# Supplementary material for: Systematic identification of factors mediating accelerated mRNA degradation in response to changes in environmental nitrogen
Source: PLoS Genet. 2018 May 21;14(5):e1007406. doi: 10.1371/journal.pgen.1007406 (PMC5983874; doi:10.1371/journal.pgen.1007406)
Supplement: S1 Table — (CSV) [file pgen.1007406.s003.csv]

#
# Supplementary Table
#
# Results of principal components analysis (using the pcaMethods
# package) of Airoldi et al 2016 microarray data of steady-state
# and dynamic increases in nitrogen-limited growth.
#
# Key:
# Name of sample	PC1	PC2	PC3	PC4	PC5	PC6	PC7	PC8	PC9	PC10	PC11	PC12	PC13	PC14	PC15	is this sample at steady-state growth?	if chemostat	what is the dilution rate?	minutes after nitrogen addition	seconds after nitrogen addition	name of experiment for plotting	timescale of experiment
X40uM.Glutamine.Pulse.t.0.min	-22.16666267634258	-0.634920268015129	21.537186919683297	7.209124249605096	18.46640082271071	-1.5466843426136114	4.245485620513386	-25.93092176400602	14.093917720691257	-3.3294719172692577	12.970313429564273	-8.428098471955106	0.6249937126592672	-4.021980720351816	0.9807787512840074	FALSE	NA	0	0	40uM pulse glutamine, chemostat	Long-term
X40uM.Glutamine.Pulse.t.0.seconds	-15.248639173671888	-28.11313740699102	22.719450412612577	9.235176639538583	9.632150124143791	1.755673515300798	1.750997232285219	-7.909180875540805	-7.25326405546814	7.5849843476501855	10.617779894924432	-5.900785297702114	12.575846748814342	-1.861826214195532	4.31726477838047	FALSE	NA	0	0	40uM pulse glutamine, chemostat	Short-term
Batch.400uM.Gln.pulse.t.0.min	16.311810863608606	-49.527675796684655	-28.51897462724404	1.295432943333932	-2.6472459722994675	15.622250755412447	8.007968235939613	-5.522344410453317	7.5718906359113145	1.236597005773758	9.638702940704723	16.006361163678523	-5.403487683279579	-6.525396262344243	10.176308005983149	FALSE	NA	0	0	400uM pulse glutamine, batch	Short-term
X40uM.Glutamine.Pulse.t.10.seconds	-14.960305617620756	-26.390493233468014	19.98433112661644	7.54094890787022	10.833700396912873	4.6990272116151335	0.17172427537111726	-8.626039016277277	-7.697165326439681	7.330634933206604	12.658694469048747	-5.5751840035784115	11.104388933412014	-1.1662273647810903	5.2997147046587365	FALSE	NA	0.167	10	40uM pulse glutamine, chemostat	Short-term
X40uM.Glutamine.Pulse.t.40.seconds	-12.866897713858846	-21.984998098726038	13.158525828307221	14.343606559392862	10.524294379707387	13.830208531503441	-5.107585960305543	-1.835678195058243	-5.2324071404544	1.4758455170817764	11.587753139866733	-7.832673957817367	12.126464784624265	-4.404548595424913	7.971094774861388	FALSE	NA	0.667	40	40uM pulse glutamine, chemostat	Short-term
X40uM.Glutamine.Pulse.t.120.seconds	3.7419840406975236	10.589446461048047	-20.708157190039085	28.675069369432595	17.110166690139707	42.50931562189155	18.025396757263074	17.445995355558637	-9.687125595297333	-22.24608410654504	-2.361746374312442	12.662273320601818	18.80165093294651	-14.327887297177854	-15.819242090543533	FALSE	NA	2	120	40uM pulse glutamine, chemostat	Short-term
X40uM.Glutamine.Pulse.t.170.seconds	16.28586790353714	4.510846893486067	18.73270856014323	12.912738870281373	15.708335160628904	28.023993586715378	-8.480956331932182	-4.029479756992919	-8.399647866421809	-0.013330723443424591	-2.006589825543071	-4.1291815883135605	0.7083521916680551	1.3358763824115225	6.38300732157169	FALSE	NA	2.83	170	40uM pulse glutamine, chemostat	Short-term
Batch.400uM.Gln.pulse.t.3.min	38.96044819294675	-34.881753293399036	-29.10149075247113	-1.8673865917067018	-4.744411016537933	24.56823355246181	2.7716135348128224	-15.136455038032182	7.9397935479333	3.40468208649443	-0.5574754904061049	9.420547760953546	-9.493060925001412	-7.8575644642442475	8.292297075540148	FALSE	NA	3	180	400uM pulse glutamine, batch	Short-term
X40uM.Glutamine.Pulse.t.248.seconds	29.70727241580202	2.2958183115874493	22.603445565990825	6.3314825462730795	15.713482660345337	13.09423989237768	-5.5732761557668375	-6.074170145844779	-9.250574844567959	6.9483833396918815	-8.594437396123489	-1.697758111011766	-7.207522367675762	7.541085191496623	2.2674677305376316	FALSE	NA	4.13	248	40uM pulse glutamine, chemostat	Short-term
X40uM.Glutamine.Pulse.t.5.min	41.35510161232124	33.612718114828034	25.13388728704977	5.76199219286632	17.50801827349826	3.2592749794572393	-3.827150436509009	-17.324469569800176	0.1770167542994672	6.3040051732326265	-20.667175035940474	-4.367723040289138	-7.852987901872451	4.196670920211225	-9.166084885465493	FALSE	NA	5	300	40uM pulse glutamine, chemostat	Long-term
Batch.400uM.Gln.pulse.t.5.min	48.75917144804136	-35.385952569787726	-19.53937290518621	-5.194937161239418	-3.684977731925885	15.161507225805021	1.5560443143755964	-14.398117910906583	4.091046325335877	5.326414032742247	-9.348159475538047	4.269904473180336	-12.592430093630751	-4.246439797975569	5.636098677240078	FALSE	NA	5	300	400uM pulse glutamine, batch	Short-term
X40uM.Glutamine.Pulse.t.308.seconds	39.109204107249674	7.020414384236862	29.211482782750128	8.545013327926982	11.574823795447019	1.8794856213817215	0.04612450279755996	2.44669751321082	-14.716318900426513	10.532408867239287	-9.123841589715038	-0.008016021156146587	-2.5613125776816736	8.185732781037979	-0.3904486148706943	FALSE	NA	5.13	308	40uM pulse glutamine, chemostat	Short-term
X40uM.Glutamine.Pulse.t.368.seconds	40.41028130035388	25.112644491268533	25.312896469853307	13.119936254669025	15.619870156206582	5.003775999125617	4.148323403147393	11.729620169125551	-14.068754651495542	-0.93877640477312	-4.7873991084986915	6.323559065633221	2.529399629648845	3.27939129193259	-2.593558427765884	FALSE	NA	6.13	368	40uM pulse glutamine, chemostat	Short-term
Batch.400uM.Gln.pulse.t.7.min	93.15224024476528	-6.861313161390713	-24.60684736460322	-11.937779164344159	-5.051014908860773	9.306614729771132	-5.772140788417444	-14.407721173613409	0.2772072967398569	4.079526142640356	-18.72497331447012	-6.563616187719817	-1.7572050987968655	2.5199869341838563	-2.4144670021667713	FALSE	NA	7	420	400uM pulse glutamine, batch	Short-term
X40uM.Glutamine.Pulse.t.10.min	41.74714052694548	42.41602071492028	29.535759686129094	9.191242638468312	8.852312322066766	-16.04754534936607	10.740415391982928	19.779571818032284	-2.6961424371826923	-9.640111970316564	5.289047746632405	8.321848225500597	3.149409030639716	6.626628534452836	2.2820257906967067	FALSE	NA	10	600	40uM pulse glutamine, chemostat	Long-term
Batch.400uM.Gln.pulse.t.10.min	115.618756980862	9.15853273833838	-19.784911160551268	-22.68574002032458	-5.762074154087363	-8.419792354700707	-2.239221093836567	-3.6435323236029777	-2.0255159541532386	-2.693631063244679	-3.093581477573458	-11.240141864916566	9.290181314296275	4.286455432330937	-4.336137699330449	FALSE	NA	10	600	400uM pulse glutamine, batch	Short-term
X40uM.Glutamine.Pulse.t.15.min	27.81507250433992	43.508294231016414	28.147913449031808	16.272321450411933	9.486935818464811	-12.948623696317112	-2.5574129964774235	4.157806457522613	14.91392088698427	-4.0835135546734875	14.887968095845975	8.037263341634675	-13.081064817139074	-7.999875207951494	5.1123833751562495	FALSE	NA	15	900	40uM pulse glutamine, chemostat	Long-term
Batch.400uM.Gln.pulse.t.15.min	119.20280943265455	9.867505023432749	-17.2587728758412	-21.781011112826068	-11.817821248014397	-27.237479233323487	1.0064951547676724	10.655914620346408	2.828388470249994	-9.525121446966374	29.510361478451408	-8.934570023692109	17.105792436543794	-5.552776520531642	2.592372532522233	FALSE	NA	15	900	400uM pulse glutamine, batch	Short-term
X40uM.Glutamine.Pulse.t.30.min	25.35949688568341	45.16073192592911	15.393772434568962	22.576870313273314	-6.961546494675349	-15.082199399066921	3.451870335062666	13.728872557183417	16.34627347821094	1.9920376601323457	2.3664448802421525	14.335644488917275	-19.9684869746086	-2.1383715511414567	4.332259184385894	FALSE	NA	30	1800	40uM pulse glutamine, chemostat	Long-term
X40uM.Glutamine.Pulse.t.60.min	-7.0457352825182324	27.546880929549673	9.217548001930524	20.914904698243973	-8.376255103668711	-5.447436758123867	-3.327484553553077	3.786430185034259	10.795228308958379	12.629341755013202	4.884103059983442	8.359881039533157	-5.802459508593833	-12.765404442677966	-1.1291912650661668	FALSE	NA	60	3600	40uM pulse glutamine, chemostat	Long-term
X40uM.Glutamine.Pulse.t.120.min	-25.7562302110597	3.7658422091882287	-4.401801965675306	17.6195507460296	-14.741963631259352	-8.948496809258806	4.483819203425134	-15.485186306824605	14.70546855290751	13.070831452076574	-2.139416641334212	-7.640001709593179	8.861992507742714	-0.9904160943947855	-0.9709605473333478	FALSE	NA	120	7200	40uM pulse glutamine, chemostat	Long-term
X40uM.Glutamine.Pulse.t.180.min	-20.40025607427345	2.1700318480742498	6.736226498773117	11.330676675710064	-5.893441586012327	0.3388005996089959	-7.721157924856414	-7.6608867685899	-1.2302942414696594	16.52456690541227	5.424565162950118	-6.762884050166663	9.428426989419846	-2.949190803876397	3.5872496522926576	FALSE	NA	180	10800	40uM pulse glutamine, chemostat	Long-term
X40uM.Glutamine.Pulse.t.240.min	-10.623533910619493	0.5078701740942546	-14.389747499105717	12.278034327655718	-22.20296897276966	-3.7399204062976716	14.939983463787074	-8.562556529392506	-9.399141747141845	31.27907909217257	10.471456829549497	6.87525851125085	4.997869261688191	-5.537760922894893	-13.524602044372024	FALSE	NA	240	14400	40uM pulse glutamine, chemostat	Long-term
X40uM.Glutamine.Pulse.t.300.min	-22.647942587503444	30.649121549153087	-20.894421047289566	20.805238110379552	-14.565655315303797	10.462100759119334	10.749729350607254	0.17023209678151605	16.161493937986023	-4.798365844972642	-0.5907514469707001	-5.1070608570670615	9.901516056549603	12.578776269993995	-0.30754549336747866	FALSE	NA	300	18000	40uM pulse glutamine, chemostat	Long-term
X40uM.Glutamine.Pulse.t.360.min	-16.752998764337867	22.392993630366842	-10.96779316780095	16.596526277550105	-14.864391440980285	-1.0178952595134927	5.222088142398052	2.4928321060315457	2.7048818891309034	12.019731978533478	-3.5762827929504013	0.5662695324819493	9.578928674855925	8.477786177829495	0.08833237113849773	FALSE	NA	360	21600	40uM pulse glutamine, chemostat	Long-term
X40uM.Glutamine.Pulse.t.420.min	-19.91650756212401	33.64089525863924	-15.405472616055155	23.67065162791777	-17.810647932962468	-0.36926489102401067	11.846673225235088	4.25039665670646	22.429633087353338	-6.848715740435996	-12.694050076634056	-4.971568107939985	7.39673479511967	24.256964139876473	8.5287191757337	FALSE	NA	420	25200	40uM pulse glutamine, chemostat	Long-term
Allantoin.D.0.06	-9.556567248488552	-61.789520384670396	0.7662694396191578	7.604978653059685	-3.5253345110799446	-5.061328688764025	-11.298855995607019	0.025490834821080496	-2.970288537600556	-15.315821948014397	7.108687386763058	2.9255488379776224	-9.880872214303642	4.988874703031743	-1.786114921116578	TRUE	0.06	NA	NA	chemostat	Long-term
Allantoin.D.0.12	-17.904418676066708	-29.392047527457038	8.737916505923332	6.804290953016704	-26.052443866542745	-17.39542367965127	8.065906764493397	-11.749953850800745	-30.05447466055665	-16.497193380571122	-2.007688548976954	6.675920088472298	1.4578237290448606	1.8703523507283837	-0.7187682878667437	TRUE	0.12	NA	NA	chemostat	Long-term
Allantoin.D.0.16	-17.984771842074416	4.891646741774194	-0.4158875607405343	16.47885778791935	-26.845818190894565	-16.093136940202015	-9.072798293483965	-22.956244983602286	-20.488605044347217	-25.53864623666061	0.017233466094765455	2.6842463074829337	-7.79405492991543	-0.57086627688019	-4.567365697148899	TRUE	0.16	NA	NA	chemostat	Long-term
Allantoin.D.0.21	-18.301859851944357	22.79491523483926	0.4594009400172227	12.867766872840603	-29.717791064681872	-3.9098366685158568	-26.444151984358314	-9.95691319947041	-15.351963377287962	-19.395178063166615	-3.1384285959567437	-0.8455975854579578	-6.3171481476335085	-4.32770767316119	3.591668800123819	TRUE	0.21	NA	NA	chemostat	Long-term
Arginine.D.0.06	-8.151404821225867	-67.19120362221243	14.674436288216771	1.0885267499204483	3.670480738369227	2.9921562839526947	-10.775328063448422	9.963316041665204	20.303207190066995	-11.852128632451457	3.837028267290856	-10.56460564977896	-7.29856819609787	6.7610189181958935	-9.079801249585467	TRUE	0.06	NA	NA	chemostat	Long-term
Arginine.D.0.12	-20.82327906570278	-17.775717985132573	8.781027740932586	-15.607844073157858	-13.998688064530848	0.4918034086356919	20.811310045377788	-9.73327396911472	4.253255510844169	0.3081062164353495	6.429053883395615	4.328378004183242	0.7583463761191164	8.32694491694198	-15.93021836887964	TRUE	0.12	NA	NA	chemostat	Long-term
Arginine.D.0.16	-25.610374358604805	16.764639854753174	15.482099745098438	-25.458814884875302	-8.681490885831927	14.411743553380202	-0.9227846338935598	-6.182420176911627	13.412350849969704	-8.217602490673283	5.254055543216866	-6.984986608969846	-2.95838904868575	5.704269019264735	-13.582072332793812	TRUE	0.16	NA	NA	chemostat	Long-term
Arginine.D.0.21	-27.030115871599975	36.41705042947109	12.621489654623344	-35.53036390988664	-20.807312702139175	38.69340253994295	-24.851938017733115	12.806730491995612	7.614171114160007	-7.234165263391294	12.137934252819788	-2.4679635567880394	-2.9320440715822764	3.1628454862439432	2.880622822847939	TRUE	0.21	NA	NA	chemostat	Long-term
Glutamate.D.0.068	-11.612281414761373	-50.53609015851379	-21.965792155703262	-2.9227671932778603	25.54100863958447	-14.801629296423092	14.66574821671126	10.510158314375145	7.6803864937811	-10.029455434859825	-6.3190303512931525	18.305843261127745	-0.22952709411060657	5.2226857884211695	-6.8445263400568725	TRUE	0.068	NA	NA	chemostat	Long-term
Glutamate.D.0.13	-28.717185284441303	2.534364930760908	-7.039139919273471	-21.600006632705547	24.449608285795193	-21.666156775302017	8.321352434953937	-16.090719208010054	2.774813037586677	-0.7563200108936267	-1.9871500067400227	8.419909551104793	1.3813177980397822	-0.4906627447047642	-0.23548173248955492	TRUE	0.13	NA	NA	chemostat	Long-term
Glutamate.D.0.168	-31.40996618686428	13.053045584413344	-9.401843844832907	-20.846994563410167	30.938335627621395	-9.157861047770732	5.2399934206117385	-20.802736234947588	12.179662453961468	-12.134625993578142	3.17694348042705	2.7015862546408695	-2.7978152860517964	0.065904563993266	6.667795739292013	TRUE	0.168	NA	NA	chemostat	Long-term
Glutamate.D.0.21	-37.880112054931864	43.4808551478961	-15.182228005053293	-6.820102371052965	23.344556248248367	-14.345482396452217	-2.9461881971190405	1.8605904303586576	5.446458075291857	-16.04521373273095	-18.25460392180454	-22.118911353057833	4.641276800229451	-22.244362851272033	-6.6452557855113	TRUE	0.21	NA	NA	chemostat	Long-term
Glutamine.D.0.06	1.8656783014826657	-68.95112092074274	2.1229914561939975	19.655674374339203	-12.351265486445614	-4.351958947111627	-26.070064280085344	31.30104531173031	9.997099164332559	7.831133254029233	-8.691279189396578	-10.083353571460423	-1.2514981986160865	-8.64177595912087	-8.383851639957804	TRUE	0.06	NA	NA	chemostat	Long-term
Glutamine.D.0.12	-17.73384347308399	-21.475943818350096	21.495970567954195	-18.596003712512495	-22.78716071496977	4.83685779800085	57.183217891640325	19.668506742433795	-9.43525467976481	-2.1365575632863845	-9.98770328337445	-24.16618540618724	-17.172045746892774	-11.735639302160282	14.258579497319777	TRUE	0.12	NA	NA	chemostat	Long-term
Glutamine.D.0.16	-20.659948264056613	5.765618248373923	23.540780285657025	-44.6878126122762	-3.5052126525510063	9.19094037650163	2.5197473869304545	2.450925345295565	-3.103688256589927	5.668662028403484	7.027892243548139	7.48638761823006	-0.9746977060834716	3.440323085584788	-7.748338687993491	TRUE	0.16	NA	NA	chemostat	Long-term
Glutamine.D.0.21	-20.766203761335866	17.23561159780081	20.639452328727508	-42.36545053831048	-7.315849384436473	0.15548927975927768	-1.0335055559680502	6.991332344641341	-3.6761363619908414	12.338276042973114	-4.432759833259583	10.403319908094735	-0.12655619271663165	-3.015124800712755	-10.145324843155247	TRUE	0.21	NA	NA	chemostat	Long-term
Proline.D.0.06	-9.853731278047489	-65.24892102568782	4.091965775895519	2.317051133387324	1.4870957337580326	-11.187512112379938	-11.752838758073523	11.963799546151584	7.828347991047488	1.714299828177667	-6.254201647024275	-0.549189878321604	-1.0679582419549445	-1.5196358622544386	-2.7909465074595836	TRUE	0.06	NA	NA	chemostat	Long-term
Proline.D.0.12	-19.354538750846476	-21.05190943090332	2.0229001664915867	-4.4363215049068785	-3.101148706785326	-16.833036317377577	-2.7548391640238563	-0.7873896736438559	7.947246503281808	4.466685777636677	-16.508803572177115	7.016417725924858	9.643629852269362	-4.58531560208148	2.564464292473442	TRUE	0.12	NA	NA	chemostat	Long-term
Proline.D.0.16	-30.763022111515703	-1.03716729237104	2.3571613042423936	-26.06083252362901	-4.710594195788937	-1.3778353589020278	-7.897485700256827	13.327406471444457	-5.46325803194306	-4.144931493779952	-16.48978259220456	13.9202549382087	19.20773338949098	3.7813339856036583	19.108755454607024	TRUE	0.16	NA	NA	chemostat	Long-term
Proline.D.0.21	-23.76235620244087	20.62925101143525	-0.3105764836857218	-19.758148500763586	-5.343261106278889	-8.447772929049009	-19.683547601779544	2.9681859629155363	1.3671209509491464	8.715175750882828	-11.661209745904566	10.91386313678917	9.474536164236046	-10.091510373353024	10.10898948833909	TRUE	0.21	NA	NA	chemostat	Long-term
Urea.D.0.06	-18.187925527235862	-47.442587615305385	-20.428480503747963	-2.586615363981945	23.180429434241162	-15.05008044435267	-4.925697850625864	16.35311515035831	-18.862145268338946	9.970475509915916	8.199919386517204	-5.718333604489271	-6.790514522279812	16.57112816610313	2.7185683837414825	TRUE	0.06	NA	NA	chemostat	Long-term
Urea.D.0.13	-37.00637318074978	17.771088595709774	-32.19262713335168	-0.7723423174311778	21.995412605862214	-6.9715687473622046	-4.694623596344257	3.9737386187497754	-10.825953088425125	7.289116762159894	5.776362811963829	-14.78028936013985	-6.359490353128175	3.313275052006835	1.975400005393002	TRUE	0.13	NA	NA	chemostat	Long-term
Urea.D.0.16	-31.6803173933408	44.132134640848484	-47.86153920198808	-2.1183847162045315	10.588410043857387	14.890429667688604	-4.2637431437468765	8.660957822284818	-10.201209297136765	-1.9988465324667022	12.679123343653016	-1.36718219178221	-11.200087014767806	5.790876226197761	4.6789556361445435	TRUE	0.16	NA	NA	chemostat	Long-term
Urea.D.0.2	-26.26603056800125	56.27564270257545	-44.8431192427939	0.591974217509901	1.6419590847051657	-7.721366640187386	-5.9772512262884785	11.336722116682454	-13.750950863464722	15.372808089457196	2.047096140668687	-2.154624496250869	-13.875327196958049	-2.7169186124098275	-7.290869557968519	TRUE	0.2	NA	NA	chemostat	Long-term
