# Supplementary material for: Systematic identification of factors mediating accelerated mRNA degradation in response to changes in environmental nitrogen
Source: PLoS Genet. 2018 May 21;14(5):e1007406. doi: 10.1371/journal.pgen.1007406 (PMC5983874; doi:10.1371/journal.pgen.1007406)
Supplement: S2 Table — (CSV) [file pgen.1007406.s004.csv]

#
# Supplementary Table
#
# Results of gene set enrichment analysis of gene list ordered by
# correlation to principal components 1 or 2 of the PCA of
# Airoldi et al 2016 microarray data of steady-state and dynamic
# increases in nitrogen-limited growth.
#
# Key:
# Principal component	GO term ID	GO term	enrichment score	adjusted p-value	size of GO term set	rank of this set in gene list
PC1	GO:0042273	ribosomal large subunit biogenesis	0.7709487617166808	1.3037656115417743e-5	101	840
PC1	GO:0019843	rRNA binding	0.7694962801779385	1.3037656115417743e-5	29	775
PC1	GO:0042274	ribosomal small subunit biogenesis	0.7597425972883433	1.3037656115417743e-5	123	570
PC1	GO:0005730	nucleolus	0.7414601653907256	1.3037656115417743e-5	239	889
PC1	GO:0006364	rRNA processing	0.7320685523367232	1.3037656115417743e-5	225	847
PC1	GO:0042255	ribosome assembly	0.7188891869189206	1.3037656115417743e-5	58	589
PC1	GO:0009451	RNA modification	0.683139043822107	1.3037656115417743e-5	93	1243
PC1	GO:0000054	ribosomal subunit export from nucleus	0.673552847283079	1.3037656115417743e-5	45	425
PC1	GO:0008033	tRNA processing	0.6169282123486608	1.3037656115417743e-5	99	1195
PC1	GO:0004386	helicase activity	0.6002236670111282	1.3037656115417743e-5	70	1134
PC1	GO:0043144	snoRNA processing	0.5619825001255065	2.009382519992546e-5	43	1603
PC1	GO:0006360	transcription from RNA polymerase I promoter	0.55162940320968	1.3037656115417743e-5	68	1068
PC1	GO:0006413	translational initiation	0.54968129350824	2.009382519992546e-5	52	1417
PC1	GO:0008135	translation factor activity, RNA binding	0.5399969009691666	6.9924896150251e-5	42	1760
PC1	GO:0003729	mRNA binding	0.5245381537486686	1.3037656115417743e-5	165	935
PC1	GO:0008168	methyltransferase activity	0.5178550674675552	1.3037656115417743e-5	81	702
PC1	GO:0003723	RNA binding	0.5102440206358566	1.3037656115417743e-5	354	1195
PC1	GO:0051169	nuclear transport	0.5035279101215557	1.3037656115417743e-5	176	1525
PC1	GO:0004518	nuclease activity	0.46081953156433775	3.370154261744879e-5	75	1090
PC1	GO:0008213	protein alkylation	0.4582476606257914	0.0021026560604203797	46	1517
PC1	GO:0006414	translational elongation	0.45719046815345554	0.006920798634339494	38	1780
PC1	GO:0008134	transcription factor binding	0.4412418107863575	5.113987312890339e-4	64	1118
PC1	GO:0006353	DNA-templated transcription, termination	0.4408537743883105	0.006615712537921886	43	1643
PC1	GO:0016779	nucleotidyltransferase activity	0.43803521022558284	2.4264275674903534e-4	72	1349
PC1	GO:0006383	transcription from RNA polymerase III promoter	0.43411810500815934	0.010458547674530323	41	1425
PC1	GO:0008380	RNA splicing	0.42691254868999473	1.3037656115417743e-5	121	1405
PC1	GO:0006401	RNA catabolic process	0.42521201949863596	1.3037656115417743e-5	120	1406
PC1	GO:0006397	mRNA processing	0.4224530072247906	1.3037656115417743e-5	148	1498
PC1	GO:0070925	organelle assembly	0.4018745454441508	2.6541162925026225e-5	133	993
PC1	GO:0016570	histone modification	0.39106447432849906	2.3614547974269977e-4	107	1419
PC1	GO:0006354	DNA-templated transcription, elongation	0.38824232753185567	6.825749591409675e-4	95	1535
PC1	GO:0002181	cytoplasmic translation	0.38355319039208735	1.9321592702571007e-5	165	2139
PC1	GO:0018193	peptidyl-amino acid modification	0.36511614885004795	2.2843564902646485e-4	138	1419
PC1	GO:0006352	DNA-templated transcription, initiation	0.36191539111497895	0.013310218742383334	71	1388
PC1	GO:0001071	nucleic acid binding transcription factor activity	0.3587996299414267	1.8234603737997512e-4	150	1496
PC1	GO:0006417	regulation of translation	0.3579125538629875	0.0038483021839469172	97	1525
PC1	GO:0003682	chromatin binding	0.3477872101767236	0.004987666176696949	102	1213
PC1	GO:0006366	transcription from RNA polymerase II promoter	0.3401170001907145	1.3037656115417743e-5	447	1538
PC1	GO:0015931	nucleobase-containing compound transport	0.33208621866191484	0.002651616968159758	135	1520
PC1	GO:0051052	regulation of DNA metabolic process	0.32593718297609514	0.01881076141579121	95	968
PC1	GO:0000988	transcription factor activity, protein binding	0.3213529046444511	0.011340483947460126	114	1475
PC1	GO:0006325	chromatin organization	0.3210026612700753	1.3037656115417743e-5	300	1538
PC1	GO:0003677	DNA binding	0.31972475671998957	1.815109545666956e-5	345	1296
PC1	GO:0016887	ATPase activity	0.2870253700875591	0.0022844598396580475	249	1299
PC1	GO:0005840	ribosome	0.2531440330522212	0.011454350920825864	323	1761
PC1	GO:0005694	chromosome	0.2482161798586061	0.014628541571583005	335	1150
PC1	GO:0055086	nucleobase-containing small molecule metabolic process	-0.2201670250310971	0.04948578146656097	194	1492
PC1	GO:0007010	cytoskeleton organization	-0.23881663869670064	0.007218917374092343	226	1715
PC1	GO:0005938	cell cortex	-0.24572936100372397	0.0363416222328817	139	1872
PC1	GO:0005975	carbohydrate metabolic process	-0.2478599063161363	0.010458547674530323	182	1675
PC1	GO:0051186	cofactor metabolic process	-0.25377380528905386	0.008183655127215384	177	1492
PC1	GO:0032787	monocarboxylic acid metabolic process	-0.25693806174477113	0.024316158014301315	132	1057
PC1	GO:0032543	mitochondrial translation	-0.2701762988911032	0.020975606811700853	115	2066
PC1	GO:0006873	cellular ion homeostasis	-0.27135919722539037	0.014628541571583005	124	1341
PC1	GO:0007005	mitochondrion organization	-0.27527826336919453	2.6083315832269806e-5	348	1791
PC1	GO:0016491	oxidoreductase activity	-0.2761379535261288	7.623672881476602e-5	260	1529
PC1	GO:0016791	phosphatase activity	-0.2795291472055752	0.037636289969051884	88	1370
PC1	GO:0016757	transferase activity, transferring glycosyl groups	-0.2795377002416291	0.03204958997641925	92	1451
PC1	GO:0070271	protein complex biogenesis	-0.28499222562794796	2.3999306342629583e-5	263	1861
PC1	GO:0048193	Golgi vesicle transport	-0.2899481011578988	3.558338024806296e-4	186	1805
PC1	GO:0016050	vesicle organization	-0.29552047425508216	0.03204958997641925	77	1943
PC1	GO:0005794	Golgi apparatus	-0.2977601482728078	9.626553886239804e-5	192	1484
PC1	GO:0005856	cytoskeleton	-0.29972688631463884	2.0916469068686986e-4	183	1709
PC1	GO:0005773	vacuole	-0.3099506185782845	2.764783296285237e-5	414	1359
PC1	GO:0048284	organelle fusion	-0.32454497862883946	0.005961771343231557	85	1490
PC1	GO:0006629	lipid metabolic process	-0.33437447783216384	2.3999306342629583e-5	271	1770
PC1	GO:0051603	proteolysis involved in cellular protein catabolic process	-0.33888594797160787	2.30507401815744e-5	201	1469
PC1	GO:0061025	membrane fusion	-0.351770333673721	0.0043194245851771625	71	1465
PC1	GO:0016197	endosomal transport	-0.3537415861286277	5.021242924768892e-4	96	1154
PC1	GO:0048308	organelle inheritance	-0.3590669370852307	0.00803984853399977	59	1596
PC1	GO:0007033	vacuole organization	-0.36575010675944675	5.113987312890339e-4	85	1651
PC1	GO:0006091	generation of precursor metabolites and energy	-0.37093242963219636	2.0893779261400858e-5	143	1133
PC1	GO:0031410	cytoplasmic vesicle	-0.37258021746717895	2.313265728266794e-5	219	1378
PC1	GO:0006497	protein lipidation	-0.3881731033344783	0.0192611916292474	39	1893
PC1	GO:0005740	mitochondrial envelope	-0.39445746130953624	2.548874671832386e-5	319	1760
PC1	GO:0045333	cellular respiration	-0.44771848291029803	1.9595793149841698e-5	74	1133
PC1	GO:0009311	oligosaccharide metabolic process	-0.45218131923003635	0.01881076141579121	26	2124
PC2	GO:0002181	cytoplasmic translation	0.7572136509216514	1.9274665727555214e-5	165	746
PC2	GO:0003735	structural constituent of ribosome	0.7467479063669615	1.9274665727555214e-5	210	749
PC2	GO:0005198	structural molecule activity	0.6042186140090151	1.9576545429331325e-5	322	1009
PC2	GO:0042255	ribosome assembly	0.6002712802680483	1.9274665727555214e-5	58	1451
PC2	GO:0005840	ribosome	0.5824268097428784	1.9576545429331325e-5	323	749
PC2	GO:0042274	ribosomal small subunit biogenesis	0.5592761147255467	1.9274665727555214e-5	123	1892
PC2	GO:0042273	ribosomal large subunit biogenesis	0.5394713141695622	1.9274665727555214e-5	101	1911
PC2	GO:0019843	rRNA binding	0.5314535093541529	0.001212277696609401	29	1933
PC2	GO:0006364	rRNA processing	0.5245602952706441	1.9274665727555214e-5	225	1861
PC2	GO:0008565	protein transporter activity	0.5207062594649365	2.5347174525926073e-5	49	1483
PC2	GO:0008168	methyltransferase activity	0.4781665938815685	1.9274665727555214e-5	81	1945
PC2	GO:0000054	ribosomal subunit export from nucleus	0.465068612499217	8.743321949133665e-4	45	1756
PC2	GO:0006418	tRNA aminoacylation for protein translation	0.4637256132992308	0.0033252012670193284	36	1070
PC2	GO:0008213	protein alkylation	0.45829523942688566	8.743321949133665e-4	46	1672
PC2	GO:0005730	nucleolus	0.4573699916443867	1.9274665727555214e-5	239	2098
PC2	GO:0032543	mitochondrial translation	0.4379491112230035	1.9274665727555214e-5	115	1310
PC2	GO:0006414	translational elongation	0.4146241564323003	0.013430845316925169	38	495
PC2	GO:0008135	translation factor activity, RNA binding	0.4141821716050941	0.00898556303194717	42	1352
PC2	GO:0006520	cellular amino acid metabolic process	0.3883891653312384	1.9274665727555214e-5	192	1071
PC2	GO:0016779	nucleotidyltransferase activity	0.3685492431939259	0.0029514686405346996	72	1132
PC2	GO:0008033	tRNA processing	0.36839301186636403	3.2372337375250886e-4	99	1649
PC2	GO:0009451	RNA modification	0.36153965353034356	7.948394440550845e-4	93	2009
PC2	GO:0006486	protein glycosylation	0.3441276844304172	0.02037143445452717	60	1641
PC2	GO:0006413	translational initiation	0.33656275172657624	0.04631800909855896	52	1727
PC2	GO:0016874	ligase activity	0.2962323174961933	0.020767734730325768	96	1073
PC2	GO:0003723	RNA binding	0.2953189890888129	1.9576545429331325e-5	354	1585
PC2	GO:0015931	nucleobase-containing compound transport	0.2771688991822127	0.013399944125098713	135	815
PC2	GO:0051169	nuclear transport	0.26834190892482335	0.006778424254404348	176	1756
PC2	GO:0007005	mitochondrion organization	0.21655521650309695	0.0163748864281635	348	1310
PC2	GO:0030234	enzyme regulator activity	-0.2607239632154242	0.02673639271544282	213	1381
PC2	GO:0006366	transcription from RNA polymerase II promoter	-0.2622787879067948	5.976241907029783e-4	447	1590
PC2	GO:0016887	ATPase activity	-0.26305123085917703	0.012851873404279845	249	1498
PC2	GO:0006310	DNA recombination	-0.2988983520964202	0.019366786517923566	131	1337
PC2	GO:0000988	transcription factor activity, protein binding	-0.30117385623460635	0.028373346463821753	114	1479
PC2	GO:0006281	DNA repair	-0.3032711572953702	8.89207817444517e-4	225	1641
PC2	GO:0006974	cellular response to DNA damage stimulus	-0.3050164372749428	1.4288641451893578e-4	272	1548
PC2	GO:0005773	vacuole	-0.30631698089371684	1.9274665727555214e-5	414	1409
PC2	GO:0005886	plasma membrane	-0.3130158199118092	1.9274665727555214e-5	344	1192
PC2	GO:0005575	cellular_component	-0.3130796892064651	1.9274665727555214e-5	379	904
PC2	GO:0005938	cell cortex	-0.3275422619848171	0.0029514686405346996	139	1505
PC2	GO:0071554	cell wall organization or biogenesis	-0.3307978155074808	7.948394440550845e-4	164	1541
PC2	GO:0032787	monocarboxylic acid metabolic process	-0.3310869995281232	0.002982886969098611	132	1183
PC2	GO:0051321	meiotic cell cycle	-0.3318350167386074	1.178319757166856e-4	204	1499
PC2	GO:0003677	DNA binding	-0.33471897647084825	1.9274665727555214e-5	345	1697
PC2	GO:0051052	regulation of DNA metabolic process	-0.33876805777065655	0.010467490989884172	95	1418
PC2	GO:0051603	proteolysis involved in cellular protein catabolic process	-0.36519731795485266	1.9274665727555214e-5	201	1580
PC2	GO:0006979	response to oxidative stress	-0.365339785955452	0.0020554750162979276	100	700
PC2	GO:0031399	regulation of protein modification process	-0.3664313441488527	0.001999496122237048	100	1525
PC2	GO:0042221	response to chemical	-0.36672952258564734	1.9274665727555214e-5	406	1535
PC2	GO:0008233	peptidase activity	-0.3685422476527723	0.0036624612614603908	87	1281
PC2	GO:0007033	vacuole organization	-0.3741691760203295	0.0031190660676289708	85	1562
PC2	GO:0070647	protein modification by small protein conjugation or removal	-0.3838375668378362	1.9274665727555214e-5	156	1418
PC2	GO:0001071	nucleic acid binding transcription factor activity	-0.384679333128553	1.9274665727555214e-5	150	1670
PC2	GO:0016197	endosomal transport	-0.3849587321584692	8.489626908283275e-4	96	1577
PC2	GO:0007124	pseudohyphal growth	-0.38944064235475784	0.006868983482500672	64	1622
PC2	GO:0023052	signaling	-0.39048324786209315	1.9274665727555214e-5	233	1591
PC2	GO:0006091	generation of precursor metabolites and energy	-0.3929942588394338	1.9274665727555214e-5	143	1163
PC2	GO:0030674	protein binding, bridging	-0.39429185609177375	0.010467490989884172	56	1723
PC2	GO:0006897	endocytosis	-0.39887604640376617	6.034547403020252e-4	89	1518
PC2	GO:0004386	helicase activity	-0.400816283358548	0.0024345963068662583	70	864
PC2	GO:0006468	protein phosphorylation	-0.4059139038961388	1.9274665727555214e-5	181	1550
PC2	GO:0006970	response to osmotic stress	-0.40611350316984896	2.697967363298025e-4	92	1797
PC2	GO:0001403	invasive growth in response to glucose limitation	-0.40714382860211945	0.005917475712355614	57	1644
PC2	GO:0042393	histone binding	-0.41453613420639857	0.021608760731523808	40	1681
PC2	GO:0016301	kinase activity	-0.4179431968404935	1.9274665727555214e-5	181	1619
PC2	GO:0043934	sporulation	-0.4305758554759691	3.1922466712847836e-5	97	1626
PC2	GO:0008289	lipid binding	-0.4343254874477798	1.9274665727555214e-5	101	1593
PC2	GO:0032182	ubiquitin-like protein binding	-0.4453751676986466	0.00802450723251357	40	1133
PC2	GO:0007031	peroxisome organization	-0.45972075583218514	0.0022447493255271446	46	1605
PC2	GO:0005975	carbohydrate metabolic process	-0.481751054234752	1.9274665727555214e-5	182	1163
PC2	GO:0008643	carbohydrate transport	-0.49356996002877795	0.03901611813642409	20	1067
PC2	GO:0005777	peroxisome	-0.5345704907114013	1.9274665727555214e-5	70	1313
PC2	GO:0042594	response to starvation	-0.534799943348235	3.27098070332416e-5	49	895
PC2	GO:0009408	response to heat	-0.5352229982741239	1.9274665727555214e-5	72	1100
PC2	GO:0009311	oligosaccharide metabolic process	-0.5842501555098214	6.993331024180547e-4	26	1066
