# Supplementary material for: Systematic identification of factors mediating accelerated mRNA degradation in response to changes in environmental nitrogen
Source: PLoS Genet. 2018 May 21;14(5):e1007406. doi: 10.1371/journal.pgen.1007406 (PMC5983874; doi:10.1371/journal.pgen.1007406)
Supplement: S3 Table — (CSV) [file pgen.1007406.s005.csv]

#
# Supplementary Table
#
# Raw counts from pulse-chase sequencing experiment	organized in
# long format.
#
# Key:
# Systematic name	treatment	minutes after starting the uracil chase	count of reads observed from this gene feature	feature type	species of origin
BAC-1	q	3.3	0	gene	synth
BAC-1	q	23.8	10	gene	synth
BAC-1	q	28.8	76	gene	synth
BAC-1	q	49.1	69	gene	synth
BAC-1	q	5.32	70	gene	synth
BAC-1	q	7.65	14	gene	synth
BAC-1	q	9.47	6	gene	synth
BAC-1	q	11.3	2	gene	synth
BAC-1	q	14.4	4	gene	synth
BAC-1	q	16.4	4	gene	synth
BAC-1	q	18.2	9	gene	synth
BAC-1	q	20	9	gene	synth
BAC-1	w	3.85	14	gene	synth
BAC-1	w	22.9	13	gene	synth
BAC-1	w	26.1	31	gene	synth
BAC-1	w	50.5	94	gene	synth
BAC-1	w	6.02	0	gene	synth
BAC-1	w	7.92	0	gene	synth
BAC-1	w	9.9	123	gene	synth
BAC-1	w	11.8	15	gene	synth
BAC-1	w	15.1	26	gene	synth
BAC-1	w	17	8	gene	synth
BAC-1	w	18.8	51	gene	synth
BAC-1	w	20.8	24	gene	synth
BAC-2	q	3.3	5	gene	synth
BAC-2	q	23.8	11	gene	synth
BAC-2	q	28.8	97	gene	synth
BAC-2	q	49.1	85	gene	synth
BAC-2	q	5.32	33	gene	synth
BAC-2	q	7.65	7	gene	synth
BAC-2	q	9.47	0	gene	synth
BAC-2	q	11.3	5	gene	synth
BAC-2	q	14.4	0	gene	synth
BAC-2	q	16.4	15	gene	synth
BAC-2	q	18.2	9	gene	synth
BAC-2	q	20	18	gene	synth
BAC-2	w	3.85	11	gene	synth
BAC-2	w	22.9	11	gene	synth
BAC-2	w	26.1	27	gene	synth
BAC-2	w	50.5	72	gene	synth
BAC-2	w	6.02	3	gene	synth
BAC-2	w	7.92	0	gene	synth
BAC-2	w	9.9	57	gene	synth
BAC-2	w	11.8	1	gene	synth
BAC-2	w	15.1	5	gene	synth
BAC-2	w	17	3	gene	synth
BAC-2	w	18.8	27	gene	synth
BAC-2	w	20.8	10	gene	synth
BAC-3	q	3.3	0	gene	synth
BAC-3	q	23.8	8	gene	synth
BAC-3	q	28.8	65	gene	synth
BAC-3	q	49.1	32	gene	synth
BAC-3	q	5.32	41	gene	synth
BAC-3	q	7.65	20	gene	synth
BAC-3	q	9.47	2	gene	synth
BAC-3	q	11.3	16	gene	synth
BAC-3	q	14.4	8	gene	synth
BAC-3	q	16.4	26	gene	synth
BAC-3	q	18.2	4	gene	synth
BAC-3	q	20	6	gene	synth
BAC-3	w	3.85	5	gene	synth
BAC-3	w	22.9	14	gene	synth
BAC-3	w	26.1	23	gene	synth
BAC-3	w	50.5	40	gene	synth
BAC-3	w	6.02	0	gene	synth
BAC-3	w	7.92	4	gene	synth
BAC-3	w	9.9	141	gene	synth
BAC-3	w	11.8	14	gene	synth
BAC-3	w	15.1	10	gene	synth
BAC-3	w	17	19	gene	synth
BAC-3	w	18.8	53	gene	synth
BAC-3	w	20.8	25	gene	synth
CEL-4	q	3.3	0	gene	synth
CEL-4	q	23.8	23	gene	synth
CEL-4	q	28.8	49	gene	synth
CEL-4	q	49.1	45	gene	synth
CEL-4	q	5.32	22	gene	synth
CEL-4	q	7.65	8	gene	synth
CEL-4	q	9.47	0	gene	synth
CEL-4	q	11.3	8	gene	synth
CEL-4	q	14.4	0	gene	synth
CEL-4	q	16.4	8	gene	synth
CEL-4	q	18.2	4	gene	synth
CEL-4	q	20	8	gene	synth
CEL-4	w	3.85	2	gene	synth
CEL-4	w	22.9	5	gene	synth
CEL-4	w	26.1	13	gene	synth
CEL-4	w	50.5	80	gene	synth
CEL-4	w	6.02	0	gene	synth
CEL-4	w	7.92	0	gene	synth
CEL-4	w	9.9	40	gene	synth
CEL-4	w	11.8	1	gene	synth
CEL-4	w	15.1	3	gene	synth
CEL-4	w	17	4	gene	synth
CEL-4	w	18.8	38	gene	synth
CEL-4	w	20.8	24	gene	synth
ETS1-1	q	3.3	0	rRNA_gene	yeast
ETS1-1	q	23.8	0	rRNA_gene	yeast
ETS1-1	q	28.8	0	rRNA_gene	yeast
ETS1-1	q	49.1	0	rRNA_gene	yeast
ETS1-1	q	5.32	0	rRNA_gene	yeast
ETS1-1	q	7.65	0	rRNA_gene	yeast
ETS1-1	q	9.47	0	rRNA_gene	yeast
ETS1-1	q	11.3	0	rRNA_gene	yeast
ETS1-1	q	14.4	0	rRNA_gene	yeast
ETS1-1	q	16.4	0	rRNA_gene	yeast
ETS1-1	q	18.2	0	rRNA_gene	yeast
ETS1-1	q	20	0	rRNA_gene	yeast
ETS1-1	w	3.85	0	rRNA_gene	yeast
ETS1-1	w	22.9	0	rRNA_gene	yeast
ETS1-1	w	26.1	0	rRNA_gene	yeast
ETS1-1	w	50.5	0	rRNA_gene	yeast
ETS1-1	w	6.02	0	rRNA_gene	yeast
ETS1-1	w	7.92	0	rRNA_gene	yeast
ETS1-1	w	9.9	0	rRNA_gene	yeast
ETS1-1	w	11.8	0	rRNA_gene	yeast
ETS1-1	w	15.1	0	rRNA_gene	yeast
ETS1-1	w	17	0	rRNA_gene	yeast
ETS1-1	w	18.8	0	rRNA_gene	yeast
ETS1-1	w	20.8	0	rRNA_gene	yeast
ETS1-2	q	3.3	0	rRNA_gene	yeast
ETS1-2	q	23.8	0	rRNA_gene	yeast
ETS1-2	q	28.8	0	rRNA_gene	yeast
ETS1-2	q	49.1	0	rRNA_gene	yeast
ETS1-2	q	5.32	0	rRNA_gene	yeast
ETS1-2	q	7.65	0	rRNA_gene	yeast
ETS1-2	q	9.47	0	rRNA_gene	yeast
ETS1-2	q	11.3	0	rRNA_gene	yeast
ETS1-2	q	14.4	0	rRNA_gene	yeast
ETS1-2	q	16.4	0	rRNA_gene	yeast
ETS1-2	q	18.2	0	rRNA_gene	yeast
ETS1-2	q	20	0	rRNA_gene	yeast
ETS1-2	w	3.85	0	rRNA_gene	yeast
ETS1-2	w	22.9	0	rRNA_gene	yeast
ETS1-2	w	26.1	0	rRNA_gene	yeast
ETS1-2	w	50.5	0	rRNA_gene	yeast
ETS1-2	w	6.02	0	rRNA_gene	yeast
ETS1-2	w	7.92	0	rRNA_gene	yeast
ETS1-2	w	9.9	0	rRNA_gene	yeast
ETS1-2	w	11.8	0	rRNA_gene	yeast
ETS1-2	w	15.1	0	rRNA_gene	yeast
ETS1-2	w	17	0	rRNA_gene	yeast
ETS1-2	w	18.8	0	rRNA_gene	yeast
ETS1-2	w	20.8	0	rRNA_gene	yeast
ETS2-1	q	3.3	0	rRNA_gene	yeast
ETS2-1	q	23.8	0	rRNA_gene	yeast
ETS2-1	q	28.8	0	rRNA_gene	yeast
ETS2-1	q	49.1	0	rRNA_gene	yeast
ETS2-1	q	5.32	0	rRNA_gene	yeast
ETS2-1	q	7.65	0	rRNA_gene	yeast
ETS2-1	q	9.47	0	rRNA_gene	yeast
ETS2-1	q	11.3	0	rRNA_gene	yeast
ETS2-1	q	14.4	0	rRNA_gene	yeast
ETS2-1	q	16.4	0	rRNA_gene	yeast
ETS2-1	q	18.2	0	rRNA_gene	yeast
ETS2-1	q	20	0	rRNA_gene	yeast
ETS2-1	w	3.85	0	rRNA_gene	yeast
ETS2-1	w	22.9	0	rRNA_gene	yeast
ETS2-1	w	26.1	0	rRNA_gene	yeast
ETS2-1	w	50.5	0	rRNA_gene	yeast
ETS2-1	w	6.02	0	rRNA_gene	yeast
ETS2-1	w	7.92	0	rRNA_gene	yeast
ETS2-1	w	9.9	0	rRNA_gene	yeast
ETS2-1	w	11.8	0	rRNA_gene	yeast
ETS2-1	w	15.1	0	rRNA_gene	yeast
ETS2-1	w	17	0	rRNA_gene	yeast
ETS2-1	w	18.8	0	rRNA_gene	yeast
ETS2-1	w	20.8	0	rRNA_gene	yeast
ETS2-2	q	3.3	0	rRNA_gene	yeast
ETS2-2	q	23.8	0	rRNA_gene	yeast
ETS2-2	q	28.8	0	rRNA_gene	yeast
ETS2-2	q	49.1	0	rRNA_gene	yeast
ETS2-2	q	5.32	0	rRNA_gene	yeast
ETS2-2	q	7.65	0	rRNA_gene	yeast
ETS2-2	q	9.47	0	rRNA_gene	yeast
ETS2-2	q	11.3	0	rRNA_gene	yeast
ETS2-2	q	14.4	0	rRNA_gene	yeast
ETS2-2	q	16.4	0	rRNA_gene	yeast
ETS2-2	q	18.2	0	rRNA_gene	yeast
ETS2-2	q	20	0	rRNA_gene	yeast
ETS2-2	w	3.85	0	rRNA_gene	yeast
ETS2-2	w	22.9	0	rRNA_gene	yeast
ETS2-2	w	26.1	0	rRNA_gene	yeast
ETS2-2	w	50.5	0	rRNA_gene	yeast
ETS2-2	w	6.02	0	rRNA_gene	yeast
ETS2-2	w	7.92	0	rRNA_gene	yeast
ETS2-2	w	9.9	0	rRNA_gene	yeast
ETS2-2	w	11.8	0	rRNA_gene	yeast
ETS2-2	w	15.1	0	rRNA_gene	yeast
ETS2-2	w	17	0	rRNA_gene	yeast
ETS2-2	w	18.8	0	rRNA_gene	yeast
ETS2-2	w	20.8	0	rRNA_gene	yeast
gene0	q	3.3	0	gene	ecoli
gene0	q	23.8	0	gene	ecoli
gene0	q	28.8	0	gene	ecoli
gene0	q	49.1	0	gene	ecoli
gene0	q	5.32	0	gene	ecoli
gene0	q	7.65	0	gene	ecoli
gene0	q	9.47	0	gene	ecoli
gene0	q	11.3	0	gene	ecoli
gene0	q	14.4	0	gene	ecoli
gene0	q	16.4	0	gene	ecoli
gene0	q	18.2	0	gene	ecoli
gene0	q	20	0	gene	ecoli
gene0	w	3.85	0	gene	ecoli
gene0	w	22.9	0	gene	ecoli
gene0	w	26.1	0	gene	ecoli
gene0	w	50.5	0	gene	ecoli
gene0	w	6.02	0	gene	ecoli
gene0	w	7.92	0	gene	ecoli
gene0	w	9.9	0	gene	ecoli
gene0	w	11.8	0	gene	ecoli
gene0	w	15.1	0	gene	ecoli
gene0	w	17	0	gene	ecoli
gene0	w	18.8	0	gene	ecoli
gene0	w	20.8	0	gene	ecoli
gene1	q	3.3	0	gene	ecoli
gene1	q	23.8	0	gene	ecoli
gene1	q	28.8	0	gene	ecoli
gene1	q	49.1	0	gene	ecoli
gene1	q	5.32	0	gene	ecoli
gene1	q	7.65	0	gene	ecoli
gene1	q	9.47	0	gene	ecoli
gene1	q	11.3	0	gene	ecoli
gene1	q	14.4	0	gene	ecoli
gene1	q	16.4	0	gene	ecoli
gene1	q	18.2	0	gene	ecoli
gene1	q	20	0	gene	ecoli
gene1	w	3.85	0	gene	ecoli
gene1	w	22.9	0	gene	ecoli
gene1	w	26.1	0	gene	ecoli
gene1	w	50.5	0	gene	ecoli
gene1	w	6.02	0	gene	ecoli
gene1	w	7.92	0	gene	ecoli
gene1	w	9.9	0	gene	ecoli
gene1	w	11.8	0	gene	ecoli
gene1	w	15.1	0	gene	ecoli
gene1	w	17	0	gene	ecoli
gene1	w	18.8	0	gene	ecoli
gene1	w	20.8	0	gene	ecoli
gene10	q	3.3	0	gene	ecoli
gene10	q	23.8	0	gene	ecoli
gene10	q	28.8	0	gene	ecoli
gene10	q	49.1	0	gene	ecoli
gene10	q	5.32	0	gene	ecoli
gene10	q	7.65	0	gene	ecoli
gene10	q	9.47	0	gene	ecoli
gene10	q	11.3	0	gene	ecoli
gene10	q	14.4	0	gene	ecoli
gene10	q	16.4	0	gene	ecoli
gene10	q	18.2	0	gene	ecoli
gene10	q	20	0	gene	ecoli
gene10	w	3.85	0	gene	ecoli
gene10	w	22.9	0	gene	ecoli
gene10	w	26.1	0	gene	ecoli
gene10	w	50.5	0	gene	ecoli
gene10	w	6.02	0	gene	ecoli
gene10	w	7.92	0	gene	ecoli
gene10	w	9.9	0	gene	ecoli
gene10	w	11.8	0	gene	ecoli
gene10	w	15.1	0	gene	ecoli
gene10	w	17	0	gene	ecoli
gene10	w	18.8	0	gene	ecoli
gene10	w	20.8	0	gene	ecoli
gene100	q	3.3	0	gene	ecoli
gene100	q	23.8	0	gene	ecoli
gene100	q	28.8	0	gene	ecoli
gene100	q	49.1	0	gene	ecoli
gene100	q	5.32	0	gene	ecoli
gene100	q	7.65	0	gene	ecoli
gene100	q	9.47	0	gene	ecoli
gene100	q	11.3	0	gene	ecoli
gene100	q	14.4	0	gene	ecoli
gene100	q	16.4	0	gene	ecoli
gene100	q	18.2	0	gene	ecoli
gene100	q	20	0	gene	ecoli
gene100	w	3.85	0	gene	ecoli
gene100	w	22.9	0	gene	ecoli
gene100	w	26.1	0	gene	ecoli
gene100	w	50.5	0	gene	ecoli
gene100	w	6.02	0	gene	ecoli
gene100	w	7.92	0	gene	ecoli
gene100	w	9.9	0	gene	ecoli
gene100	w	11.8	0	gene	ecoli
gene100	w	15.1	0	gene	ecoli
gene100	w	17	0	gene	ecoli
gene100	w	18.8	0	gene	ecoli
gene100	w	20.8	0	gene	ecoli
gene1000	q	3.3	0	gene	ecoli
gene1000	q	23.8	0	gene	ecoli
gene1000	q	28.8	0	gene	ecoli
gene1000	q	49.1	0	gene	ecoli
gene1000	q	5.32	0	gene	ecoli
gene1000	q	7.65	0	gene	ecoli
gene1000	q	9.47	0	gene	ecoli
gene1000	q	11.3	0	gene	ecoli
gene1000	q	14.4	0	gene	ecoli
gene1000	q	16.4	0	gene	ecoli
gene1000	q	18.2	0	gene	ecoli
gene1000	q	20	0	gene	ecoli
gene1000	w	3.85	0	gene	ecoli
gene1000	w	22.9	0	gene	ecoli
gene1000	w	26.1	0	gene	ecoli
gene1000	w	50.5	0	gene	ecoli
gene1000	w	6.02	0	gene	ecoli
gene1000	w	7.92	0	gene	ecoli
gene1000	w	9.9	0	gene	ecoli
gene1000	w	11.8	0	gene	ecoli
gene1000	w	15.1	0	gene	ecoli
gene1000	w	17	0	gene	ecoli
gene1000	w	18.8	0	gene	ecoli
gene1000	w	20.8	0	gene	ecoli
gene1001	q	3.3	0	gene	ecoli
gene1001	q	23.8	0	gene	ecoli
gene1001	q	28.8	0	gene	ecoli
gene1001	q	49.1	0	gene	ecoli
gene1001	q	5.32	0	gene	ecoli
gene1001	q	7.65	0	gene	ecoli
gene1001	q	9.47	0	gene	ecoli
gene1001	q	11.3	0	gene	ecoli
gene1001	q	14.4	0	gene	ecoli
gene1001	q	16.4	0	gene	ecoli
gene1001	q	18.2	0	gene	ecoli
gene1001	q	20	0	gene	ecoli
gene1001	w	3.85	0	gene	ecoli
gene1001	w	22.9	0	gene	ecoli
gene1001	w	26.1	0	gene	ecoli
gene1001	w	50.5	0	gene	ecoli
gene1001	w	6.02	0	gene	ecoli
gene1001	w	7.92	0	gene	ecoli
gene1001	w	9.9	0	gene	ecoli
gene1001	w	11.8	0	gene	ecoli
gene1001	w	15.1	0	gene	ecoli
gene1001	w	17	0	gene	ecoli
gene1001	w	18.8	0	gene	ecoli
gene1001	w	20.8	0	gene	ecoli
gene1002	q	3.3	0	gene	ecoli
gene1002	q	23.8	0	gene	ecoli
gene1002	q	28.8	0	gene	ecoli
gene1002	q	49.1	0	gene	ecoli
gene1002	q	5.32	0	gene	ecoli
gene1002	q	7.65	0	gene	ecoli
gene1002	q	9.47	0	gene	ecoli
gene1002	q	11.3	0	gene	ecoli
gene1002	q	14.4	0	gene	ecoli
gene1002	q	16.4	0	gene	ecoli
gene1002	q	18.2	0	gene	ecoli
gene1002	q	20	0	gene	ecoli
gene1002	w	3.85	0	gene	ecoli
gene1002	w	22.9	0	gene	ecoli
gene1002	w	26.1	0	gene	ecoli
gene1002	w	50.5	0	gene	ecoli
gene1002	w	6.02	0	gene	ecoli
gene1002	w	7.92	0	gene	ecoli
gene1002	w	9.9	0	gene	ecoli
gene1002	w	11.8	0	gene	ecoli
gene1002	w	15.1	0	gene	ecoli
gene1002	w	17	0	gene	ecoli
gene1002	w	18.8	0	gene	ecoli
gene1002	w	20.8	0	gene	ecoli
gene1003	q	3.3	0	gene	ecoli
gene1003	q	23.8	0	gene	ecoli
gene1003	q	28.8	0	gene	ecoli
gene1003	q	49.1	0	gene	ecoli
gene1003	q	5.32	0	gene	ecoli
gene1003	q	7.65	0	gene	ecoli
gene1003	q	9.47	0	gene	ecoli
gene1003	q	11.3	0	gene	ecoli
gene1003	q	14.4	0	gene	ecoli
gene1003	q	16.4	0	gene	ecoli
gene1003	q	18.2	0	gene	ecoli
gene1003	q	20	0	gene	ecoli
gene1003	w	3.85	0	gene	ecoli
gene1003	w	22.9	0	gene	ecoli
gene1003	w	26.1	0	gene	ecoli
gene1003	w	50.5	0	gene	ecoli
gene1003	w	6.02	0	gene	ecoli
gene1003	w	7.92	0	gene	ecoli
gene1003	w	9.9	0	gene	ecoli
gene1003	w	11.8	0	gene	ecoli
gene1003	w	15.1	0	gene	ecoli
gene1003	w	17	0	gene	ecoli
gene1003	w	18.8	0	gene	ecoli
gene1003	w	20.8	0	gene	ecoli
gene1004	q	3.3	0	gene	ecoli
gene1004	q	23.8	0	gene	ecoli
gene1004	q	28.8	0	gene	ecoli
gene1004	q	49.1	0	gene	ecoli
gene1004	q	5.32	0	gene	ecoli
gene1004	q	7.65	0	gene	ecoli
gene1004	q	9.47	0	gene	ecoli
gene1004	q	11.3	0	gene	ecoli
gene1004	q	14.4	0	gene	ecoli
gene1004	q	16.4	0	gene	ecoli
gene1004	q	18.2	0	gene	ecoli
gene1004	q	20	0	gene	ecoli
gene1004	w	3.85	0	gene	ecoli
gene1004	w	22.9	0	gene	ecoli
gene1004	w	26.1	0	gene	ecoli
gene1004	w	50.5	0	gene	ecoli
gene1004	w	6.02	0	gene	ecoli
gene1004	w	7.92	0	gene	ecoli
gene1004	w	9.9	0	gene	ecoli
gene1004	w	11.8	0	gene	ecoli
gene1004	w	15.1	0	gene	ecoli
gene1004	w	17	0	gene	ecoli
gene1004	w	18.8	0	gene	ecoli
gene1004	w	20.8	0	gene	ecoli
gene1005	q	3.3	0	gene	ecoli
gene1005	q	23.8	0	gene	ecoli
gene1005	q	28.8	0	gene	ecoli
gene1005	q	49.1	0	gene	ecoli
gene1005	q	5.32	0	gene	ecoli
gene1005	q	7.65	0	gene	ecoli
gene1005	q	9.47	0	gene	ecoli
gene1005	q	11.3	0	gene	ecoli
gene1005	q	14.4	0	gene	ecoli
gene1005	q	16.4	0	gene	ecoli
gene1005	q	18.2	0	gene	ecoli
gene1005	q	20	0	gene	ecoli
gene1005	w	3.85	0	gene	ecoli
gene1005	w	22.9	0	gene	ecoli
gene1005	w	26.1	0	gene	ecoli
gene1005	w	50.5	0	gene	ecoli
gene1005	w	6.02	0	gene	ecoli
gene1005	w	7.92	0	gene	ecoli
gene1005	w	9.9	0	gene	ecoli
gene1005	w	11.8	0	gene	ecoli
gene1005	w	15.1	0	gene	ecoli
gene1005	w	17	0	gene	ecoli
gene1005	w	18.8	0	gene	ecoli
gene1005	w	20.8	0	gene	ecoli
gene1006	q	3.3	0	gene	ecoli
gene1006	q	23.8	0	gene	ecoli
gene1006	q	28.8	0	gene	ecoli
gene1006	q	49.1	0	gene	ecoli
gene1006	q	5.32	0	gene	ecoli
gene1006	q	7.65	0	gene	ecoli
gene1006	q	9.47	0	gene	ecoli
gene1006	q	11.3	0	gene	ecoli
gene1006	q	14.4	0	gene	ecoli
gene1006	q	16.4	0	gene	ecoli
gene1006	q	18.2	0	gene	ecoli
gene1006	q	20	0	gene	ecoli
gene1006	w	3.85	0	gene	ecoli
gene1006	w	22.9	0	gene	ecoli
gene1006	w	26.1	0	gene	ecoli
gene1006	w	50.5	0	gene	ecoli
gene1006	w	6.02	0	gene	ecoli
gene1006	w	7.92	0	gene	ecoli
gene1006	w	9.9	0	gene	ecoli
gene1006	w	11.8	0	gene	ecoli
gene1006	w	15.1	0	gene	ecoli
gene1006	w	17	0	gene	ecoli
gene1006	w	18.8	0	gene	ecoli
gene1006	w	20.8	0	gene	ecoli
gene1007	q	3.3	0	gene	ecoli
gene1007	q	23.8	0	gene	ecoli
gene1007	q	28.8	0	gene	ecoli
gene1007	q	49.1	0	gene	ecoli
gene1007	q	5.32	0	gene	ecoli
gene1007	q	7.65	0	gene	ecoli
gene1007	q	9.47	0	gene	ecoli
gene1007	q	11.3	0	gene	ecoli
gene1007	q	14.4	0	gene	ecoli
gene1007	q	16.4	0	gene	ecoli
gene1007	q	18.2	0	gene	ecoli
gene1007	q	20	0	gene	ecoli
gene1007	w	3.85	0	gene	ecoli
gene1007	w	22.9	0	gene	ecoli
gene1007	w	26.1	0	gene	ecoli
gene1007	w	50.5	0	gene	ecoli
gene1007	w	6.02	0	gene	ecoli
gene1007	w	7.92	0	gene	ecoli
gene1007	w	9.9	0	gene	ecoli
gene1007	w	11.8	0	gene	ecoli
gene1007	w	15.1	0	gene	ecoli
gene1007	w	17	0	gene	ecoli
gene1007	w	18.8	0	gene	ecoli
gene1007	w	20.8	0	gene	ecoli
gene1008	q	3.3	0	gene	ecoli
gene1008	q	23.8	0	gene	ecoli
gene1008	q	28.8	0	gene	ecoli
gene1008	q	49.1	0	gene	ecoli
gene1008	q	5.32	0	gene	ecoli
gene1008	q	7.65	0	gene	ecoli
gene1008	q	9.47	0	gene	ecoli
gene1008	q	11.3	0	gene	ecoli
gene1008	q	14.4	0	gene	ecoli
gene1008	q	16.4	0	gene	ecoli
gene1008	q	18.2	0	gene	ecoli
gene1008	q	20	0	gene	ecoli
gene1008	w	3.85	0	gene	ecoli
gene1008	w	22.9	0	gene	ecoli
gene1008	w	26.1	0	gene	ecoli
gene1008	w	50.5	0	gene	ecoli
gene1008	w	6.02	0	gene	ecoli
gene1008	w	7.92	0	gene	ecoli
gene1008	w	9.9	0	gene	ecoli
gene1008	w	11.8	0	gene	ecoli
gene1008	w	15.1	0	gene	ecoli
gene1008	w	17	0	gene	ecoli
gene1008	w	18.8	0	gene	ecoli
gene1008	w	20.8	0	gene	ecoli
gene1009	q	3.3	0	gene	ecoli
gene1009	q	23.8	0	gene	ecoli
gene1009	q	28.8	0	gene	ecoli
gene1009	q	49.1	0	gene	ecoli
gene1009	q	5.32	0	gene	ecoli
gene1009	q	7.65	0	gene	ecoli
gene1009	q	9.47	0	gene	ecoli
gene1009	q	11.3	0	gene	ecoli
gene1009	q	14.4	0	gene	ecoli
gene1009	q	16.4	0	gene	ecoli
gene1009	q	18.2	0	gene	ecoli
gene1009	q	20	0	gene	ecoli
gene1009	w	3.85	0	gene	ecoli
gene1009	w	22.9	0	gene	ecoli
gene1009	w	26.1	0	gene	ecoli
gene1009	w	50.5	0	gene	ecoli
gene1009	w	6.02	0	gene	ecoli
gene1009	w	7.92	0	gene	ecoli
gene1009	w	9.9	0	gene	ecoli
gene1009	w	11.8	0	gene	ecoli
gene1009	w	15.1	0	gene	ecoli
gene1009	w	17	0	gene	ecoli
gene1009	w	18.8	0	gene	ecoli
gene1009	w	20.8	0	gene	ecoli
gene101	q	3.3	0	gene	ecoli
gene101	q	23.8	0	gene	ecoli
gene101	q	28.8	0	gene	ecoli
gene101	q	49.1	0	gene	ecoli
gene101	q	5.32	0	gene	ecoli
gene101	q	7.65	0	gene	ecoli
gene101	q	9.47	0	gene	ecoli
gene101	q	11.3	0	gene	ecoli
gene101	q	14.4	0	gene	ecoli
gene101	q	16.4	0	gene	ecoli
gene101	q	18.2	0	gene	ecoli
gene101	q	20	0	gene	ecoli
gene101	w	3.85	0	gene	ecoli
gene101	w	22.9	0	gene	ecoli
gene101	w	26.1	0	gene	ecoli
gene101	w	50.5	0	gene	ecoli
gene101	w	6.02	0	gene	ecoli
gene101	w	7.92	0	gene	ecoli
gene101	w	9.9	0	gene	ecoli
gene101	w	11.8	0	gene	ecoli
gene101	w	15.1	0	gene	ecoli
gene101	w	17	0	gene	ecoli
gene101	w	18.8	0	gene	ecoli
gene101	w	20.8	0	gene	ecoli
gene1010	q	3.3	0	gene	ecoli
gene1010	q	23.8	0	gene	ecoli
gene1010	q	28.8	0	gene	ecoli
gene1010	q	49.1	0	gene	ecoli
gene1010	q	5.32	0	gene	ecoli
gene1010	q	7.65	0	gene	ecoli
gene1010	q	9.47	0	gene	ecoli
gene1010	q	11.3	0	gene	ecoli
gene1010	q	14.4	0	gene	ecoli
gene1010	q	16.4	0	gene	ecoli
gene1010	q	18.2	0	gene	ecoli
gene1010	q	20	0	gene	ecoli
gene1010	w	3.85	0	gene	ecoli
gene1010	w	22.9	0	gene	ecoli
gene1010	w	26.1	0	gene	ecoli
gene1010	w	50.5	0	gene	ecoli
gene1010	w	6.02	0	gene	ecoli
gene1010	w	7.92	0	gene	ecoli
gene1010	w	9.9	0	gene	ecoli
gene1010	w	11.8	0	gene	ecoli
gene1010	w	15.1	0	gene	ecoli
gene1010	w	17	0	gene	ecoli
gene1010	w	18.8	0	gene	ecoli
gene1010	w	20.8	0	gene	ecoli
gene1011	q	3.3	0	gene	ecoli
gene1011	q	23.8	0	gene	ecoli
gene1011	q	28.8	0	gene	ecoli
gene1011	q	49.1	0	gene	ecoli
gene1011	q	5.32	0	gene	ecoli
gene1011	q	7.65	0	gene	ecoli
gene1011	q	9.47	0	gene	ecoli
gene1011	q	11.3	0	gene	ecoli
gene1011	q	14.4	0	gene	ecoli
gene1011	q	16.4	0	gene	ecoli
gene1011	q	18.2	0	gene	ecoli
gene1011	q	20	0	gene	ecoli
gene1011	w	3.85	0	gene	ecoli
gene1011	w	22.9	0	gene	ecoli
gene1011	w	26.1	0	gene	ecoli
gene1011	w	50.5	0	gene	ecoli
gene1011	w	6.02	0	gene	ecoli
gene1011	w	7.92	0	gene	ecoli
gene1011	w	9.9	0	gene	ecoli
gene1011	w	11.8	0	gene	ecoli
gene1011	w	15.1	0	gene	ecoli
gene1011	w	17	0	gene	ecoli
gene1011	w	18.8	0	gene	ecoli
gene1011	w	20.8	0	gene	ecoli
gene1012	q	3.3	0	gene	ecoli
gene1012	q	23.8	0	gene	ecoli
gene1012	q	28.8	0	gene	ecoli
gene1012	q	49.1	0	gene	ecoli
gene1012	q	5.32	0	gene	ecoli
gene1012	q	7.65	0	gene	ecoli
gene1012	q	9.47	0	gene	ecoli
gene1012	q	11.3	0	gene	ecoli
gene1012	q	14.4	0	gene	ecoli
gene1012	q	16.4	0	gene	ecoli
gene1012	q	18.2	0	gene	ecoli
gene1012	q	20	0	gene	ecoli
gene1012	w	3.85	0	gene	ecoli
gene1012	w	22.9	0	gene	ecoli
gene1012	w	26.1	0	gene	ecoli
gene1012	w	50.5	0	gene	ecoli
gene1012	w	6.02	0	gene	ecoli
gene1012	w	7.92	0	gene	ecoli
gene1012	w	9.9	0	gene	ecoli
gene1012	w	11.8	0	gene	ecoli
gene1012	w	15.1	0	gene	ecoli
gene1012	w	17	0	gene	ecoli
gene1012	w	18.8	0	gene	ecoli
gene1012	w	20.8	0	gene	ecoli
gene1013	q	3.3	0	gene	ecoli
gene1013	q	23.8	0	gene	ecoli
gene1013	q	28.8	0	gene	ecoli
gene1013	q	49.1	0	gene	ecoli
gene1013	q	5.32	0	gene	ecoli
gene1013	q	7.65	0	gene	ecoli
gene1013	q	9.47	0	gene	ecoli
gene1013	q	11.3	0	gene	ecoli
gene1013	q	14.4	0	gene	ecoli
gene1013	q	16.4	0	gene	ecoli
gene1013	q	18.2	0	gene	ecoli
gene1013	q	20	0	gene	ecoli
gene1013	w	3.85	0	gene	ecoli
gene1013	w	22.9	0	gene	ecoli
gene1013	w	26.1	0	gene	ecoli
gene1013	w	50.5	0	gene	ecoli
gene1013	w	6.02	0	gene	ecoli
gene1013	w	7.92	0	gene	ecoli
gene1013	w	9.9	0	gene	ecoli
gene1013	w	11.8	0	gene	ecoli
gene1013	w	15.1	0	gene	ecoli
gene1013	w	17	0	gene	ecoli
gene1013	w	18.8	0	gene	ecoli
gene1013	w	20.8	0	gene	ecoli
gene1014	q	3.3	0	gene	ecoli
gene1014	q	23.8	0	gene	ecoli
gene1014	q	28.8	3	gene	ecoli
gene1014	q	49.1	0	gene	ecoli
gene1014	q	5.32	0	gene	ecoli
gene1014	q	7.65	0	gene	ecoli
gene1014	q	9.47	0	gene	ecoli
gene1014	q	11.3	0	gene	ecoli
gene1014	q	14.4	0	gene	ecoli
gene1014	q	16.4	0	gene	ecoli
gene1014	q	18.2	0	gene	ecoli
gene1014	q	20	0	gene	ecoli
gene1014	w	3.85	0	gene	ecoli
gene1014	w	22.9	0	gene	ecoli
gene1014	w	26.1	0	gene	ecoli
gene1014	w	50.5	0	gene	ecoli
gene1014	w	6.02	0	gene	ecoli
gene1014	w	7.92	0	gene	ecoli
gene1014	w	9.9	0	gene	ecoli
gene1014	w	11.8	0	gene	ecoli
gene1014	w	15.1	0	gene	ecoli
gene1014	w	17	0	gene	ecoli
gene1014	w	18.8	0	gene	ecoli
gene1014	w	20.8	0	gene	ecoli
gene1015	q	3.3	0	gene	ecoli
gene1015	q	23.8	0	gene	ecoli
gene1015	q	28.8	0	gene	ecoli
gene1015	q	49.1	0	gene	ecoli
gene1015	q	5.32	0	gene	ecoli
gene1015	q	7.65	0	gene	ecoli
gene1015	q	9.47	0	gene	ecoli
gene1015	q	11.3	0	gene	ecoli
gene1015	q	14.4	0	gene	ecoli
gene1015	q	16.4	0	gene	ecoli
gene1015	q	18.2	0	gene	ecoli
gene1015	q	20	0	gene	ecoli
gene1015	w	3.85	0	gene	ecoli
gene1015	w	22.9	0	gene	ecoli
gene1015	w	26.1	0	gene	ecoli
gene1015	w	50.5	0	gene	ecoli
gene1015	w	6.02	0	gene	ecoli
gene1015	w	7.92	0	gene	ecoli
gene1015	w	9.9	0	gene	ecoli
gene1015	w	11.8	0	gene	ecoli
gene1015	w	15.1	0	gene	ecoli
gene1015	w	17	0	gene	ecoli
gene1015	w	18.8	0	gene	ecoli
gene1015	w	20.8	0	gene	ecoli
gene1016	q	3.3	0	gene	ecoli
gene1016	q	23.8	0	gene	ecoli
gene1016	q	28.8	0	gene	ecoli
gene1016	q	49.1	0	gene	ecoli
gene1016	q	5.32	0	gene	ecoli
gene1016	q	7.65	0	gene	ecoli
gene1016	q	9.47	0	gene	ecoli
gene1016	q	11.3	0	gene	ecoli
gene1016	q	14.4	0	gene	ecoli
gene1016	q	16.4	0	gene	ecoli
gene1016	q	18.2	0	gene	ecoli
gene1016	q	20	0	gene	ecoli
gene1016	w	3.85	0	gene	ecoli
gene1016	w	22.9	0	gene	ecoli
gene1016	w	26.1	0	gene	ecoli
gene1016	w	50.5	0	gene	ecoli
gene1016	w	6.02	0	gene	ecoli
gene1016	w	7.92	0	gene	ecoli
gene1016	w	9.9	0	gene	ecoli
gene1016	w	11.8	0	gene	ecoli
gene1016	w	15.1	0	gene	ecoli
gene1016	w	17	0	gene	ecoli
gene1016	w	18.8	0	gene	ecoli
gene1016	w	20.8	0	gene	ecoli
gene1017	q	3.3	0	gene	ecoli
gene1017	q	23.8	0	gene	ecoli
gene1017	q	28.8	0	gene	ecoli
gene1017	q	49.1	0	gene	ecoli
gene1017	q	5.32	0	gene	ecoli
gene1017	q	7.65	0	gene	ecoli
gene1017	q	9.47	0	gene	ecoli
gene1017	q	11.3	0	gene	ecoli
gene1017	q	14.4	0	gene	ecoli
gene1017	q	16.4	0	gene	ecoli
gene1017	q	18.2	0	gene	ecoli
gene1017	q	20	0	gene	ecoli
gene1017	w	3.85	0	gene	ecoli
gene1017	w	22.9	0	gene	ecoli
gene1017	w	26.1	0	gene	ecoli
gene1017	w	50.5	0	gene	ecoli
gene1017	w	6.02	0	gene	ecoli
gene1017	w	7.92	0	gene	ecoli
gene1017	w	9.9	0	gene	ecoli
gene1017	w	11.8	0	gene	ecoli
gene1017	w	15.1	0	gene	ecoli
gene1017	w	17	0	gene	ecoli
gene1017	w	18.8	1	gene	ecoli
gene1017	w	20.8	0	gene	ecoli
gene1018	q	3.3	0	gene	ecoli
gene1018	q	23.8	0	gene	ecoli
gene1018	q	28.8	0	gene	ecoli
gene1018	q	49.1	0	gene	ecoli
gene1018	q	5.32	0	gene	ecoli
gene1018	q	7.65	0	gene	ecoli
gene1018	q	9.47	0	gene	ecoli
gene1018	q	11.3	0	gene	ecoli
gene1018	q	14.4	0	gene	ecoli
gene1018	q	16.4	0	gene	ecoli
gene1018	q	18.2	0	gene	ecoli
gene1018	q	20	0	gene	ecoli
gene1018	w	3.85	0	gene	ecoli
gene1018	w	22.9	0	gene	ecoli
gene1018	w	26.1	0	gene	ecoli
gene1018	w	50.5	0	gene	ecoli
gene1018	w	6.02	0	gene	ecoli
gene1018	w	7.92	0	gene	ecoli
gene1018	w	9.9	0	gene	ecoli
gene1018	w	11.8	0	gene	ecoli
gene1018	w	15.1	0	gene	ecoli
gene1018	w	17	0	gene	ecoli
gene1018	w	18.8	0	gene	ecoli
gene1018	w	20.8	0	gene	ecoli
gene1019	q	3.3	0	gene	ecoli
gene1019	q	23.8	0	gene	ecoli
gene1019	q	28.8	0	gene	ecoli
gene1019	q	49.1	0	gene	ecoli
gene1019	q	5.32	0	gene	ecoli
gene1019	q	7.65	0	gene	ecoli
gene1019	q	9.47	0	gene	ecoli
gene1019	q	11.3	0	gene	ecoli
gene1019	q	14.4	0	gene	ecoli
gene1019	q	16.4	0	gene	ecoli
gene1019	q	18.2	0	gene	ecoli
gene1019	q	20	0	gene	ecoli
gene1019	w	3.85	0	gene	ecoli
gene1019	w	22.9	0	gene	ecoli
gene1019	w	26.1	0	gene	ecoli
gene1019	w	50.5	0	gene	ecoli
gene1019	w	6.02	0	gene	ecoli
gene1019	w	7.92	0	gene	ecoli
gene1019	w	9.9	0	gene	ecoli
gene1019	w	11.8	0	gene	ecoli
gene1019	w	15.1	0	gene	ecoli
gene1019	w	17	0	gene	ecoli
gene1019	w	18.8	0	gene	ecoli
gene1019	w	20.8	2	gene	ecoli
gene102	q	3.3	0	gene	ecoli
gene102	q	23.8	0	gene	ecoli
gene102	q	28.8	0	gene	ecoli
gene102	q	49.1	0	gene	ecoli
gene102	q	5.32	0	gene	ecoli
gene102	q	7.65	0	gene	ecoli
gene102	q	9.47	0	gene	ecoli
gene102	q	11.3	0	gene	ecoli
gene102	q	14.4	0	gene	ecoli
gene102	q	16.4	0	gene	ecoli
gene102	q	18.2	0	gene	ecoli
gene102	q	20	0	gene	ecoli
gene102	w	3.85	0	gene	ecoli
gene102	w	22.9	0	gene	ecoli
gene102	w	26.1	0	gene	ecoli
gene102	w	50.5	0	gene	ecoli
gene102	w	6.02	0	gene	ecoli
gene102	w	7.92	0	gene	ecoli
gene102	w	9.9	0	gene	ecoli
gene102	w	11.8	0	gene	ecoli
gene102	w	15.1	0	gene	ecoli
gene102	w	17	0	gene	ecoli
gene102	w	18.8	0	gene	ecoli
gene102	w	20.8	0	gene	ecoli
gene1020	q	3.3	0	gene	ecoli
gene1020	q	23.8	0	gene	ecoli
gene1020	q	28.8	0	gene	ecoli
gene1020	q	49.1	0	gene	ecoli
gene1020	q	5.32	0	gene	ecoli
gene1020	q	7.65	0	gene	ecoli
gene1020	q	9.47	0	gene	ecoli
gene1020	q	11.3	0	gene	ecoli
gene1020	q	14.4	0	gene	ecoli
gene1020	q	16.4	0	gene	ecoli
gene1020	q	18.2	0	gene	ecoli
gene1020	q	20	0	gene	ecoli
gene1020	w	3.85	0	gene	ecoli
gene1020	w	22.9	0	gene	ecoli
gene1020	w	26.1	0	gene	ecoli
gene1020	w	50.5	0	gene	ecoli
gene1020	w	6.02	0	gene	ecoli
gene1020	w	7.92	0	gene	ecoli
gene1020	w	9.9	0	gene	ecoli
gene1020	w	11.8	0	gene	ecoli
gene1020	w	15.1	0	gene	ecoli
gene1020	w	17	0	gene	ecoli
gene1020	w	18.8	0	gene	ecoli
gene1020	w	20.8	0	gene	ecoli
gene1021	q	3.3	0	gene	ecoli
gene1021	q	23.8	0	gene	ecoli
gene1021	q	28.8	0	gene	ecoli
gene1021	q	49.1	0	gene	ecoli
gene1021	q	5.32	0	gene	ecoli
gene1021	q	7.65	0	gene	ecoli
gene1021	q	9.47	0	gene	ecoli
gene1021	q	11.3	0	gene	ecoli
gene1021	q	14.4	0	gene	ecoli
gene1021	q	16.4	0	gene	ecoli
gene1021	q	18.2	0	gene	ecoli
gene1021	q	20	0	gene	ecoli
gene1021	w	3.85	0	gene	ecoli
gene1021	w	22.9	0	gene	ecoli
gene1021	w	26.1	0	gene	ecoli
gene1021	w	50.5	0	gene	ecoli
gene1021	w	6.02	0	gene	ecoli
gene1021	w	7.92	0	gene	ecoli
gene1021	w	9.9	0	gene	ecoli
gene1021	w	11.8	0	gene	ecoli
gene1021	w	15.1	0	gene	ecoli
gene1021	w	17	0	gene	ecoli
gene1021	w	18.8	0	gene	ecoli
gene1021	w	20.8	0	gene	ecoli
gene1022	q	3.3	0	gene	ecoli
gene1022	q	23.8	0	gene	ecoli
gene1022	q	28.8	0	gene	ecoli
gene1022	q	49.1	0	gene	ecoli
gene1022	q	5.32	0	gene	ecoli
gene1022	q	7.65	0	gene	ecoli
gene1022	q	9.47	0	gene	ecoli
gene1022	q	11.3	0	gene	ecoli
gene1022	q	14.4	0	gene	ecoli
gene1022	q	16.4	0	gene	ecoli
gene1022	q	18.2	0	gene	ecoli
gene1022	q	20	0	gene	ecoli
gene1022	w	3.85	0	gene	ecoli
gene1022	w	22.9	0	gene	ecoli
gene1022	w	26.1	0	gene	ecoli
gene1022	w	50.5	0	gene	ecoli
gene1022	w	6.02	0	gene	ecoli
gene1022	w	7.92	0	gene	ecoli
gene1022	w	9.9	0	gene	ecoli
gene1022	w	11.8	0	gene	ecoli
gene1022	w	15.1	0	gene	ecoli
gene1022	w	17	0	gene	ecoli
gene1022	w	18.8	0	gene	ecoli
gene1022	w	20.8	0	gene	ecoli
gene1023	q	3.3	0	gene	ecoli
gene1023	q	23.8	0	gene	ecoli
gene1023	q	28.8	0	gene	ecoli
gene1023	q	49.1	0	gene	ecoli
gene1023	q	5.32	0	gene	ecoli
gene1023	q	7.65	0	gene	ecoli
gene1023	q	9.47	0	gene	ecoli
gene1023	q	11.3	0	gene	ecoli
gene1023	q	14.4	0	gene	ecoli
gene1023	q	16.4	0	gene	ecoli
gene1023	q	18.2	0	gene	ecoli
gene1023	q	20	0	gene	ecoli
gene1023	w	3.85	0	gene	ecoli
gene1023	w	22.9	0	gene	ecoli
gene1023	w	26.1	0	gene	ecoli
gene1023	w	50.5	0	gene	ecoli
gene1023	w	6.02	0	gene	ecoli
gene1023	w	7.92	0	gene	ecoli
gene1023	w	9.9	0	gene	ecoli
gene1023	w	11.8	0	gene	ecoli
gene1023	w	15.1	0	gene	ecoli
gene1023	w	17	0	gene	ecoli
gene1023	w	18.8	0	gene	ecoli
gene1023	w	20.8	0	gene	ecoli
gene1024	q	3.3	0	gene	ecoli
gene1024	q	23.8	0	gene	ecoli
gene1024	q	28.8	0	gene	ecoli
gene1024	q	49.1	0	gene	ecoli
gene1024	q	5.32	0	gene	ecoli
gene1024	q	7.65	0	gene	ecoli
gene1024	q	9.47	0	gene	ecoli
gene1024	q	11.3	0	gene	ecoli
gene1024	q	14.4	0	gene	ecoli
gene1024	q	16.4	0	gene	ecoli
gene1024	q	18.2	0	gene	ecoli
gene1024	q	20	0	gene	ecoli
gene1024	w	3.85	0	gene	ecoli
gene1024	w	22.9	0	gene	ecoli
gene1024	w	26.1	0	gene	ecoli
gene1024	w	50.5	0	gene	ecoli
gene1024	w	6.02	0	gene	ecoli
gene1024	w	7.92	0	gene	ecoli
gene1024	w	9.9	0	gene	ecoli
gene1024	w	11.8	0	gene	ecoli
gene1024	w	15.1	0	gene	ecoli
gene1024	w	17	0	gene	ecoli
gene1024	w	18.8	0	gene	ecoli
gene1024	w	20.8	0	gene	ecoli
gene1025	q	3.3	0	gene	ecoli
gene1025	q	23.8	0	gene	ecoli
gene1025	q	28.8	0	gene	ecoli
gene1025	q	49.1	0	gene	ecoli
gene1025	q	5.32	0	gene	ecoli
gene1025	q	7.65	0	gene	ecoli
gene1025	q	9.47	0	gene	ecoli
gene1025	q	11.3	0	gene	ecoli
gene1025	q	14.4	0	gene	ecoli
gene1025	q	16.4	0	gene	ecoli
gene1025	q	18.2	0	gene	ecoli
gene1025	q	20	0	gene	ecoli
gene1025	w	3.85	0	gene	ecoli
gene1025	w	22.9	0	gene	ecoli
gene1025	w	26.1	0	gene	ecoli
gene1025	w	50.5	0	gene	ecoli
gene1025	w	6.02	0	gene	ecoli
gene1025	w	7.92	0	gene	ecoli
gene1025	w	9.9	0	gene	ecoli
gene1025	w	11.8	0	gene	ecoli
gene1025	w	15.1	0	gene	ecoli
gene1025	w	17	0	gene	ecoli
gene1025	w	18.8	0	gene	ecoli
gene1025	w	20.8	0	gene	ecoli
gene1026	q	3.3	0	gene	ecoli
gene1026	q	23.8	0	gene	ecoli
gene1026	q	28.8	0	gene	ecoli
gene1026	q	49.1	0	gene	ecoli
gene1026	q	5.32	0	gene	ecoli
gene1026	q	7.65	0	gene	ecoli
gene1026	q	9.47	0	gene	ecoli
gene1026	q	11.3	0	gene	ecoli
gene1026	q	14.4	0	gene	ecoli
gene1026	q	16.4	0	gene	ecoli
gene1026	q	18.2	0	gene	ecoli
gene1026	q	20	0	gene	ecoli
gene1026	w	3.85	1	gene	ecoli
gene1026	w	22.9	0	gene	ecoli
gene1026	w	26.1	0	gene	ecoli
gene1026	w	50.5	0	gene	ecoli
gene1026	w	6.02	0	gene	ecoli
gene1026	w	7.92	0	gene	ecoli
gene1026	w	9.9	0	gene	ecoli
gene1026	w	11.8	0	gene	ecoli
gene1026	w	15.1	0	gene	ecoli
gene1026	w	17	0	gene	ecoli
gene1026	w	18.8	0	gene	ecoli
gene1026	w	20.8	0	gene	ecoli
gene1027	q	3.3	0	gene	ecoli
gene1027	q	23.8	0	gene	ecoli
gene1027	q	28.8	0	gene	ecoli
gene1027	q	49.1	0	gene	ecoli
gene1027	q	5.32	0	gene	ecoli
gene1027	q	7.65	0	gene	ecoli
gene1027	q	9.47	0	gene	ecoli
gene1027	q	11.3	0	gene	ecoli
gene1027	q	14.4	0	gene	ecoli
gene1027	q	16.4	0	gene	ecoli
gene1027	q	18.2	0	gene	ecoli
gene1027	q	20	0	gene	ecoli
gene1027	w	3.85	0	gene	ecoli
gene1027	w	22.9	0	gene	ecoli
gene1027	w	26.1	0	gene	ecoli
gene1027	w	50.5	0	gene	ecoli
gene1027	w	6.02	0	gene	ecoli
gene1027	w	7.92	0	gene	ecoli
gene1027	w	9.9	0	gene	ecoli
gene1027	w	11.8	0	gene	ecoli
gene1027	w	15.1	0	gene	ecoli
gene1027	w	17	0	gene	ecoli
gene1027	w	18.8	0	gene	ecoli
gene1027	w	20.8	0	gene	ecoli
gene1028	q	3.3	0	gene	ecoli
gene1028	q	23.8	0	gene	ecoli
gene1028	q	28.8	0	gene	ecoli
gene1028	q	49.1	0	gene	ecoli
gene1028	q	5.32	0	gene	ecoli
gene1028	q	7.65	0	gene	ecoli
gene1028	q	9.47	0	gene	ecoli
gene1028	q	11.3	0	gene	ecoli
gene1028	q	14.4	0	gene	ecoli
gene1028	q	16.4	0	gene	ecoli
gene1028	q	18.2	0	gene	ecoli
gene1028	q	20	0	gene	ecoli
gene1028	w	3.85	0	gene	ecoli
gene1028	w	22.9	0	gene	ecoli
gene1028	w	26.1	0	gene	ecoli
gene1028	w	50.5	0	gene	ecoli
gene1028	w	6.02	0	gene	ecoli
gene1028	w	7.92	0	gene	ecoli
gene1028	w	9.9	0	gene	ecoli
gene1028	w	11.8	0	gene	ecoli
gene1028	w	15.1	0	gene	ecoli
gene1028	w	17	0	gene	ecoli
gene1028	w	18.8	0	gene	ecoli
gene1028	w	20.8	0	gene	ecoli
gene1029	q	3.3	0	gene	ecoli
gene1029	q	23.8	0	gene	ecoli
gene1029	q	28.8	0	gene	ecoli
gene1029	q	49.1	0	gene	ecoli
gene1029	q	5.32	0	gene	ecoli
gene1029	q	7.65	0	gene	ecoli
gene1029	q	9.47	0	gene	ecoli
gene1029	q	11.3	0	gene	ecoli
gene1029	q	14.4	0	gene	ecoli
gene1029	q	16.4	0	gene	ecoli
gene1029	q	18.2	0	gene	ecoli
gene1029	q	20	0	gene	ecoli
gene1029	w	3.85	0	gene	ecoli
gene1029	w	22.9	0	gene	ecoli
gene1029	w	26.1	0	gene	ecoli
gene1029	w	50.5	0	gene	ecoli
gene1029	w	6.02	0	gene	ecoli
gene1029	w	7.92	0	gene	ecoli
gene1029	w	9.9	0	gene	ecoli
gene1029	w	11.8	0	gene	ecoli
gene1029	w	15.1	0	gene	ecoli
gene1029	w	17	0	gene	ecoli
gene1029	w	18.8	0	gene	ecoli
gene1029	w	20.8	0	gene	ecoli
gene103	q	3.3	0	gene	ecoli
gene103	q	23.8	0	gene	ecoli
gene103	q	28.8	0	gene	ecoli
gene103	q	49.1	0	gene	ecoli
gene103	q	5.32	0	gene	ecoli
gene103	q	7.65	0	gene	ecoli
gene103	q	9.47	0	gene	ecoli
gene103	q	11.3	0	gene	ecoli
gene103	q	14.4	0	gene	ecoli
gene103	q	16.4	0	gene	ecoli
gene103	q	18.2	0	gene	ecoli
gene103	q	20	0	gene	ecoli
gene103	w	3.85	0	gene	ecoli
gene103	w	22.9	0	gene	ecoli
gene103	w	26.1	0	gene	ecoli
gene103	w	50.5	0	gene	ecoli
gene103	w	6.02	0	gene	ecoli
gene103	w	7.92	0	gene	ecoli
gene103	w	9.9	0	gene	ecoli
gene103	w	11.8	0	gene	ecoli
gene103	w	15.1	0	gene	ecoli
gene103	w	17	0	gene	ecoli
gene103	w	18.8	0	gene	ecoli
gene103	w	20.8	0	gene	ecoli
gene1030	q	3.3	0	gene	ecoli
gene1030	q	23.8	0	gene	ecoli
gene1030	q	28.8	0	gene	ecoli
gene1030	q	49.1	0	gene	ecoli
gene1030	q	5.32	0	gene	ecoli
gene1030	q	7.65	0	gene	ecoli
gene1030	q	9.47	0	gene	ecoli
gene1030	q	11.3	0	gene	ecoli
gene1030	q	14.4	0	gene	ecoli
gene1030	q	16.4	0	gene	ecoli
gene1030	q	18.2	0	gene	ecoli
gene1030	q	20	0	gene	ecoli
gene1030	w	3.85	0	gene	ecoli
gene1030	w	22.9	0	gene	ecoli
gene1030	w	26.1	0	gene	ecoli
gene1030	w	50.5	0	gene	ecoli
gene1030	w	6.02	0	gene	ecoli
gene1030	w	7.92	0	gene	ecoli
gene1030	w	9.9	0	gene	ecoli
gene1030	w	11.8	0	gene	ecoli
gene1030	w	15.1	0	gene	ecoli
gene1030	w	17	0	gene	ecoli
gene1030	w	18.8	2	gene	ecoli
gene1030	w	20.8	0	gene	ecoli
gene1031	q	3.3	0	gene	ecoli
gene1031	q	23.8	0	gene	ecoli
gene1031	q	28.8	0	gene	ecoli
gene1031	q	49.1	0	gene	ecoli
gene1031	q	5.32	1	gene	ecoli
gene1031	q	7.65	0	gene	ecoli
gene1031	q	9.47	0	gene	ecoli
gene1031	q	11.3	0	gene	ecoli
gene1031	q	14.4	0	gene	ecoli
gene1031	q	16.4	0	gene	ecoli
gene1031	q	18.2	0	gene	ecoli
gene1031	q	20	0	gene	ecoli
gene1031	w	3.85	0	gene	ecoli
gene1031	w	22.9	0	gene	ecoli
gene1031	w	26.1	0	gene	ecoli
gene1031	w	50.5	0	gene	ecoli
gene1031	w	6.02	0	gene	ecoli
gene1031	w	7.92	0	gene	ecoli
gene1031	w	9.9	1	gene	ecoli
gene1031	w	11.8	0	gene	ecoli
gene1031	w	15.1	0	gene	ecoli
gene1031	w	17	0	gene	ecoli
gene1031	w	18.8	0	gene	ecoli
gene1031	w	20.8	0	gene	ecoli
gene1032	q	3.3	0	gene	ecoli
gene1032	q	23.8	0	gene	ecoli
gene1032	q	28.8	0	gene	ecoli
gene1032	q	49.1	0	gene	ecoli
gene1032	q	5.32	0	gene	ecoli
gene1032	q	7.65	0	gene	ecoli
gene1032	q	9.47	0	gene	ecoli
gene1032	q	11.3	0	gene	ecoli
gene1032	q	14.4	0	gene	ecoli
gene1032	q	16.4	0	gene	ecoli
gene1032	q	18.2	0	gene	ecoli
gene1032	q	20	0	gene	ecoli
gene1032	w	3.85	0	gene	ecoli
gene1032	w	22.9	0	gene	ecoli
gene1032	w	26.1	0	gene	ecoli
gene1032	w	50.5	0	gene	ecoli
gene1032	w	6.02	0	gene	ecoli
gene1032	w	7.92	0	gene	ecoli
gene1032	w	9.9	0	gene	ecoli
gene1032	w	11.8	0	gene	ecoli
gene1032	w	15.1	0	gene	ecoli
gene1032	w	17	0	gene	ecoli
gene1032	w	18.8	0	gene	ecoli
gene1032	w	20.8	0	gene	ecoli
gene1033	q	3.3	0	gene	ecoli
gene1033	q	23.8	0	gene	ecoli
gene1033	q	28.8	0	gene	ecoli
gene1033	q	49.1	0	gene	ecoli
gene1033	q	5.32	0	gene	ecoli
gene1033	q	7.65	0	gene	ecoli
gene1033	q	9.47	0	gene	ecoli
gene1033	q	11.3	0	gene	ecoli
gene1033	q	14.4	0	gene	ecoli
gene1033	q	16.4	0	gene	ecoli
gene1033	q	18.2	0	gene	ecoli
gene1033	q	20	0	gene	ecoli
gene1033	w	3.85	0	gene	ecoli
gene1033	w	22.9	0	gene	ecoli
gene1033	w	26.1	0	gene	ecoli
gene1033	w	50.5	0	gene	ecoli
gene1033	w	6.02	0	gene	ecoli
gene1033	w	7.92	0	gene	ecoli
gene1033	w	9.9	0	gene	ecoli
gene1033	w	11.8	0	gene	ecoli
gene1033	w	15.1	0	gene	ecoli
gene1033	w	17	0	gene	ecoli
gene1033	w	18.8	0	gene	ecoli
gene1033	w	20.8	0	gene	ecoli
gene1034	q	3.3	0	gene	ecoli
gene1034	q	23.8	0	gene	ecoli
gene1034	q	28.8	0	gene	ecoli
gene1034	q	49.1	0	gene	ecoli
gene1034	q	5.32	0	gene	ecoli
gene1034	q	7.65	0	gene	ecoli
gene1034	q	9.47	0	gene	ecoli
gene1034	q	11.3	0	gene	ecoli
gene1034	q	14.4	0	gene	ecoli
gene1034	q	16.4	0	gene	ecoli
gene1034	q	18.2	0	gene	ecoli
gene1034	q	20	0	gene	ecoli
gene1034	w	3.85	0	gene	ecoli
gene1034	w	22.9	0	gene	ecoli
gene1034	w	26.1	0	gene	ecoli
gene1034	w	50.5	0	gene	ecoli
gene1034	w	6.02	0	gene	ecoli
gene1034	w	7.92	0	gene	ecoli
gene1034	w	9.9	0	gene	ecoli
gene1034	w	11.8	0	gene	ecoli
gene1034	w	15.1	0	gene	ecoli
gene1034	w	17	0	gene	ecoli
gene1034	w	18.8	0	gene	ecoli
gene1034	w	20.8	0	gene	ecoli
gene1035	q	3.3	0	gene	ecoli
gene1035	q	23.8	0	gene	ecoli
gene1035	q	28.8	0	gene	ecoli
gene1035	q	49.1	0	gene	ecoli
gene1035	q	5.32	0	gene	ecoli
gene1035	q	7.65	0	gene	ecoli
gene1035	q	9.47	0	gene	ecoli
gene1035	q	11.3	0	gene	ecoli
gene1035	q	14.4	0	gene	ecoli
gene1035	q	16.4	0	gene	ecoli
gene1035	q	18.2	0	gene	ecoli
gene1035	q	20	0	gene	ecoli
gene1035	w	3.85	0	gene	ecoli
gene1035	w	22.9	0	gene	ecoli
gene1035	w	26.1	0	gene	ecoli
gene1035	w	50.5	0	gene	ecoli
gene1035	w	6.02	0	gene	ecoli
gene1035	w	7.92	0	gene	ecoli
gene1035	w	9.9	0	gene	ecoli
gene1035	w	11.8	0	gene	ecoli
gene1035	w	15.1	0	gene	ecoli
gene1035	w	17	0	gene	ecoli
gene1035	w	18.8	0	gene	ecoli
gene1035	w	20.8	0	gene	ecoli
gene1036	q	3.3	0	gene	ecoli
gene1036	q	23.8	0	gene	ecoli
gene1036	q	28.8	0	gene	ecoli
gene1036	q	49.1	0	gene	ecoli
gene1036	q	5.32	0	gene	ecoli
gene1036	q	7.65	0	gene	ecoli
gene1036	q	9.47	0	gene	ecoli
gene1036	q	11.3	0	gene	ecoli
gene1036	q	14.4	0	gene	ecoli
gene1036	q	16.4	0	gene	ecoli
gene1036	q	18.2	0	gene	ecoli
gene1036	q	20	0	gene	ecoli
gene1036	w	3.85	0	gene	ecoli
gene1036	w	22.9	0	gene	ecoli
gene1036	w	26.1	0	gene	ecoli
gene1036	w	50.5	0	gene	ecoli
gene1036	w	6.02	0	gene	ecoli
gene1036	w	7.92	0	gene	ecoli
gene1036	w	9.9	0	gene	ecoli
gene1036	w	11.8	0	gene	ecoli
gene1036	w	15.1	0	gene	ecoli
gene1036	w	17	0	gene	ecoli
gene1036	w	18.8	0	gene	ecoli
gene1036	w	20.8	0	gene	ecoli
gene1037	q	3.3	0	gene	ecoli
gene1037	q	23.8	0	gene	ecoli
gene1037	q	28.8	0	gene	ecoli
gene1037	q	49.1	0	gene	ecoli
gene1037	q	5.32	0	gene	ecoli
gene1037	q	7.65	0	gene	ecoli
gene1037	q	9.47	0	gene	ecoli
gene1037	q	11.3	0	gene	ecoli
gene1037	q	14.4	0	gene	ecoli
gene1037	q	16.4	0	gene	ecoli
gene1037	q	18.2	0	gene	ecoli
gene1037	q	20	0	gene	ecoli
gene1037	w	3.85	0	gene	ecoli
gene1037	w	22.9	0	gene	ecoli
gene1037	w	26.1	0	gene	ecoli
gene1037	w	50.5	0	gene	ecoli
gene1037	w	6.02	0	gene	ecoli
gene1037	w	7.92	0	gene	ecoli
gene1037	w	9.9	0	gene	ecoli
gene1037	w	11.8	0	gene	ecoli
gene1037	w	15.1	0	gene	ecoli
gene1037	w	17	0	gene	ecoli
gene1037	w	18.8	0	gene	ecoli
gene1037	w	20.8	0	gene	ecoli
gene1038	q	3.3	0	gene	ecoli
gene1038	q	23.8	0	gene	ecoli
gene1038	q	28.8	0	gene	ecoli
gene1038	q	49.1	0	gene	ecoli
gene1038	q	5.32	0	gene	ecoli
gene1038	q	7.65	0	gene	ecoli
gene1038	q	9.47	0	gene	ecoli
gene1038	q	11.3	0	gene	ecoli
gene1038	q	14.4	0	gene	ecoli
gene1038	q	16.4	0	gene	ecoli
gene1038	q	18.2	0	gene	ecoli
gene1038	q	20	0	gene	ecoli
gene1038	w	3.85	0	gene	ecoli
gene1038	w	22.9	0	gene	ecoli
gene1038	w	26.1	0	gene	ecoli
gene1038	w	50.5	0	gene	ecoli
gene1038	w	6.02	0	gene	ecoli
gene1038	w	7.92	0	gene	ecoli
gene1038	w	9.9	0	gene	ecoli
gene1038	w	11.8	0	gene	ecoli
gene1038	w	15.1	0	gene	ecoli
gene1038	w	17	0	gene	ecoli
gene1038	w	18.8	0	gene	ecoli
gene1038	w	20.8	0	gene	ecoli
gene1039	q	3.3	0	gene	ecoli
gene1039	q	23.8	0	gene	ecoli
gene1039	q	28.8	0	gene	ecoli
gene1039	q	49.1	0	gene	ecoli
gene1039	q	5.32	0	gene	ecoli
gene1039	q	7.65	0	gene	ecoli
gene1039	q	9.47	0	gene	ecoli
gene1039	q	11.3	0	gene	ecoli
gene1039	q	14.4	0	gene	ecoli
gene1039	q	16.4	0	gene	ecoli
gene1039	q	18.2	0	gene	ecoli
gene1039	q	20	0	gene	ecoli
gene1039	w	3.85	0	gene	ecoli
gene1039	w	22.9	0	gene	ecoli
gene1039	w	26.1	1	gene	ecoli
gene1039	w	50.5	0	gene	ecoli
gene1039	w	6.02	0	gene	ecoli
gene1039	w	7.92	0	gene	ecoli
gene1039	w	9.9	0	gene	ecoli
gene1039	w	11.8	0	gene	ecoli
gene1039	w	15.1	0	gene	ecoli
gene1039	w	17	0	gene	ecoli
gene1039	w	18.8	0	gene	ecoli
gene1039	w	20.8	0	gene	ecoli
gene104	q	3.3	0	gene	ecoli
gene104	q	23.8	0	gene	ecoli
gene104	q	28.8	0	gene	ecoli
gene104	q	49.1	0	gene	ecoli
gene104	q	5.32	0	gene	ecoli
gene104	q	7.65	0	gene	ecoli
gene104	q	9.47	0	gene	ecoli
gene104	q	11.3	0	gene	ecoli
gene104	q	14.4	0	gene	ecoli
gene104	q	16.4	0	gene	ecoli
gene104	q	18.2	0	gene	ecoli
gene104	q	20	0	gene	ecoli
gene104	w	3.85	0	gene	ecoli
gene104	w	22.9	0	gene	ecoli
gene104	w	26.1	0	gene	ecoli
gene104	w	50.5	0	gene	ecoli
gene104	w	6.02	0	gene	ecoli
gene104	w	7.92	0	gene	ecoli
gene104	w	9.9	0	gene	ecoli
gene104	w	11.8	0	gene	ecoli
gene104	w	15.1	0	gene	ecoli
gene104	w	17	0	gene	ecoli
gene104	w	18.8	0	gene	ecoli
gene104	w	20.8	0	gene	ecoli
gene1040	q	3.3	0	gene	ecoli
gene1040	q	23.8	0	gene	ecoli
gene1040	q	28.8	0	gene	ecoli
gene1040	q	49.1	0	gene	ecoli
gene1040	q	5.32	0	gene	ecoli
gene1040	q	7.65	0	gene	ecoli
gene1040	q	9.47	0	gene	ecoli
gene1040	q	11.3	0	gene	ecoli
gene1040	q	14.4	0	gene	ecoli
gene1040	q	16.4	0	gene	ecoli
gene1040	q	18.2	0	gene	ecoli
gene1040	q	20	0	gene	ecoli
gene1040	w	3.85	0	gene	ecoli
gene1040	w	22.9	0	gene	ecoli
gene1040	w	26.1	0	gene	ecoli
gene1040	w	50.5	0	gene	ecoli
gene1040	w	6.02	0	gene	ecoli
gene1040	w	7.92	0	gene	ecoli
gene1040	w	9.9	0	gene	ecoli
gene1040	w	11.8	0	gene	ecoli
gene1040	w	15.1	0	gene	ecoli
gene1040	w	17	0	gene	ecoli
gene1040	w	18.8	0	gene	ecoli
gene1040	w	20.8	0	gene	ecoli
gene1041	q	3.3	0	gene	ecoli
gene1041	q	23.8	0	gene	ecoli
gene1041	q	28.8	0	gene	ecoli
gene1041	q	49.1	0	gene	ecoli
gene1041	q	5.32	0	gene	ecoli
gene1041	q	7.65	0	gene	ecoli
gene1041	q	9.47	0	gene	ecoli
gene1041	q	11.3	0	gene	ecoli
gene1041	q	14.4	0	gene	ecoli
gene1041	q	16.4	0	gene	ecoli
gene1041	q	18.2	0	gene	ecoli
gene1041	q	20	0	gene	ecoli
gene1041	w	3.85	0	gene	ecoli
gene1041	w	22.9	0	gene	ecoli
gene1041	w	26.1	0	gene	ecoli
gene1041	w	50.5	0	gene	ecoli
gene1041	w	6.02	0	gene	ecoli
gene1041	w	7.92	0	gene	ecoli
gene1041	w	9.9	0	gene	ecoli
gene1041	w	11.8	1	gene	ecoli
gene1041	w	15.1	0	gene	ecoli
gene1041	w	17	0	gene	ecoli
gene1041	w	18.8	0	gene	ecoli
gene1041	w	20.8	0	gene	ecoli
gene1042	q	3.3	0	gene	ecoli
gene1042	q	23.8	0	gene	ecoli
gene1042	q	28.8	0	gene	ecoli
gene1042	q	49.1	0	gene	ecoli
gene1042	q	5.32	0	gene	ecoli
gene1042	q	7.65	0	gene	ecoli
gene1042	q	9.47	0	gene	ecoli
gene1042	q	11.3	0	gene	ecoli
gene1042	q	14.4	0	gene	ecoli
gene1042	q	16.4	0	gene	ecoli
gene1042	q	18.2	0	gene	ecoli
gene1042	q	20	0	gene	ecoli
gene1042	w	3.85	0	gene	ecoli
gene1042	w	22.9	0	gene	ecoli
gene1042	w	26.1	0	gene	ecoli
gene1042	w	50.5	0	gene	ecoli
gene1042	w	6.02	0	gene	ecoli
gene1042	w	7.92	0	gene	ecoli
gene1042	w	9.9	1	gene	ecoli
gene1042	w	11.8	0	gene	ecoli
gene1042	w	15.1	0	gene	ecoli
gene1042	w	17	0	gene	ecoli
gene1042	w	18.8	0	gene	ecoli
gene1042	w	20.8	0	gene	ecoli
gene1043	q	3.3	0	gene	ecoli
gene1043	q	23.8	0	gene	ecoli
gene1043	q	28.8	0	gene	ecoli
gene1043	q	49.1	0	gene	ecoli
gene1043	q	5.32	0	gene	ecoli
gene1043	q	7.65	0	gene	ecoli
gene1043	q	9.47	0	gene	ecoli
gene1043	q	11.3	0	gene	ecoli
gene1043	q	14.4	0	gene	ecoli
gene1043	q	16.4	0	gene	ecoli
gene1043	q	18.2	0	gene	ecoli
gene1043	q	20	0	gene	ecoli
gene1043	w	3.85	0	gene	ecoli
gene1043	w	22.9	0	gene	ecoli
gene1043	w	26.1	0	gene	ecoli
gene1043	w	50.5	0	gene	ecoli
gene1043	w	6.02	0	gene	ecoli
gene1043	w	7.92	0	gene	ecoli
gene1043	w	9.9	0	gene	ecoli
gene1043	w	11.8	0	gene	ecoli
gene1043	w	15.1	0	gene	ecoli
gene1043	w	17	0	gene	ecoli
gene1043	w	18.8	0	gene	ecoli
gene1043	w	20.8	0	gene	ecoli
gene1044	q	3.3	0	gene	ecoli
gene1044	q	23.8	0	gene	ecoli
gene1044	q	28.8	0	gene	ecoli
gene1044	q	49.1	0	gene	ecoli
gene1044	q	5.32	0	gene	ecoli
gene1044	q	7.65	0	gene	ecoli
gene1044	q	9.47	0	gene	ecoli
gene1044	q	11.3	0	gene	ecoli
gene1044	q	14.4	0	gene	ecoli
gene1044	q	16.4	0	gene	ecoli
gene1044	q	18.2	0	gene	ecoli
gene1044	q	20	0	gene	ecoli
gene1044	w	3.85	0	gene	ecoli
gene1044	w	22.9	0	gene	ecoli
gene1044	w	26.1	0	gene	ecoli
gene1044	w	50.5	0	gene	ecoli
gene1044	w	6.02	0	gene	ecoli
gene1044	w	7.92	0	gene	ecoli
gene1044	w	9.9	0	gene	ecoli
gene1044	w	11.8	0	gene	ecoli
gene1044	w	15.1	0	gene	ecoli
gene1044	w	17	0	gene	ecoli
gene1044	w	18.8	0	gene	ecoli
gene1044	w	20.8	0	gene	ecoli
gene1045	q	3.3	0	gene	ecoli
gene1045	q	23.8	0	gene	ecoli
gene1045	q	28.8	0	gene	ecoli
gene1045	q	49.1	0	gene	ecoli
gene1045	q	5.32	0	gene	ecoli
gene1045	q	7.65	0	gene	ecoli
gene1045	q	9.47	0	gene	ecoli
gene1045	q	11.3	0	gene	ecoli
gene1045	q	14.4	0	gene	ecoli
gene1045	q	16.4	0	gene	ecoli
gene1045	q	18.2	0	gene	ecoli
gene1045	q	20	0	gene	ecoli
gene1045	w	3.85	0	gene	ecoli
gene1045	w	22.9	0	gene	ecoli
gene1045	w	26.1	0	gene	ecoli
gene1045	w	50.5	0	gene	ecoli
gene1045	w	6.02	0	gene	ecoli
gene1045	w	7.92	0	gene	ecoli
gene1045	w	9.9	0	gene	ecoli
gene1045	w	11.8	0	gene	ecoli
gene1045	w	15.1	0	gene	ecoli
gene1045	w	17	0	gene	ecoli
gene1045	w	18.8	0	gene	ecoli
gene1045	w	20.8	0	gene	ecoli
gene1046	q	3.3	0	gene	ecoli
gene1046	q	23.8	0	gene	ecoli
gene1046	q	28.8	0	gene	ecoli
gene1046	q	49.1	0	gene	ecoli
gene1046	q	5.32	0	gene	ecoli
gene1046	q	7.65	0	gene	ecoli
gene1046	q	9.47	0	gene	ecoli
gene1046	q	11.3	0	gene	ecoli
gene1046	q	14.4	0	gene	ecoli
gene1046	q	16.4	0	gene	ecoli
gene1046	q	18.2	0	gene	ecoli
gene1046	q	20	0	gene	ecoli
gene1046	w	3.85	0	gene	ecoli
gene1046	w	22.9	0	gene	ecoli
gene1046	w	26.1	0	gene	ecoli
gene1046	w	50.5	0	gene	ecoli
gene1046	w	6.02	0	gene	ecoli
gene1046	w	7.92	0	gene	ecoli
gene1046	w	9.9	0	gene	ecoli
gene1046	w	11.8	0	gene	ecoli
gene1046	w	15.1	0	gene	ecoli
gene1046	w	17	0	gene	ecoli
gene1046	w	18.8	0	gene	ecoli
gene1046	w	20.8	0	gene	ecoli
gene1047	q	3.3	0	gene	ecoli
gene1047	q	23.8	0	gene	ecoli
gene1047	q	28.8	0	gene	ecoli
gene1047	q	49.1	0	gene	ecoli
gene1047	q	5.32	0	gene	ecoli
gene1047	q	7.65	0	gene	ecoli
gene1047	q	9.47	0	gene	ecoli
gene1047	q	11.3	0	gene	ecoli
gene1047	q	14.4	0	gene	ecoli
gene1047	q	16.4	0	gene	ecoli
gene1047	q	18.2	0	gene	ecoli
gene1047	q	20	0	gene	ecoli
gene1047	w	3.85	0	gene	ecoli
gene1047	w	22.9	0	gene	ecoli
gene1047	w	26.1	0	gene	ecoli
gene1047	w	50.5	0	gene	ecoli
gene1047	w	6.02	0	gene	ecoli
gene1047	w	7.92	0	gene	ecoli
gene1047	w	9.9	0	gene	ecoli
gene1047	w	11.8	0	gene	ecoli
gene1047	w	15.1	0	gene	ecoli
gene1047	w	17	0	gene	ecoli
gene1047	w	18.8	0	gene	ecoli
gene1047	w	20.8	0	gene	ecoli
gene1048	q	3.3	0	gene	ecoli
gene1048	q	23.8	0	gene	ecoli
gene1048	q	28.8	0	gene	ecoli
gene1048	q	49.1	0	gene	ecoli
gene1048	q	5.32	0	gene	ecoli
gene1048	q	7.65	0	gene	ecoli
gene1048	q	9.47	0	gene	ecoli
gene1048	q	11.3	0	gene	ecoli
gene1048	q	14.4	0	gene	ecoli
gene1048	q	16.4	0	gene	ecoli
gene1048	q	18.2	0	gene	ecoli
gene1048	q	20	0	gene	ecoli
gene1048	w	3.85	0	gene	ecoli
gene1048	w	22.9	0	gene	ecoli
gene1048	w	26.1	0	gene	ecoli
gene1048	w	50.5	0	gene	ecoli
gene1048	w	6.02	0	gene	ecoli
gene1048	w	7.92	0	gene	ecoli
gene1048	w	9.9	1	gene	ecoli
gene1048	w	11.8	0	gene	ecoli
gene1048	w	15.1	0	gene	ecoli
gene1048	w	17	0	gene	ecoli
gene1048	w	18.8	0	gene	ecoli
gene1048	w	20.8	0	gene	ecoli
gene1049	q	3.3	0	gene	ecoli
gene1049	q	23.8	0	gene	ecoli
gene1049	q	28.8	0	gene	ecoli
gene1049	q	49.1	0	gene	ecoli
gene1049	q	5.32	0	gene	ecoli
gene1049	q	7.65	0	gene	ecoli
gene1049	q	9.47	0	gene	ecoli
gene1049	q	11.3	0	gene	ecoli
gene1049	q	14.4	0	gene	ecoli
gene1049	q	16.4	0	gene	ecoli
gene1049	q	18.2	0	gene	ecoli
gene1049	q	20	0	gene	ecoli
gene1049	w	3.85	0	gene	ecoli
gene1049	w	22.9	0	gene	ecoli
gene1049	w	26.1	0	gene	ecoli
gene1049	w	50.5	0	gene	ecoli
gene1049	w	6.02	0	gene	ecoli
gene1049	w	7.92	0	gene	ecoli
gene1049	w	9.9	0	gene	ecoli
gene1049	w	11.8	0	gene	ecoli
gene1049	w	15.1	0	gene	ecoli
gene1049	w	17	0	gene	ecoli
gene1049	w	18.8	0	gene	ecoli
gene1049	w	20.8	0	gene	ecoli
gene105	q	3.3	0	gene	ecoli
gene105	q	23.8	0	gene	ecoli
gene105	q	28.8	0	gene	ecoli
gene105	q	49.1	0	gene	ecoli
gene105	q	5.32	0	gene	ecoli
gene105	q	7.65	0	gene	ecoli
gene105	q	9.47	0	gene	ecoli
gene105	q	11.3	0	gene	ecoli
gene105	q	14.4	0	gene	ecoli
gene105	q	16.4	0	gene	ecoli
gene105	q	18.2	0	gene	ecoli
gene105	q	20	0	gene	ecoli
gene105	w	3.85	0	gene	ecoli
gene105	w	22.9	0	gene	ecoli
gene105	w	26.1	0	gene	ecoli
gene105	w	50.5	0	gene	ecoli
gene105	w	6.02	0	gene	ecoli
gene105	w	7.92	0	gene	ecoli
gene105	w	9.9	0	gene	ecoli
gene105	w	11.8	0	gene	ecoli
gene105	w	15.1	0	gene	ecoli
gene105	w	17	0	gene	ecoli
gene105	w	18.8	0	gene	ecoli
gene105	w	20.8	0	gene	ecoli
gene1050	q	3.3	0	gene	ecoli
gene1050	q	23.8	0	gene	ecoli
gene1050	q	28.8	0	gene	ecoli
gene1050	q	49.1	0	gene	ecoli
gene1050	q	5.32	0	gene	ecoli
gene1050	q	7.65	0	gene	ecoli
gene1050	q	9.47	0	gene	ecoli
gene1050	q	11.3	0	gene	ecoli
gene1050	q	14.4	0	gene	ecoli
gene1050	q	16.4	0	gene	ecoli
gene1050	q	18.2	0	gene	ecoli
gene1050	q	20	0	gene	ecoli
gene1050	w	3.85	0	gene	ecoli
gene1050	w	22.9	0	gene	ecoli
gene1050	w	26.1	0	gene	ecoli
gene1050	w	50.5	0	gene	ecoli
gene1050	w	6.02	0	gene	ecoli
gene1050	w	7.92	0	gene	ecoli
gene1050	w	9.9	0	gene	ecoli
gene1050	w	11.8	0	gene	ecoli
gene1050	w	15.1	0	gene	ecoli
gene1050	w	17	0	gene	ecoli
gene1050	w	18.8	0	gene	ecoli
gene1050	w	20.8	0	gene	ecoli
gene1051	q	3.3	0	gene	ecoli
gene1051	q	23.8	0	gene	ecoli
gene1051	q	28.8	0	gene	ecoli
gene1051	q	49.1	0	gene	ecoli
gene1051	q	5.32	0	gene	ecoli
gene1051	q	7.65	0	gene	ecoli
gene1051	q	9.47	0	gene	ecoli
gene1051	q	11.3	0	gene	ecoli
gene1051	q	14.4	0	gene	ecoli
gene1051	q	16.4	0	gene	ecoli
gene1051	q	18.2	0	gene	ecoli
gene1051	q	20	0	gene	ecoli
gene1051	w	3.85	0	gene	ecoli
gene1051	w	22.9	0	gene	ecoli
gene1051	w	26.1	0	gene	ecoli
gene1051	w	50.5	0	gene	ecoli
gene1051	w	6.02	0	gene	ecoli
gene1051	w	7.92	0	gene	ecoli
gene1051	w	9.9	0	gene	ecoli
gene1051	w	11.8	0	gene	ecoli
gene1051	w	15.1	0	gene	ecoli
gene1051	w	17	0	gene	ecoli
gene1051	w	18.8	0	gene	ecoli
gene1051	w	20.8	0	gene	ecoli
gene1052	q	3.3	0	gene	ecoli
gene1052	q	23.8	0	gene	ecoli
gene1052	q	28.8	0	gene	ecoli
gene1052	q	49.1	0	gene	ecoli
gene1052	q	5.32	0	gene	ecoli
gene1052	q	7.65	0	gene	ecoli
gene1052	q	9.47	0	gene	ecoli
gene1052	q	11.3	0	gene	ecoli
gene1052	q	14.4	0	gene	ecoli
gene1052	q	16.4	0	gene	ecoli
gene1052	q	18.2	0	gene	ecoli
gene1052	q	20	0	gene	ecoli
gene1052	w	3.85	0	gene	ecoli
gene1052	w	22.9	0	gene	ecoli
gene1052	w	26.1	0	gene	ecoli
gene1052	w	50.5	0	gene	ecoli
gene1052	w	6.02	0	gene	ecoli
gene1052	w	7.92	0	gene	ecoli
gene1052	w	9.9	0	gene	ecoli
gene1052	w	11.8	0	gene	ecoli
gene1052	w	15.1	0	gene	ecoli
gene1052	w	17	0	gene	ecoli
gene1052	w	18.8	0	gene	ecoli
gene1052	w	20.8	0	gene	ecoli
gene1053	q	3.3	0	gene	ecoli
gene1053	q	23.8	0	gene	ecoli
gene1053	q	28.8	0	gene	ecoli
gene1053	q	49.1	0	gene	ecoli
gene1053	q	5.32	0	gene	ecoli
gene1053	q	7.65	0	gene	ecoli
gene1053	q	9.47	0	gene	ecoli
gene1053	q	11.3	0	gene	ecoli
gene1053	q	14.4	0	gene	ecoli
gene1053	q	16.4	0	gene	ecoli
gene1053	q	18.2	0	gene	ecoli
gene1053	q	20	0	gene	ecoli
gene1053	w	3.85	0	gene	ecoli
gene1053	w	22.9	0	gene	ecoli
gene1053	w	26.1	0	gene	ecoli
gene1053	w	50.5	0	gene	ecoli
gene1053	w	6.02	0	gene	ecoli
gene1053	w	7.92	0	gene	ecoli
gene1053	w	9.9	0	gene	ecoli
gene1053	w	11.8	0	gene	ecoli
gene1053	w	15.1	0	gene	ecoli
gene1053	w	17	0	gene	ecoli
gene1053	w	18.8	0	gene	ecoli
gene1053	w	20.8	0	gene	ecoli
gene1054	q	3.3	0	gene	ecoli
gene1054	q	23.8	0	gene	ecoli
gene1054	q	28.8	0	gene	ecoli
gene1054	q	49.1	0	gene	ecoli
gene1054	q	5.32	0	gene	ecoli
gene1054	q	7.65	0	gene	ecoli
gene1054	q	9.47	0	gene	ecoli
gene1054	q	11.3	0	gene	ecoli
gene1054	q	14.4	0	gene	ecoli
gene1054	q	16.4	0	gene	ecoli
gene1054	q	18.2	0	gene	ecoli
gene1054	q	20	0	gene	ecoli
gene1054	w	3.85	0	gene	ecoli
gene1054	w	22.9	0	gene	ecoli
gene1054	w	26.1	0	gene	ecoli
gene1054	w	50.5	0	gene	ecoli
gene1054	w	6.02	0	gene	ecoli
gene1054	w	7.92	0	gene	ecoli
gene1054	w	9.9	0	gene	ecoli
gene1054	w	11.8	0	gene	ecoli
gene1054	w	15.1	0	gene	ecoli
gene1054	w	17	0	gene	ecoli
gene1054	w	18.8	0	gene	ecoli
gene1054	w	20.8	0	gene	ecoli
gene1055	q	3.3	0	gene	ecoli
gene1055	q	23.8	0	gene	ecoli
gene1055	q	28.8	0	gene	ecoli
gene1055	q	49.1	0	gene	ecoli
gene1055	q	5.32	0	gene	ecoli
gene1055	q	7.65	0	gene	ecoli
gene1055	q	9.47	0	gene	ecoli
gene1055	q	11.3	0	gene	ecoli
gene1055	q	14.4	0	gene	ecoli
gene1055	q	16.4	0	gene	ecoli
gene1055	q	18.2	0	gene	ecoli
gene1055	q	20	0	gene	ecoli
gene1055	w	3.85	0	gene	ecoli
gene1055	w	22.9	0	gene	ecoli
gene1055	w	26.1	0	gene	ecoli
gene1055	w	50.5	0	gene	ecoli
gene1055	w	6.02	0	gene	ecoli
gene1055	w	7.92	0	gene	ecoli
gene1055	w	9.9	0	gene	ecoli
gene1055	w	11.8	0	gene	ecoli
gene1055	w	15.1	0	gene	ecoli
gene1055	w	17	0	gene	ecoli
gene1055	w	18.8	0	gene	ecoli
gene1055	w	20.8	0	gene	ecoli
gene1056	q	3.3	0	gene	ecoli
gene1056	q	23.8	0	gene	ecoli
gene1056	q	28.8	0	gene	ecoli
gene1056	q	49.1	0	gene	ecoli
gene1056	q	5.32	0	gene	ecoli
gene1056	q	7.65	0	gene	ecoli
gene1056	q	9.47	0	gene	ecoli
gene1056	q	11.3	0	gene	ecoli
gene1056	q	14.4	0	gene	ecoli
gene1056	q	16.4	0	gene	ecoli
gene1056	q	18.2	0	gene	ecoli
gene1056	q	20	0	gene	ecoli
gene1056	w	3.85	0	gene	ecoli
gene1056	w	22.9	0	gene	ecoli
gene1056	w	26.1	0	gene	ecoli
gene1056	w	50.5	0	gene	ecoli
gene1056	w	6.02	0	gene	ecoli
gene1056	w	7.92	0	gene	ecoli
gene1056	w	9.9	0	gene	ecoli
gene1056	w	11.8	0	gene	ecoli
gene1056	w	15.1	0	gene	ecoli
gene1056	w	17	0	gene	ecoli
gene1056	w	18.8	0	gene	ecoli
gene1056	w	20.8	0	gene	ecoli
gene1057	q	3.3	0	gene	ecoli
gene1057	q	23.8	0	gene	ecoli
gene1057	q	28.8	0	gene	ecoli
gene1057	q	49.1	0	gene	ecoli
gene1057	q	5.32	0	gene	ecoli
gene1057	q	7.65	0	gene	ecoli
gene1057	q	9.47	0	gene	ecoli
gene1057	q	11.3	0	gene	ecoli
gene1057	q	14.4	0	gene	ecoli
gene1057	q	16.4	0	gene	ecoli
gene1057	q	18.2	0	gene	ecoli
gene1057	q	20	0	gene	ecoli
gene1057	w	3.85	0	gene	ecoli
gene1057	w	22.9	0	gene	ecoli
gene1057	w	26.1	0	gene	ecoli
gene1057	w	50.5	0	gene	ecoli
gene1057	w	6.02	0	gene	ecoli
gene1057	w	7.92	0	gene	ecoli
gene1057	w	9.9	0	gene	ecoli
gene1057	w	11.8	0	gene	ecoli
gene1057	w	15.1	0	gene	ecoli
gene1057	w	17	0	gene	ecoli
gene1057	w	18.8	0	gene	ecoli
gene1057	w	20.8	0	gene	ecoli
gene1058	q	3.3	0	gene	ecoli
gene1058	q	23.8	0	gene	ecoli
gene1058	q	28.8	0	gene	ecoli
gene1058	q	49.1	0	gene	ecoli
gene1058	q	5.32	0	gene	ecoli
gene1058	q	7.65	0	gene	ecoli
gene1058	q	9.47	0	gene	ecoli
gene1058	q	11.3	0	gene	ecoli
gene1058	q	14.4	0	gene	ecoli
gene1058	q	16.4	0	gene	ecoli
gene1058	q	18.2	0	gene	ecoli
gene1058	q	20	0	gene	ecoli
gene1058	w	3.85	0	gene	ecoli
gene1058	w	22.9	0	gene	ecoli
gene1058	w	26.1	0	gene	ecoli
gene1058	w	50.5	0	gene	ecoli
gene1058	w	6.02	0	gene	ecoli
gene1058	w	7.92	0	gene	ecoli
gene1058	w	9.9	0	gene	ecoli
gene1058	w	11.8	0	gene	ecoli
gene1058	w	15.1	0	gene	ecoli
gene1058	w	17	0	gene	ecoli
gene1058	w	18.8	0	gene	ecoli
gene1058	w	20.8	0	gene	ecoli
gene1059	q	3.3	0	gene	ecoli
gene1059	q	23.8	0	gene	ecoli
gene1059	q	28.8	0	gene	ecoli
gene1059	q	49.1	0	gene	ecoli
gene1059	q	5.32	0	gene	ecoli
gene1059	q	7.65	0	gene	ecoli
gene1059	q	9.47	0	gene	ecoli
gene1059	q	11.3	0	gene	ecoli
gene1059	q	14.4	0	gene	ecoli
gene1059	q	16.4	0	gene	ecoli
gene1059	q	18.2	0	gene	ecoli
gene1059	q	20	0	gene	ecoli
gene1059	w	3.85	0	gene	ecoli
gene1059	w	22.9	0	gene	ecoli
gene1059	w	26.1	0	gene	ecoli
gene1059	w	50.5	0	gene	ecoli
gene1059	w	6.02	0	gene	ecoli
gene1059	w	7.92	0	gene	ecoli
gene1059	w	9.9	0	gene	ecoli
gene1059	w	11.8	0	gene	ecoli
gene1059	w	15.1	0	gene	ecoli
gene1059	w	17	0	gene	ecoli
gene1059	w	18.8	0	gene	ecoli
gene1059	w	20.8	0	gene	ecoli
gene106	q	3.3	0	gene	ecoli
gene106	q	23.8	0	gene	ecoli
gene106	q	28.8	0	gene	ecoli
gene106	q	49.1	0	gene	ecoli
gene106	q	5.32	0	gene	ecoli
gene106	q	7.65	0	gene	ecoli
gene106	q	9.47	0	gene	ecoli
gene106	q	11.3	0	gene	ecoli
gene106	q	14.4	0	gene	ecoli
gene106	q	16.4	0	gene	ecoli
gene106	q	18.2	0	gene	ecoli
gene106	q	20	0	gene	ecoli
gene106	w	3.85	0	gene	ecoli
gene106	w	22.9	0	gene	ecoli
gene106	w	26.1	0	gene	ecoli
gene106	w	50.5	0	gene	ecoli
gene106	w	6.02	0	gene	ecoli
gene106	w	7.92	0	gene	ecoli
gene106	w	9.9	0	gene	ecoli
gene106	w	11.8	0	gene	ecoli
gene106	w	15.1	0	gene	ecoli
gene106	w	17	0	gene	ecoli
gene106	w	18.8	0	gene	ecoli
gene106	w	20.8	1	gene	ecoli
gene1060	q	3.3	0	gene	ecoli
gene1060	q	23.8	0	gene	ecoli
gene1060	q	28.8	0	gene	ecoli
gene1060	q	49.1	0	gene	ecoli
gene1060	q	5.32	0	gene	ecoli
gene1060	q	7.65	0	gene	ecoli
gene1060	q	9.47	0	gene	ecoli
gene1060	q	11.3	0	gene	ecoli
gene1060	q	14.4	0	gene	ecoli
gene1060	q	16.4	0	gene	ecoli
gene1060	q	18.2	0	gene	ecoli
gene1060	q	20	0	gene	ecoli
gene1060	w	3.85	0	gene	ecoli
gene1060	w	22.9	0	gene	ecoli
gene1060	w	26.1	0	gene	ecoli
gene1060	w	50.5	0	gene	ecoli
gene1060	w	6.02	0	gene	ecoli
gene1060	w	7.92	0	gene	ecoli
gene1060	w	9.9	0	gene	ecoli
gene1060	w	11.8	0	gene	ecoli
gene1060	w	15.1	0	gene	ecoli
gene1060	w	17	0	gene	ecoli
gene1060	w	18.8	0	gene	ecoli
gene1060	w	20.8	0	gene	ecoli
gene1061	q	3.3	0	gene	ecoli
gene1061	q	23.8	0	gene	ecoli
gene1061	q	28.8	0	gene	ecoli
gene1061	q	49.1	0	gene	ecoli
gene1061	q	5.32	0	gene	ecoli
gene1061	q	7.65	0	gene	ecoli
gene1061	q	9.47	0	gene	ecoli
gene1061	q	11.3	0	gene	ecoli
gene1061	q	14.4	0	gene	ecoli
gene1061	q	16.4	0	gene	ecoli
gene1061	q	18.2	0	gene	ecoli
gene1061	q	20	0	gene	ecoli
gene1061	w	3.85	0	gene	ecoli
gene1061	w	22.9	0	gene	ecoli
gene1061	w	26.1	0	gene	ecoli
gene1061	w	50.5	0	gene	ecoli
gene1061	w	6.02	0	gene	ecoli
gene1061	w	7.92	0	gene	ecoli
gene1061	w	9.9	0	gene	ecoli
gene1061	w	11.8	0	gene	ecoli
gene1061	w	15.1	0	gene	ecoli
gene1061	w	17	0	gene	ecoli
gene1061	w	18.8	0	gene	ecoli
gene1061	w	20.8	0	gene	ecoli
gene1062	q	3.3	0	gene	ecoli
gene1062	q	23.8	0	gene	ecoli
gene1062	q	28.8	0	gene	ecoli
gene1062	q	49.1	0	gene	ecoli
gene1062	q	5.32	0	gene	ecoli
gene1062	q	7.65	0	gene	ecoli
gene1062	q	9.47	0	gene	ecoli
gene1062	q	11.3	0	gene	ecoli
gene1062	q	14.4	0	gene	ecoli
gene1062	q	16.4	0	gene	ecoli
gene1062	q	18.2	0	gene	ecoli
gene1062	q	20	0	gene	ecoli
gene1062	w	3.85	0	gene	ecoli
gene1062	w	22.9	0	gene	ecoli
gene1062	w	26.1	0	gene	ecoli
gene1062	w	50.5	0	gene	ecoli
gene1062	w	6.02	0	gene	ecoli
gene1062	w	7.92	0	gene	ecoli
gene1062	w	9.9	1	gene	ecoli
gene1062	w	11.8	0	gene	ecoli
gene1062	w	15.1	0	gene	ecoli
gene1062	w	17	0	gene	ecoli
gene1062	w	18.8	0	gene	ecoli
gene1062	w	20.8	0	gene	ecoli
gene1063	q	3.3	0	gene	ecoli
gene1063	q	23.8	0	gene	ecoli
gene1063	q	28.8	0	gene	ecoli
gene1063	q	49.1	0	gene	ecoli
gene1063	q	5.32	0	gene	ecoli
gene1063	q	7.65	0	gene	ecoli
gene1063	q	9.47	0	gene	ecoli
gene1063	q	11.3	0	gene	ecoli
gene1063	q	14.4	0	gene	ecoli
gene1063	q	16.4	0	gene	ecoli
gene1063	q	18.2	0	gene	ecoli
gene1063	q	20	0	gene	ecoli
gene1063	w	3.85	0	gene	ecoli
gene1063	w	22.9	0	gene	ecoli
gene1063	w	26.1	0	gene	ecoli
gene1063	w	50.5	0	gene	ecoli
gene1063	w	6.02	0	gene	ecoli
gene1063	w	7.92	0	gene	ecoli
gene1063	w	9.9	0	gene	ecoli
gene1063	w	11.8	0	gene	ecoli
gene1063	w	15.1	0	gene	ecoli
gene1063	w	17	0	gene	ecoli
gene1063	w	18.8	0	gene	ecoli
gene1063	w	20.8	0	gene	ecoli
gene1064	q	3.3	0	gene	ecoli
gene1064	q	23.8	0	gene	ecoli
gene1064	q	28.8	0	gene	ecoli
gene1064	q	49.1	0	gene	ecoli
gene1064	q	5.32	0	gene	ecoli
gene1064	q	7.65	0	gene	ecoli
gene1064	q	9.47	0	gene	ecoli
gene1064	q	11.3	0	gene	ecoli
gene1064	q	14.4	0	gene	ecoli
gene1064	q	16.4	0	gene	ecoli
gene1064	q	18.2	0	gene	ecoli
gene1064	q	20	0	gene	ecoli
gene1064	w	3.85	0	gene	ecoli
gene1064	w	22.9	0	gene	ecoli
gene1064	w	26.1	0	gene	ecoli
gene1064	w	50.5	0	gene	ecoli
gene1064	w	6.02	0	gene	ecoli
gene1064	w	7.92	0	gene	ecoli
gene1064	w	9.9	0	gene	ecoli
gene1064	w	11.8	0	gene	ecoli
gene1064	w	15.1	0	gene	ecoli
gene1064	w	17	0	gene	ecoli
gene1064	w	18.8	0	gene	ecoli
gene1064	w	20.8	0	gene	ecoli
[truncated: 277,320 more rows]
