# Supplementary material for: Systematic identification of factors mediating accelerated mRNA degradation in response to changes in environmental nitrogen
Source: PLoS Genet. 2018 May 21;14(5):e1007406. doi: 10.1371/journal.pgen.1007406 (PMC5983874; doi:10.1371/journal.pgen.1007406)
Supplement: S4 Table — (CSV) [file pgen.1007406.s006.csv]

#
# Supplementary Table
#
# Observations of normalized signal of each gene feature's RNA.
# long format. This is the normalization with-in each sample.
#
# Key:
# Systematic name	treatment	timepoint	minutes after starting the uracil chase	signal normalized directly to spike-ins observed in this sample
ICR1	q	1	3.3	0
ICR1	q	10	23.8	0
ICR1	q	11	28.8	0.017421602787456445
ICR1	q	2	5.32	0.15060240963855423
ICR1	q	3	7.65	0.22448979591836735
ICR1	q	4	9.47	0.25
ICR1	q	5	11.3	0.22580645161290322
ICR1	q	6	14.4	0
ICR1	q	7	16.4	0
ICR1	q	8	18.2	0.038461538461538464
ICR1	q	9	20	0.04878048780487805
ICR1	w	1	3.85	0.34375
ICR1	w	10	22.9	0.023255813953488372
ICR1	w	11	26.1	0
ICR1	w	2	6.02	2.3333333333333335
ICR1	w	3	7.92	0
ICR1	w	4	9.9	0.19390581717451524
ICR1	w	5	11.8	0.5483870967741935
ICR1	w	6	15.1	0.4772727272727273
ICR1	w	7	17	0.029411764705882353
ICR1	w	8	18.8	0.2485207100591716
ICR1	w	9	20.8	0.18072289156626506
IRT1	q	1	3.3	0
IRT1	q	10	23.8	0.19230769230769232
IRT1	q	11	28.8	0.03832752613240418
IRT1	q	2	5.32	0.03614457831325301
IRT1	q	3	7.65	0.12244897959183673
IRT1	q	4	9.47	0
IRT1	q	5	11.3	0.03225806451612903
IRT1	q	6	14.4	0
IRT1	q	7	16.4	0
IRT1	q	8	18.2	0.23076923076923078
IRT1	q	9	20	0.14634146341463414
IRT1	w	1	3.85	0
IRT1	w	10	22.9	0.09302325581395349
IRT1	w	11	26.1	0.010638297872340425
IRT1	w	2	6.02	0
IRT1	w	3	7.92	0
IRT1	w	4	9.9	0.04155124653739612
IRT1	w	5	11.8	0.22580645161290322
IRT1	w	6	15.1	0.022727272727272728
IRT1	w	7	17	0.029411764705882353
IRT1	w	8	18.8	0.08284023668639054
IRT1	w	9	20.8	0.012048192771084338
LSR1	q	1	3.3	217.8
LSR1	q	10	23.8	42.84615384615385
LSR1	q	11	28.8	22.7595818815331
LSR1	q	2	5.32	56.873493975903614
LSR1	q	3	7.65	109.16326530612245
LSR1	q	4	9.47	185.5
LSR1	q	5	11.3	242.7741935483871
LSR1	q	6	14.4	73.33333333333333
LSR1	q	7	16.4	24.056603773584907
LSR1	q	8	18.2	89.1923076923077
LSR1	q	9	20	70.48780487804878
LSR1	w	1	3.85	87.96875
LSR1	w	10	22.9	29.976744186046513
LSR1	w	11	26.1	10.553191489361701
LSR1	w	2	6.02	589
LSR1	w	3	7.92	258.5
LSR1	w	4	9.9	68.50138504155125
LSR1	w	5	11.8	147.3548387096774
LSR1	w	6	15.1	87.22727272727273
LSR1	w	7	17	64.94117647058823
LSR1	w	8	18.8	73.22485207100591
LSR1	w	9	20.8	82.37349397590361
NME1	q	1	3.3	22.8
NME1	q	10	23.8	1.3846153846153846
NME1	q	11	28.8	1.048780487804878
NME1	q	2	5.32	4.325301204819277
NME1	q	3	7.65	5.204081632653061
NME1	q	4	9.47	16.25
NME1	q	5	11.3	18.516129032258064
NME1	q	6	14.4	2.6666666666666665
NME1	q	7	16.4	2.7169811320754715
NME1	q	8	18.2	4.153846153846154
NME1	q	9	20	2.8292682926829267
NME1	w	1	3.85	8.125
NME1	w	10	22.9	1.186046511627907
NME1	w	11	26.1	0.5319148936170213
NME1	w	2	6.02	43
NME1	w	3	7.92	16.75
NME1	w	4	9.9	6.889196675900277
NME1	w	5	11.8	13.806451612903226
NME1	w	6	15.1	4.159090909090909
NME1	w	7	17	4.294117647058823
NME1	w	8	18.8	4.242603550295858
NME1	w	9	20.8	2.746987951807229
Q0045	q	1	3.3	0.8
Q0045	q	10	23.8	0.15384615384615385
Q0045	q	11	28.8	0.17421602787456447
Q0045	q	2	5.32	0.07228915662650602
Q0045	q	3	7.65	0.10204081632653061
Q0045	q	4	9.47	0.875
Q0045	q	5	11.3	0.41935483870967744
Q0045	q	6	14.4	0.4166666666666667
Q0045	q	7	16.4	0.03773584905660377
Q0045	q	8	18.2	6.269230769230769
Q0045	q	9	20	0.04878048780487805
Q0045	w	1	3.85	1.03125
Q0045	w	10	22.9	0.13953488372093023
Q0045	w	11	26.1	0.031914893617021274
Q0045	w	2	6.02	2.3333333333333335
Q0045	w	3	7.92	1.75
Q0045	w	4	9.9	0.0886426592797784
Q0045	w	5	11.8	0.45161290322580644
Q0045	w	6	15.1	0.6136363636363636
Q0045	w	7	17	0.9117647058823529
Q0045	w	8	18.8	0.24260355029585798
Q0045	w	9	20.8	0.07228915662650602
Q0080	q	1	3.3	0.2
Q0080	q	10	23.8	0.019230769230769232
Q0080	q	11	28.8	0.010452961672473868
Q0080	q	2	5.32	0.012048192771084338
Q0080	q	3	7.65	0.02040816326530612
Q0080	q	4	9.47	0.5
Q0080	q	5	11.3	0.06451612903225806
Q0080	q	6	14.4	0.16666666666666666
Q0080	q	7	16.4	0
Q0080	q	8	18.2	0.07692307692307693
Q0080	q	9	20	0.024390243902439025
Q0080	w	1	3.85	0
Q0080	w	10	22.9	0.046511627906976744
Q0080	w	11	26.1	0
Q0080	w	2	6.02	0.3333333333333333
Q0080	w	3	7.92	0.75
Q0080	w	4	9.9	0
Q0080	w	5	11.8	0
Q0080	w	6	15.1	0.022727272727272728
Q0080	w	7	17	0
Q0080	w	8	18.8	0.011834319526627219
Q0080	w	9	20.8	0.012048192771084338
Q0085	q	1	3.3	0
Q0085	q	10	23.8	0.019230769230769232
Q0085	q	11	28.8	0.08362369337979095
Q0085	q	2	5.32	0.0963855421686747
Q0085	q	3	7.65	0.061224489795918366
Q0085	q	4	9.47	0.25
Q0085	q	5	11.3	0.3548387096774194
Q0085	q	6	14.4	0
Q0085	q	7	16.4	0
Q0085	q	8	18.2	1.2307692307692308
Q0085	q	9	20	0.0975609756097561
Q0085	w	1	3.85	0.5625
Q0085	w	10	22.9	0.023255813953488372
Q0085	w	11	26.1	0.11702127659574468
Q0085	w	2	6.02	1.3333333333333333
Q0085	w	3	7.92	1.75
Q0085	w	4	9.9	0.07202216066481995
Q0085	w	5	11.8	0.41935483870967744
Q0085	w	6	15.1	0.4318181818181818
Q0085	w	7	17	0.20588235294117646
Q0085	w	8	18.8	0.24260355029585798
Q0085	w	9	20.8	0.12048192771084337
Q0105	q	1	3.3	0
Q0105	q	10	23.8	0
Q0105	q	11	28.8	0.003484320557491289
Q0105	q	2	5.32	0.04216867469879518
Q0105	q	3	7.65	0.061224489795918366
Q0105	q	4	9.47	0
Q0105	q	5	11.3	0.41935483870967744
Q0105	q	6	14.4	0.08333333333333333
Q0105	q	7	16.4	0
Q0105	q	8	18.2	0.5384615384615384
Q0105	q	9	20	0
Q0105	w	1	3.85	0.28125
Q0105	w	10	22.9	0.13953488372093023
Q0105	w	11	26.1	0
Q0105	w	2	6.02	1.6666666666666667
Q0105	w	3	7.92	2.25
Q0105	w	4	9.9	0.01662049861495845
Q0105	w	5	11.8	0.0967741935483871
Q0105	w	6	15.1	0.18181818181818182
Q0105	w	7	17	0
Q0105	w	8	18.8	0.08875739644970414
Q0105	w	9	20.8	0.024096385542168676
Q0130	q	1	3.3	0
Q0130	q	10	23.8	0.019230769230769232
Q0130	q	11	28.8	0.03484320557491289
Q0130	q	2	5.32	0.03614457831325301
Q0130	q	3	7.65	0.10204081632653061
Q0130	q	4	9.47	1
Q0130	q	5	11.3	0.3225806451612903
Q0130	q	6	14.4	0.5
Q0130	q	7	16.4	0
Q0130	q	8	18.2	3
Q0130	q	9	20	0
Q0130	w	1	3.85	0.71875
Q0130	w	10	22.9	0.06976744186046512
Q0130	w	11	26.1	0.02127659574468085
Q0130	w	2	6.02	1.6666666666666667
Q0130	w	3	7.92	1.5
Q0130	w	4	9.9	0.0221606648199446
Q0130	w	5	11.8	0.2903225806451613
Q0130	w	6	15.1	0.4772727272727273
Q0130	w	7	17	0.20588235294117646
Q0130	w	8	18.8	0.28402366863905326
Q0130	w	9	20.8	0.08433734939759036
Q0158	q	1	3.3	0
Q0158	q	10	23.8	0.07692307692307693
Q0158	q	11	28.8	0.020905923344947737
Q0158	q	2	5.32	0.0783132530120482
Q0158	q	3	7.65	0.3469387755102041
Q0158	q	4	9.47	0.25
Q0158	q	5	11.3	0.03225806451612903
Q0158	q	6	14.4	0
Q0158	q	7	16.4	0
Q0158	q	8	18.2	1.2307692307692308
Q0158	q	9	20	0.024390243902439025
Q0158	w	1	3.85	0.5625
Q0158	w	10	22.9	0.023255813953488372
Q0158	w	11	26.1	0
Q0158	w	2	6.02	2
Q0158	w	3	7.92	0
Q0158	w	4	9.9	0.07756232686980609
Q0158	w	5	11.8	0.2903225806451613
Q0158	w	6	15.1	0.3409090909090909
Q0158	w	7	17	0.23529411764705882
Q0158	w	8	18.8	0.15976331360946747
Q0158	w	9	20.8	0.07228915662650602
Q0250	q	1	3.3	0
Q0250	q	10	23.8	0
Q0250	q	11	28.8	0.0313588850174216
Q0250	q	2	5.32	0.03614457831325301
Q0250	q	3	7.65	0.04081632653061224
Q0250	q	4	9.47	0.125
Q0250	q	5	11.3	0.12903225806451613
Q0250	q	6	14.4	0
Q0250	q	7	16.4	0.018867924528301886
Q0250	q	8	18.2	0.11538461538461539
Q0250	q	9	20	0
Q0250	w	1	3.85	0
Q0250	w	10	22.9	0
Q0250	w	11	26.1	0
Q0250	w	2	6.02	1
Q0250	w	3	7.92	0.25
Q0250	w	4	9.9	0.04709141274238227
Q0250	w	5	11.8	0.0967741935483871
Q0250	w	6	15.1	0
Q0250	w	7	17	0.058823529411764705
Q0250	w	8	18.8	0.04142011834319527
Q0250	w	9	20.8	0.012048192771084338
Q0255	q	1	3.3	0.6
Q0255	q	10	23.8	0.07692307692307693
Q0255	q	11	28.8	0.013937282229965157
Q0255	q	2	5.32	0.15060240963855423
Q0255	q	3	7.65	0.061224489795918366
Q0255	q	4	9.47	0.375
Q0255	q	5	11.3	0.45161290322580644
Q0255	q	6	14.4	0
Q0255	q	7	16.4	0
Q0255	q	8	18.2	1.1153846153846154
Q0255	q	9	20	0.12195121951219512
Q0255	w	1	3.85	0.375
Q0255	w	10	22.9	0.06976744186046512
Q0255	w	11	26.1	0
Q0255	w	2	6.02	4.666666666666667
Q0255	w	3	7.92	0.5
Q0255	w	4	9.9	0.036011080332409975
Q0255	w	5	11.8	0.5161290322580645
Q0255	w	6	15.1	0.6136363636363636
Q0255	w	7	17	0.17647058823529413
Q0255	w	8	18.8	0.35502958579881655
Q0255	w	9	20.8	0.08433734939759036
RME2	q	1	3.3	0.6
RME2	q	10	23.8	0.21153846153846154
RME2	q	11	28.8	0.10104529616724739
RME2	q	2	5.32	0.25301204819277107
RME2	q	3	7.65	0.22448979591836735
RME2	q	4	9.47	0.625
RME2	q	5	11.3	0.6451612903225806
RME2	q	6	14.4	0.5833333333333334
RME2	q	7	16.4	0
RME2	q	8	18.2	0.34615384615384615
RME2	q	9	20	0.04878048780487805
RME2	w	1	3.85	0.5625
RME2	w	10	22.9	0.4883720930232558
RME2	w	11	26.1	0.0425531914893617
RME2	w	2	6.02	2
RME2	w	3	7.92	0
RME2	w	4	9.9	0.44598337950138506
RME2	w	5	11.8	1.2903225806451613
RME2	w	6	15.1	0.6818181818181818
RME2	w	7	17	0.5882352941176471
RME2	w	8	18.8	0.5976331360946746
RME2	w	9	20.8	0.5180722891566265
RPR1	q	1	3.3	9.6
RPR1	q	10	23.8	1.5769230769230769
RPR1	q	11	28.8	0.5888501742160279
RPR1	q	2	5.32	5.078313253012048
RPR1	q	3	7.65	7.040816326530612
RPR1	q	4	9.47	11.375
RPR1	q	5	11.3	25.741935483870968
RPR1	q	6	14.4	2.5
RPR1	q	7	16.4	1.0188679245283019
RPR1	q	8	18.2	2.8461538461538463
RPR1	q	9	20	2.4390243902439024
RPR1	w	1	3.85	9.25
RPR1	w	10	22.9	1.255813953488372
RPR1	w	11	26.1	0.3191489361702128
RPR1	w	2	6.02	48
RPR1	w	3	7.92	22.25
RPR1	w	4	9.9	7.163434903047092
RPR1	w	5	11.8	10.64516129032258
RPR1	w	6	15.1	2.6818181818181817
RPR1	w	7	17	4.617647058823529
RPR1	w	8	18.8	6.775147928994083
RPR1	w	9	20.8	3.5783132530120483
SCR1	q	1	3.3	227
SCR1	q	10	23.8	24.923076923076923
SCR1	q	11	28.8	8.81184668989547
SCR1	q	2	5.32	57.644578313253014
SCR1	q	3	7.65	98.85714285714286
SCR1	q	4	9.47	215.125
SCR1	q	5	11.3	458.64516129032256
SCR1	q	6	14.4	29.75
SCR1	q	7	16.4	12.566037735849056
SCR1	q	8	18.2	45.30769230769231
SCR1	q	9	20	42.5609756097561
SCR1	w	1	3.85	150.75
SCR1	w	10	22.9	28.441860465116278
SCR1	w	11	26.1	7.5
SCR1	w	2	6.02	694.3333333333334
SCR1	w	3	7.92	329.5
SCR1	w	4	9.9	80.56786703601108
SCR1	w	5	11.8	195.41935483870967
SCR1	w	6	15.1	75.8409090909091
SCR1	w	7	17	63.38235294117647
SCR1	w	8	18.8	89.69822485207101
SCR1	w	9	20.8	68.90361445783132
snR11	q	1	3.3	0
snR11	q	10	23.8	0.057692307692307696
snR11	q	11	28.8	0.12195121951219512
snR11	q	2	5.32	0.26506024096385544
snR11	q	3	7.65	0.30612244897959184
snR11	q	4	9.47	0
snR11	q	5	11.3	1.967741935483871
snR11	q	6	14.4	1.5
snR11	q	7	16.4	0.1320754716981132
snR11	q	8	18.2	0.6153846153846154
snR11	q	9	20	0.0975609756097561
snR11	w	1	3.85	0.46875
snR11	w	10	22.9	0.16279069767441862
snR11	w	11	26.1	0.24468085106382978
snR11	w	2	6.02	0.3333333333333333
snR11	w	3	7.92	2.75
snR11	w	4	9.9	0.5457063711911357
snR11	w	5	11.8	0.12903225806451613
snR11	w	6	15.1	0
snR11	w	7	17	0.47058823529411764
snR11	w	8	18.8	0.4911242603550296
snR11	w	9	20.8	0.42168674698795183
snR128	q	1	3.3	32.4
snR128	q	10	23.8	6.615384615384615
snR128	q	11	28.8	3.083623693379791
snR128	q	2	5.32	7.289156626506024
snR128	q	3	7.65	18.020408163265305
snR128	q	4	9.47	36.625
snR128	q	5	11.3	39.61290322580645
snR128	q	6	14.4	9.166666666666666
snR128	q	7	16.4	4.150943396226415
snR128	q	8	18.2	3.769230769230769
snR128	q	9	20	6.097560975609756
snR128	w	1	3.85	21.3125
snR128	w	10	22.9	6.3023255813953485
snR128	w	11	26.1	2.1382978723404253
snR128	w	2	6.02	60
snR128	w	3	7.92	22.75
snR128	w	4	9.9	9.490304709141274
snR128	w	5	11.8	9.741935483870968
snR128	w	6	15.1	2.1818181818181817
snR128	w	7	17	8.088235294117647
snR128	w	8	18.8	10.242603550295858
snR128	w	9	20.8	10.036144578313253
snR13	q	1	3.3	0.8
snR13	q	10	23.8	0.09615384615384616
snR13	q	11	28.8	0.1951219512195122
snR13	q	2	5.32	0.1566265060240964
snR13	q	3	7.65	0.1836734693877551
snR13	q	4	9.47	0.75
snR13	q	5	11.3	0.9354838709677419
snR13	q	6	14.4	3.0833333333333335
snR13	q	7	16.4	0.18867924528301888
snR13	q	8	18.2	0.11538461538461539
snR13	q	9	20	0.3170731707317073
snR13	w	1	3.85	0.59375
snR13	w	10	22.9	0.023255813953488372
snR13	w	11	26.1	0.0851063829787234
snR13	w	2	6.02	1.6666666666666667
snR13	w	3	7.92	0.75
snR13	w	4	9.9	0.5041551246537396
snR13	w	5	11.8	0.1935483870967742
snR13	w	6	15.1	0
snR13	w	7	17	0.3235294117647059
snR13	w	8	18.8	0.17159763313609466
snR13	w	9	20.8	0.25301204819277107
snR14	q	1	3.3	0
snR14	q	10	23.8	0
snR14	q	11	28.8	0.013937282229965157
snR14	q	2	5.32	0.04216867469879518
snR14	q	3	7.65	0
snR14	q	4	9.47	0.875
snR14	q	5	11.3	1.2580645161290323
snR14	q	6	14.4	0
snR14	q	7	16.4	0
snR14	q	8	18.2	0.3076923076923077
snR14	q	9	20	0
snR14	w	1	3.85	0.28125
snR14	w	10	22.9	0
snR14	w	11	26.1	0
snR14	w	2	6.02	2
snR14	w	3	7.92	0
snR14	w	4	9.9	0.3074792243767313
snR14	w	5	11.8	0.1935483870967742
snR14	w	6	15.1	0
snR14	w	7	17	0.058823529411764705
snR14	w	8	18.8	0.09467455621301775
snR14	w	9	20.8	0.04819277108433735
snR161	q	1	3.3	0
snR161	q	10	23.8	0.038461538461538464
snR161	q	11	28.8	0.05226480836236934
snR161	q	2	5.32	0.024096385542168676
snR161	q	3	7.65	0.061224489795918366
snR161	q	4	9.47	0
snR161	q	5	11.3	0.25806451612903225
snR161	q	6	14.4	0.9166666666666666
snR161	q	7	16.4	0.1320754716981132
snR161	q	8	18.2	0
snR161	q	9	20	0
snR161	w	1	3.85	0.59375
snR161	w	10	22.9	0
snR161	w	11	26.1	0.010638297872340425
snR161	w	2	6.02	0
snR161	w	3	7.92	0.75
snR161	w	4	9.9	0.14127423822714683
snR161	w	5	11.8	0.0967741935483871
snR161	w	6	15.1	0
snR161	w	7	17	0.47058823529411764
snR161	w	8	18.8	0.05325443786982249
snR161	w	9	20.8	0.012048192771084338
snR17a	q	1	3.3	101.6
snR17a	q	10	23.8	12.096153846153847
snR17a	q	11	28.8	12.968641114982578
snR17a	q	2	5.32	18.50602409638554
snR17a	q	3	7.65	25.632653061224488
snR17a	q	4	9.47	60.875
snR17a	q	5	11.3	33.483870967741936
snR17a	q	6	14.4	51.416666666666664
snR17a	q	7	16.4	14.981132075471699
snR17a	q	8	18.2	29.884615384615383
snR17a	q	9	20	16.29268292682927
snR17a	w	1	3.85	41.03125
snR17a	w	10	22.9	10.279069767441861
snR17a	w	11	26.1	11.51063829787234
snR17a	w	2	6.02	178.33333333333334
snR17a	w	3	7.92	48.5
snR17a	w	4	9.9	23.75623268698061
snR17a	w	5	11.8	50.774193548387096
snR17a	w	6	15.1	19.613636363636363
snR17a	w	7	17	28.08823529411765
snR17a	w	8	18.8	19.08284023668639
snR17a	w	9	20.8	16.204819277108435
snR17b	q	1	3.3	35.8
snR17b	q	10	23.8	2.769230769230769
snR17b	q	11	28.8	3.3554006968641117
snR17b	q	2	5.32	4.3433734939759034
snR17b	q	3	7.65	8.061224489795919
snR17b	q	4	9.47	11.5
snR17b	q	5	11.3	16.451612903225808
snR17b	q	6	14.4	19
snR17b	q	7	16.4	7.433962264150943
snR17b	q	8	18.2	6.230769230769231
snR17b	q	9	20	6.829268292682927
snR17b	w	1	3.85	13.03125
snR17b	w	10	22.9	2.8372093023255816
snR17b	w	11	26.1	4.638297872340425
snR17b	w	2	6.02	37.333333333333336
snR17b	w	3	7.92	17
snR17b	w	4	9.9	5.019390581717452
snR17b	w	5	11.8	12.064516129032258
snR17b	w	6	15.1	3.3863636363636362
snR17b	w	7	17	9.235294117647058
snR17b	w	8	18.8	4.420118343195266
snR17b	w	9	20.8	3.566265060240964
snR189	q	1	3.3	2
snR189	q	10	23.8	0.057692307692307696
snR189	q	11	28.8	0.24390243902439024
snR189	q	2	5.32	0.5903614457831325
snR189	q	3	7.65	0.8775510204081632
snR189	q	4	9.47	0.625
snR189	q	5	11.3	1.3548387096774193
snR189	q	6	14.4	0.3333333333333333
snR189	q	7	16.4	0.5660377358490566
snR189	q	8	18.2	0.2692307692307692
snR189	q	9	20	0.6585365853658537
snR189	w	1	3.85	1.21875
snR189	w	10	22.9	0.3488372093023256
snR189	w	11	26.1	0.32978723404255317
snR189	w	2	6.02	3.6666666666666665
snR189	w	3	7.92	3.25
snR189	w	4	9.9	0.6759002770083102
snR189	w	5	11.8	0.22580645161290322
snR189	w	6	15.1	0
snR189	w	7	17	1.3823529411764706
snR189	w	8	18.8	0.5443786982248521
snR189	w	9	20.8	0.4939759036144578
snR19	q	1	3.3	65.6
snR19	q	10	23.8	7.173076923076923
snR19	q	11	28.8	4.411149825783972
snR19	q	2	5.32	14.198795180722891
snR19	q	3	7.65	21.93877551020408
snR19	q	4	9.47	58.125
snR19	q	5	11.3	40.03225806451613
snR19	q	6	14.4	17.916666666666668
snR19	q	7	16.4	7.037735849056604
snR19	q	8	18.2	21.307692307692307
snR19	q	9	20	4.853658536585366
snR19	w	1	3.85	31.75
snR19	w	10	22.9	8.534883720930232
snR19	w	11	26.1	4.425531914893617
snR19	w	2	6.02	154.66666666666666
snR19	w	3	7.92	45
snR19	w	4	9.9	22.149584487534625
snR19	w	5	11.8	44.54838709677419
snR19	w	6	15.1	19.795454545454547
snR19	w	7	17	20.61764705882353
snR19	w	8	18.8	22.988165680473372
snR19	w	9	20.8	20.349397590361445
snR190	q	1	3.3	1.6
snR190	q	10	23.8	0.07692307692307693
snR190	q	11	28.8	0.06968641114982578
snR190	q	2	5.32	0.27710843373493976
snR190	q	3	7.65	0.30612244897959184
snR190	q	4	9.47	0.5
snR190	q	5	11.3	0.967741935483871
snR190	q	6	14.4	2
snR190	q	7	16.4	0.1509433962264151
snR190	q	8	18.2	0.46153846153846156
snR190	q	9	20	0.04878048780487805
snR190	w	1	3.85	0.53125
snR190	w	10	22.9	0.046511627906976744
snR190	w	11	26.1	0
snR190	w	2	6.02	1.6666666666666667
snR190	w	3	7.92	0
snR190	w	4	9.9	0.4709141274238227
snR190	w	5	11.8	0.12903225806451613
snR190	w	6	15.1	0.045454545454545456
snR190	w	7	17	0.35294117647058826
snR190	w	8	18.8	0.1242603550295858
snR190	w	9	20.8	0.012048192771084338
snR3	q	1	3.3	0.6
snR3	q	10	23.8	0.11538461538461539
snR3	q	11	28.8	0.313588850174216
snR3	q	2	5.32	0.25301204819277107
snR3	q	3	7.65	0.2857142857142857
snR3	q	4	9.47	0
snR3	q	5	11.3	0.2903225806451613
snR3	q	6	14.4	0.5
snR3	q	7	16.4	0.33962264150943394
snR3	q	8	18.2	0.2692307692307692
snR3	q	9	20	0.2682926829268293
snR3	w	1	3.85	0.59375
snR3	w	10	22.9	0
snR3	w	11	26.1	0.1595744680851064
snR3	w	2	6.02	1.6666666666666667
snR3	w	3	7.92	0
snR3	w	4	9.9	0.48753462603878117
snR3	w	5	11.8	0.0967741935483871
snR3	w	6	15.1	0.06818181818181818
snR3	w	7	17	0.5
snR3	w	8	18.8	0.24260355029585798
snR3	w	9	20.8	0.24096385542168675
snR30	q	1	3.3	37.4
snR30	q	10	23.8	3.5384615384615383
snR30	q	11	28.8	1.78397212543554
snR30	q	2	5.32	10.957831325301205
snR30	q	3	7.65	15.918367346938776
snR30	q	4	9.47	30.875
snR30	q	5	11.3	44.29032258064516
snR30	q	6	14.4	6.083333333333333
snR30	q	7	16.4	2.7169811320754715
snR30	q	8	18.2	7.923076923076923
snR30	q	9	20	5.951219512195122
snR30	w	1	3.85	18.46875
snR30	w	10	22.9	4.674418604651163
snR30	w	11	26.1	1.202127659574468
snR30	w	2	6.02	93.33333333333333
snR30	w	3	7.92	49
snR30	w	4	9.9	16.73130193905817
snR30	w	5	11.8	29.419354838709676
snR30	w	6	15.1	12.272727272727273
snR30	w	7	17	11.029411764705882
snR30	w	8	18.8	14.751479289940828
snR30	w	9	20.8	13.120481927710843
snR31	q	1	3.3	4
snR31	q	10	23.8	0.3076923076923077
snR31	q	11	28.8	0.32752613240418116
snR31	q	2	5.32	0.8493975903614458
snR31	q	3	7.65	1.0612244897959184
snR31	q	4	9.47	0.5
snR31	q	5	11.3	1.903225806451613
snR31	q	6	14.4	0.8333333333333334
snR31	q	7	16.4	0.33962264150943394
snR31	q	8	18.2	0.7692307692307693
snR31	q	9	20	0.3170731707317073
snR31	w	1	3.85	2.34375
snR31	w	10	22.9	0.5581395348837209
snR31	w	11	26.1	0.1702127659574468
snR31	w	2	6.02	5
snR31	w	3	7.92	0.75
snR31	w	4	9.9	1.6204986149584488
snR31	w	5	11.8	0.967741935483871
snR31	w	6	15.1	0.13636363636363635
snR31	w	7	17	1.7647058823529411
snR31	w	8	18.8	1.3609467455621302
snR31	w	9	20.8	0.7951807228915663
snR32	q	1	3.3	0.6
snR32	q	10	23.8	0.34615384615384615
snR32	q	11	28.8	0.23344947735191637
snR32	q	2	5.32	0.6566265060240963
snR32	q	3	7.65	0.7142857142857143
snR32	q	4	9.47	6.25
snR32	q	5	11.3	9.806451612903226
snR32	q	6	14.4	1.5
snR32	q	7	16.4	0.32075471698113206
snR32	q	8	18.2	0.6153846153846154
snR32	q	9	20	0.14634146341463414
snR32	w	1	3.85	5.75
snR32	w	10	22.9	0.11627906976744186
snR32	w	11	26.1	0.14893617021276595
snR32	w	2	6.02	7
snR32	w	3	7.92	2
snR32	w	4	9.9	1.2132963988919667
snR32	w	5	11.8	2.5161290322580645
snR32	w	6	15.1	0.06818181818181818
snR32	w	7	17	0.9411764705882353
snR32	w	8	18.8	0.40828402366863903
snR32	w	9	20.8	0.25301204819277107
snR33	q	1	3.3	0
snR33	q	10	23.8	0
snR33	q	11	28.8	0.10104529616724739
snR33	q	2	5.32	0.45180722891566266
snR33	q	3	7.65	0.46938775510204084
snR33	q	4	9.47	2.75
snR33	q	5	11.3	4.645161290322581
snR33	q	6	14.4	2.1666666666666665
snR33	q	7	16.4	0.22641509433962265
snR33	q	8	18.2	0.11538461538461539
snR33	q	9	20	0.1951219512195122
snR33	w	1	3.85	2.96875
snR33	w	10	22.9	0.3023255813953488
snR33	w	11	26.1	0.0851063829787234
snR33	w	2	6.02	5
snR33	w	3	7.92	7.5
snR33	w	4	9.9	1.5761772853185596
snR33	w	5	11.8	1.2903225806451613
snR33	w	6	15.1	0.045454545454545456
snR33	w	7	17	0.6176470588235294
snR33	w	8	18.8	0.5088757396449705
snR33	w	9	20.8	0.39759036144578314
snR34	q	1	3.3	0
snR34	q	10	23.8	0.2692307692307692
snR34	q	11	28.8	0.156794425087108
snR34	q	2	5.32	0.6506024096385542
snR34	q	3	7.65	0.9183673469387755
snR34	q	4	9.47	0.125
snR34	q	5	11.3	2.193548387096774
snR34	q	6	14.4	0.08333333333333333
snR34	q	7	16.4	0.37735849056603776
snR34	q	8	18.2	0.19230769230769232
snR34	q	9	20	0.34146341463414637
snR34	w	1	3.85	1.65625
snR34	w	10	22.9	0.3023255813953488
snR34	w	11	26.1	0.19148936170212766
snR34	w	2	6.02	1.6666666666666667
snR34	w	3	7.92	1
snR34	w	4	9.9	1.1662049861495845
snR34	w	5	11.8	0.8709677419354839
snR34	w	6	15.1	0.06818181818181818
snR34	w	7	17	0.7058823529411765
snR34	w	8	18.8	0.7633136094674556
snR34	w	9	20.8	0.3614457831325301
snR35	q	1	3.3	0
snR35	q	10	23.8	0
snR35	q	11	28.8	0.041811846689895474
snR35	q	2	5.32	0.05421686746987952
snR35	q	3	7.65	0.04081632653061224
snR35	q	4	9.47	0.125
snR35	q	5	11.3	0
snR35	q	6	14.4	0
snR35	q	7	16.4	0
snR35	q	8	18.2	0
snR35	q	9	20	0.04878048780487805
snR35	w	1	3.85	0.84375
snR35	w	10	22.9	0
snR35	w	11	26.1	0
snR35	w	2	6.02	0
snR35	w	3	7.92	0
snR35	w	4	9.9	0.11634349030470914
snR35	w	5	11.8	0.0967741935483871
snR35	w	6	15.1	0
snR35	w	7	17	0
snR35	w	8	18.8	0.047337278106508875
snR35	w	9	20.8	0.024096385542168676
snR37	q	1	3.3	11.4
snR37	q	10	23.8	0.5384615384615384
snR37	q	11	28.8	0.37282229965156793
snR37	q	2	5.32	2.4096385542168677
snR37	q	3	7.65	2
snR37	q	4	9.47	2.875
snR37	q	5	11.3	2.806451612903226
snR37	q	6	14.4	0.16666666666666666
snR37	q	7	16.4	0.20754716981132076
snR37	q	8	18.2	0.15384615384615385
snR37	q	9	20	0.975609756097561
snR37	w	1	3.85	0.9375
snR37	w	10	22.9	0.3488372093023256
snR37	w	11	26.1	0.1595744680851064
snR37	w	2	6.02	20
snR37	w	3	7.92	5.25
snR37	w	4	9.9	3.2825484764542936
snR37	w	5	11.8	1.3225806451612903
snR37	w	6	15.1	0.22727272727272727
snR37	w	7	17	1
snR37	w	8	18.8	1.165680473372781
snR37	w	9	20.8	0.6867469879518072
snR39B	q	1	3.3	1.4
snR39B	q	10	23.8	0.6153846153846154
snR39B	q	11	28.8	0.3344947735191638
snR39B	q	2	5.32	1.319277108433735
snR39B	q	3	7.65	1.183673469387755
snR39B	q	4	9.47	2.75
snR39B	q	5	11.3	6.129032258064516
snR39B	q	6	14.4	0.75
snR39B	q	7	16.4	0.37735849056603776
snR39B	q	8	18.2	0.3076923076923077
snR39B	q	9	20	1.2195121951219512
snR39B	w	1	3.85	3.71875
snR39B	w	10	22.9	0.6744186046511628
snR39B	w	11	26.1	0.6914893617021277
snR39B	w	2	6.02	10.333333333333334
snR39B	w	3	7.92	8.5
snR39B	w	4	9.9	2.332409972299169
snR39B	w	5	11.8	1.5161290322580645
snR39B	w	6	15.1	0.25
snR39B	w	7	17	2.2941176470588234
snR39B	w	8	18.8	1
snR39B	w	9	20.8	1.216867469879518
snR4	q	1	3.3	6.8
snR4	q	10	23.8	0.5384615384615384
snR4	q	11	28.8	0.7804878048780488
snR4	q	2	5.32	0.7108433734939759
snR4	q	3	7.65	1.183673469387755
snR4	q	4	9.47	2.875
snR4	q	5	11.3	2.6774193548387095
snR4	q	6	14.4	2.1666666666666665
snR4	q	7	16.4	0.6226415094339622
snR4	q	8	18.2	1.1153846153846154
snR4	q	9	20	0.7317073170731707
snR4	w	1	3.85	4.0625
snR4	w	10	22.9	0.7906976744186046
snR4	w	11	26.1	0.7021276595744681
snR4	w	2	6.02	7.333333333333333
snR4	w	3	7.92	1.75
snR4	w	4	9.9	1.4016620498614958
snR4	w	5	11.8	1.032258064516129
snR4	w	6	15.1	0.3181818181818182
snR4	w	7	17	2.5294117647058822
snR4	w	8	18.8	0.9349112426035503
snR4	w	9	20.8	0.8192771084337349
snR40	q	1	3.3	10.4
snR40	q	10	23.8	1.7692307692307692
snR40	q	11	28.8	0.8571428571428571
snR40	q	2	5.32	3.8313253012048194
snR40	q	3	7.65	3.63265306122449
snR40	q	4	9.47	14.5
snR40	q	5	11.3	4.806451612903226
snR40	q	6	14.4	4
snR40	q	7	16.4	1.8867924528301887
snR40	q	8	18.2	1.4230769230769231
snR40	q	9	20	1.170731707317073
snR40	w	1	3.85	11.875
snR40	w	10	22.9	1.627906976744186
snR40	w	11	26.1	0.5425531914893617
snR40	w	2	6.02	13.333333333333334
snR40	w	3	7.92	7
snR40	w	4	9.9	2.930747922437673
snR40	w	5	11.8	6.354838709677419
snR40	w	6	15.1	0.6818181818181818
snR40	w	7	17	4.147058823529412
snR40	w	8	18.8	2.526627218934911
snR40	w	9	20.8	0.7590361445783133
snR41	q	1	3.3	6
snR41	q	10	23.8	0.5384615384615384
snR41	q	11	28.8	0.2229965156794425
snR41	q	2	5.32	1.391566265060241
snR41	q	3	7.65	1.469387755102041
snR41	q	4	9.47	8.75
snR41	q	5	11.3	17.096774193548388
snR41	q	6	14.4	0.9166666666666666
snR41	q	7	16.4	0.5471698113207547
snR41	q	8	18.2	0.46153846153846156
snR41	q	9	20	0.6829268292682927
snR41	w	1	3.85	10.65625
snR41	w	10	22.9	1.0930232558139534
snR41	w	11	26.1	0.5106382978723404
snR41	w	2	6.02	22.666666666666668
snR41	w	3	7.92	13
snR41	w	4	9.9	2.418282548476454
snR41	w	5	11.8	4.161290322580645
snR41	w	6	15.1	0.7954545454545454
snR41	w	7	17	3.9411764705882355
snR41	w	8	18.8	1.6568047337278107
snR41	w	9	20.8	1.6987951807228916
snR42	q	1	3.3	0
snR42	q	10	23.8	0.3076923076923077
snR42	q	11	28.8	0.17421602787456447
snR42	q	2	5.32	0.4578313253012048
snR42	q	3	7.65	0.6938775510204082
snR42	q	4	9.47	2.875
snR42	q	5	11.3	2.064516129032258
snR42	q	6	14.4	1.3333333333333333
snR42	q	7	16.4	0.3018867924528302
snR42	q	8	18.2	0.46153846153846156
snR42	q	9	20	0.24390243902439024
snR42	w	1	3.85	1.34375
snR42	w	10	22.9	0.06976744186046512
snR42	w	11	26.1	0.05319148936170213
snR42	w	2	6.02	7.666666666666667
snR42	w	3	7.92	2
snR42	w	4	9.9	0.9418282548476454
snR42	w	5	11.8	0.6451612903225806
snR42	w	6	15.1	0.20454545454545456
snR42	w	7	17	0.47058823529411764
snR42	w	8	18.8	0.4378698224852071
snR42	w	9	20.8	0.27710843373493976
snR43	q	1	3.3	0
snR43	q	10	23.8	0.038461538461538464
snR43	q	11	28.8	0.017421602787456445
snR43	q	2	5.32	0.10240963855421686
snR43	q	3	7.65	0.1836734693877551
snR43	q	4	9.47	0.5
snR43	q	5	11.3	0.41935483870967744
snR43	q	6	14.4	0.3333333333333333
snR43	q	7	16.4	0
snR43	q	8	18.2	0.038461538461538464
snR43	q	9	20	0
snR43	w	1	3.85	0.34375
snR43	w	10	22.9	0.023255813953488372
snR43	w	11	26.1	0.05319148936170213
snR43	w	2	6.02	0.3333333333333333
snR43	w	3	7.92	0
snR43	w	4	9.9	0.3462603878116344
snR43	w	5	11.8	0.25806451612903225
snR43	w	6	15.1	0.11363636363636363
snR43	w	7	17	0.14705882352941177
snR43	w	8	18.8	0.16568047337278108
snR43	w	9	20.8	0.012048192771084338
snR45	q	1	3.3	1
snR45	q	10	23.8	0.1346153846153846
snR45	q	11	28.8	0.06620209059233449
snR45	q	2	5.32	0.1144578313253012
snR45	q	3	7.65	0.14285714285714285
snR45	q	4	9.47	0.5
snR45	q	5	11.3	0.9354838709677419
snR45	q	6	14.4	0
snR45	q	7	16.4	0.07547169811320754
snR45	q	8	18.2	0.07692307692307693
snR45	q	9	20	0
snR45	w	1	3.85	1.375
snR45	w	10	22.9	0.09302325581395349
snR45	w	11	26.1	0
snR45	w	2	6.02	2.3333333333333335
snR45	w	3	7.92	1.5
snR45	w	4	9.9	0.22714681440443213
snR45	w	5	11.8	0.16129032258064516
snR45	w	6	15.1	0
snR45	w	7	17	0.23529411764705882
snR45	w	8	18.8	0.09467455621301775
snR45	w	9	20.8	0.04819277108433735
snR46	q	1	3.3	0
snR46	q	10	23.8	0
snR46	q	11	28.8	0.04878048780487805
snR46	q	2	5.32	0.05421686746987952
snR46	q	3	7.65	0.10204081632653061
snR46	q	4	9.47	0
snR46	q	5	11.3	0.06451612903225806
snR46	q	6	14.4	1.1666666666666667
snR46	q	7	16.4	0
snR46	q	8	18.2	0.038461538461538464
snR46	q	9	20	0.21951219512195122
snR46	w	1	3.85	0.0625
snR46	w	10	22.9	0
snR46	w	11	26.1	0.05319148936170213
snR46	w	2	6.02	0.6666666666666666
snR46	w	3	7.92	1.75
snR46	w	4	9.9	0.08587257617728532
snR46	w	5	11.8	0.06451612903225806
snR46	w	6	15.1	0.022727272727272728
snR46	w	7	17	0
snR46	w	8	18.8	0.08284023668639054
snR46	w	9	20.8	0.024096385542168676
snR47	q	1	3.3	0
snR47	q	10	23.8	0.07692307692307693
snR47	q	11	28.8	0.08362369337979095
snR47	q	2	5.32	0.54216867469879515
snR47	q	3	7.65	0.5306122448979592
snR47	q	4	9.47	0.125
snR47	q	5	11.3	0.5806451612903226
snR47	q	6	14.4	0.5833333333333334
snR47	q	7	16.4	0.4528301886792453
snR47	q	8	18.2	0
snR47	q	9	20	0.12195121951219512
snR47	w	1	3.85	0.6875
snR47	w	10	22.9	0.16279069767441862
snR47	w	11	26.1	0
snR47	w	2	6.02	0
snR47	w	3	7.92	0
snR47	w	4	9.9	0.3518005540166205
snR47	w	5	11.8	0.2903225806451613
snR47	w	6	15.1	0.022727272727272728
snR47	w	7	17	0.058823529411764705
snR47	w	8	18.8	0.14201183431952663
snR47	w	9	20.8	0.0963855421686747
snR48	q	1	3.3	0.6
snR48	q	10	23.8	0
snR48	q	11	28.8	0.13937282229965156
snR48	q	2	5.32	0.3614457831325301
snR48	q	3	7.65	0.40816326530612246
snR48	q	4	9.47	0.375
snR48	q	5	11.3	0.8064516129032258
snR48	q	6	14.4	0
snR48	q	7	16.4	0.22641509433962265
snR48	q	8	18.2	0
snR48	q	9	20	0.4146341463414634
snR48	w	1	3.85	0.8125
snR48	w	10	22.9	0
snR48	w	11	26.1	0.18085106382978725
snR48	w	2	6.02	1.6666666666666667
snR48	w	3	7.92	2
snR48	w	4	9.9	0.7229916897506925
snR48	w	5	11.8	0.2903225806451613
snR48	w	6	15.1	0.045454545454545456
snR48	w	7	17	0.5588235294117647
snR48	w	8	18.8	0.4260355029585799
snR48	w	9	20.8	0.3253012048192771
snR5	q	1	3.3	0
snR5	q	10	23.8	0.057692307692307696
snR5	q	11	28.8	0.059233449477351915
snR5	q	2	5.32	0.024096385542168676
snR5	q	3	7.65	0.02040816326530612
snR5	q	4	9.47	0.625
snR5	q	5	11.3	0.25806451612903225
snR5	q	6	14.4	0
snR5	q	7	16.4	0.05660377358490566
snR5	q	8	18.2	0.15384615384615385
snR5	q	9	20	0.24390243902439024
snR5	w	1	3.85	0.59375
snR5	w	10	22.9	0
snR5	w	11	26.1	0.0425531914893617
snR5	w	2	6.02	0
snR5	w	3	7.92	1
snR5	w	4	9.9	0.22160664819944598
snR5	w	5	11.8	0.1935483870967742
snR5	w	6	15.1	0
snR5	w	7	17	0
snR5	w	8	18.8	0.05917159763313609
snR5	w	9	20.8	0.060240963855421686
snR50	q	1	3.3	0.4
snR50	q	10	23.8	0.038461538461538464
snR50	q	11	28.8	0.059233449477351915
snR50	q	2	5.32	0.3614457831325301
snR50	q	3	7.65	0.32653061224489793
snR50	q	4	9.47	3.75
snR50	q	5	11.3	2.161290322580645
snR50	q	6	14.4	0.4166666666666667
snR50	q	7	16.4	0.2641509433962264
snR50	q	8	18.2	0.07692307692307693
snR50	q	9	20	0.17073170731707318
snR50	w	1	3.85	1.40625
snR50	w	10	22.9	0.046511627906976744
snR50	w	11	26.1	0.1276595744680851
snR50	w	2	6.02	1
snR50	w	3	7.92	3.25
snR50	w	4	9.9	0.5789473684210527
snR50	w	5	11.8	0.967741935483871
snR50	w	6	15.1	0
snR50	w	7	17	0.5588235294117647
snR50	w	8	18.8	0.26627218934911245
snR50	w	9	20.8	0.13253012048192772
snR51	q	1	3.3	0
snR51	q	10	23.8	0
snR51	q	11	28.8	0.013937282229965157
snR51	q	2	5.32	0.030120481927710843
snR51	q	3	7.65	0.04081632653061224
snR51	q	4	9.47	0
snR51	q	5	11.3	0.1935483870967742
snR51	q	6	14.4	0
snR51	q	7	16.4	0
snR51	q	8	18.2	0.07692307692307693
snR51	q	9	20	0.12195121951219512
snR51	w	1	3.85	0.1875
snR51	w	10	22.9	0.046511627906976744
snR51	w	11	26.1	0.010638297872340425
snR51	w	2	6.02	0
snR51	w	3	7.92	0
snR51	w	4	9.9	0.14681440443213298
snR51	w	5	11.8	0
snR51	w	6	15.1	0.045454545454545456
snR51	w	7	17	0.058823529411764705
snR51	w	8	18.8	0.08875739644970414
snR51	w	9	20.8	0.024096385542168676
snR52	q	1	3.3	0.8
snR52	q	10	23.8	0.17307692307692307
snR52	q	11	28.8	0.11149825783972125
snR52	q	2	5.32	0.3855421686746988
snR52	q	3	7.65	0.6122448979591837
snR52	q	4	9.47	0.375
snR52	q	5	11.3	1.096774193548387
snR52	q	6	14.4	0
snR52	q	7	16.4	0.37735849056603776
snR52	q	8	18.2	0
snR52	q	9	20	0.36585365853658536
snR52	w	1	3.85	0.34375
snR52	w	10	22.9	0.16279069767441862
snR52	w	11	26.1	0.031914893617021274
snR52	w	2	6.02	0
snR52	w	3	7.92	1
snR52	w	4	9.9	0.5290858725761773
snR52	w	5	11.8	0.0967741935483871
snR52	w	6	15.1	0.06818181818181818
snR52	w	7	17	0.17647058823529413
snR52	w	8	18.8	0.30177514792899407
snR52	w	9	20.8	0.1686746987951807
snR55	q	1	3.3	0
snR55	q	10	23.8	0.019230769230769232
snR55	q	11	28.8	0.010452961672473868
snR55	q	2	5.32	0.0783132530120482
snR55	q	3	7.65	0.10204081632653061
snR55	q	4	9.47	0.75
snR55	q	5	11.3	0.5483870967741935
snR55	q	6	14.4	0
snR55	q	7	16.4	0
snR55	q	8	18.2	0
snR55	q	9	20	0.07317073170731707
snR55	w	1	3.85	0.3125
snR55	w	10	22.9	0
snR55	w	11	26.1	0
snR55	w	2	6.02	2
snR55	w	3	7.92	0
snR55	w	4	9.9	0.1994459833795014
snR55	w	5	11.8	0.06451612903225806
snR55	w	6	15.1	0
snR55	w	7	17	0
snR55	w	8	18.8	0.05917159763313609
snR55	w	9	20.8	0.012048192771084338
snR58	q	1	3.3	0
snR58	q	10	23.8	0
snR58	q	11	28.8	0.024390243902439025
snR58	q	2	5.32	0.3674698795180723
snR58	q	3	7.65	0.42857142857142855
snR58	q	4	9.47	1.625
snR58	q	5	11.3	2.3225806451612905
snR58	q	6	14.4	0.8333333333333334
snR58	q	7	16.4	0.20754716981132076
snR58	q	8	18.2	0
snR58	q	9	20	0
snR58	w	1	3.85	0.34375
snR58	w	10	22.9	0.2558139534883721
snR58	w	11	26.1	0.09574468085106383
snR58	w	2	6.02	1
snR58	w	3	7.92	4.25
snR58	w	4	9.9	0.817174515235457
snR58	w	5	11.8	0.16129032258064516
snR58	w	6	15.1	0
snR58	w	7	17	0.20588235294117646
snR58	w	8	18.8	0.23668639053254437
snR58	w	9	20.8	0.1566265060240964
snR6	q	1	3.3	0
snR6	q	10	23.8	0
snR6	q	11	28.8	0.04878048780487805
snR6	q	2	5.32	0.07228915662650602
snR6	q	3	7.65	0.1836734693877551
snR6	q	4	9.47	0
snR6	q	5	11.3	0.0967741935483871
snR6	q	6	14.4	0.5
snR6	q	7	16.4	0.16981132075471697
snR6	q	8	18.2	0.3076923076923077
snR6	q	9	20	0
snR6	w	1	3.85	0.84375
snR6	w	10	22.9	0
snR6	w	11	26.1	0.18085106382978725
snR6	w	2	6.02	1.3333333333333333
snR6	w	3	7.92	0.5
snR6	w	4	9.9	0.1745152354570637
snR6	w	5	11.8	0.03225806451612903
snR6	w	6	15.1	0
snR6	w	7	17	1.0588235294117647
snR6	w	8	18.8	0.023668639053254437
snR6	w	9	20.8	0.03614457831325301
snR60	q	1	3.3	9
snR60	q	10	23.8	0.7115384615384616
snR60	q	11	28.8	0.5679442508710801
snR60	q	2	5.32	1.3072289156626506
snR60	q	3	7.65	1.8979591836734695
snR60	q	4	9.47	0
snR60	q	5	11.3	2.6774193548387095
snR60	q	6	14.4	1.3333333333333333
snR60	q	7	16.4	0.7735849056603774
snR60	q	8	18.2	0.038461538461538464
snR60	q	9	20	1.7560975609756098
snR60	w	1	3.85	0.5
snR60	w	10	22.9	0.3023255813953488
snR60	w	11	26.1	0.10638297872340426
snR60	w	2	6.02	1.6666666666666667
snR60	w	3	7.92	3
snR60	w	4	9.9	2.3850415512465375
snR60	w	5	11.8	0.25806451612903225
snR60	w	6	15.1	0.022727272727272728
snR60	w	7	17	1.588235294117647
snR60	w	8	18.8	0.8757396449704142
snR60	w	9	20.8	0.9759036144578314
snR61	q	1	3.3	0.2
snR61	q	10	23.8	0
snR61	q	11	28.8	0.05574912891986063
snR61	q	2	5.32	0.1144578313253012
snR61	q	3	7.65	0.061224489795918366
snR61	q	4	9.47	0
snR61	q	5	11.3	0.0967741935483871
snR61	q	6	14.4	0
snR61	q	7	16.4	0.09433962264150944
snR61	q	8	18.2	0
snR61	q	9	20	0.12195121951219512
snR61	w	1	3.85	0.125
snR61	w	10	22.9	0
snR61	w	11	26.1	0.02127659574468085
snR61	w	2	6.02	1.6666666666666667
snR61	w	3	7.92	0
snR61	w	4	9.9	0.11357340720221606
snR61	w	5	11.8	0
snR61	w	6	15.1	0
snR61	w	7	17	0.029411764705882353
snR61	w	8	18.8	0.09467455621301775
snR61	w	9	20.8	0.07228915662650602
snR63	q	1	3.3	4.2
snR63	q	10	23.8	0
snR63	q	11	28.8	0.16376306620209058
snR63	q	2	5.32	1.2771084337349397
snR63	q	3	7.65	0.8163265306122449
snR63	q	4	9.47	5.5
snR63	q	5	11.3	7.129032258064516
snR63	q	6	14.4	0.3333333333333333
snR63	q	7	16.4	0.22641509433962265
snR63	q	8	18.2	1.0384615384615385
snR63	q	9	20	0.024390243902439025
snR63	w	1	3.85	5.21875
snR63	w	10	22.9	0.3488372093023256
snR63	w	11	26.1	0.20212765957446807
snR63	w	2	6.02	21
snR63	w	3	7.92	7.75
snR63	w	4	9.9	2.7645429362880884
snR63	w	5	11.8	5.258064516129032
snR63	w	6	15.1	1.2954545454545454
snR63	w	7	17	1.5
snR63	w	8	18.8	1.378698224852071
snR63	w	9	20.8	0.5783132530120482
snR64	q	1	3.3	0.6
snR64	q	10	23.8	0.057692307692307696
snR64	q	11	28.8	0.07665505226480836
snR64	q	2	5.32	0.060240963855421686
snR64	q	3	7.65	0.08163265306122448
snR64	q	4	9.47	1.25
snR64	q	5	11.3	0.5161290322580645
snR64	q	6	14.4	1.1666666666666667
snR64	q	7	16.4	0
snR64	q	8	18.2	0
snR64	q	9	20	0
snR64	w	1	3.85	2.03125
snR64	w	10	22.9	0.09302325581395349
snR64	w	11	26.1	0.07446808510638298
snR64	w	2	6.02	0
snR64	w	3	7.92	0.5
snR64	w	4	9.9	0.11634349030470914
snR64	w	5	11.8	0.25806451612903225
snR64	w	6	15.1	0.022727272727272728
snR64	w	7	17	1.0294117647058822
snR64	w	8	18.8	0.0650887573964497
snR64	w	9	20.8	0.012048192771084338
snR66	q	1	3.3	0
snR66	q	10	23.8	0.07692307692307693
snR66	q	11	28.8	0.003484320557491289
snR66	q	2	5.32	0.018072289156626505
snR66	q	3	7.65	0
snR66	q	4	9.47	0
snR66	q	5	11.3	0.06451612903225806
snR66	q	6	14.4	0
snR66	q	7	16.4	0.018867924528301886
snR66	q	8	18.2	0.11538461538461539
snR66	q	9	20	0
snR66	w	1	3.85	0.28125
snR66	w	10	22.9	0
snR66	w	11	26.1	0
snR66	w	2	6.02	0
snR66	w	3	7.92	0
snR66	w	4	9.9	0.06371191135734072
snR66	w	5	11.8	0
snR66	w	6	15.1	0
snR66	w	7	17	0.11764705882352941
snR66	w	8	18.8	0.01775147928994083
snR66	w	9	20.8	0
snR67	q	1	3.3	0
snR67	q	10	23.8	0
snR67	q	11	28.8	0.013937282229965157
snR67	q	2	5.32	0.12048192771084337
snR67	q	3	7.65	0
snR67	q	4	9.47	0
snR67	q	5	11.3	0.0967741935483871
snR67	q	6	14.4	0
snR67	q	7	16.4	0
snR67	q	8	18.2	0.038461538461538464
snR67	q	9	20	0.04878048780487805
snR67	w	1	3.85	0.15625
snR67	w	10	22.9	0
snR67	w	11	26.1	0
snR67	w	2	6.02	0
snR67	w	3	7.92	0
snR67	w	4	9.9	0.11080332409972299
snR67	w	5	11.8	0.06451612903225806
snR67	w	6	15.1	0
snR67	w	7	17	0.029411764705882353
snR67	w	8	18.8	0.08875739644970414
snR67	w	9	20.8	0.04819277108433735
snR68	q	1	3.3	0
snR68	q	10	23.8	0.038461538461538464
snR68	q	11	28.8	0.003484320557491289
snR68	q	2	5.32	0.024096385542168676
snR68	q	3	7.65	0.08163265306122448
snR68	q	4	9.47	0
snR68	q	5	11.3	0.41935483870967744
snR68	q	6	14.4	0
snR68	q	7	16.4	0
snR68	q	8	18.2	0.038461538461538464
snR68	q	9	20	0
snR68	w	1	3.85	0.34375
snR68	w	10	22.9	0
snR68	w	11	26.1	0
snR68	w	2	6.02	0
snR68	w	3	7.92	1
snR68	w	4	9.9	0.1440443213296399
snR68	w	5	11.8	0.06451612903225806
snR68	w	6	15.1	0.022727272727272728
snR68	w	7	17	0
snR68	w	8	18.8	0.03550295857988166
snR68	w	9	20.8	0.012048192771084338
snR69	q	1	3.3	0
snR69	q	10	23.8	0
snR69	q	11	28.8	0.024390243902439025
snR69	q	2	5.32	0.12048192771084337
snR69	q	3	7.65	0.3469387755102041
snR69	q	4	9.47	0.625
snR69	q	5	11.3	1.1935483870967742
snR69	q	6	14.4	0.08333333333333333
snR69	q	7	16.4	0
snR69	q	8	18.2	0
snR69	q	9	20	0.07317073170731707
snR69	w	1	3.85	0.8125
snR69	w	10	22.9	0
snR69	w	11	26.1	0.031914893617021274
snR69	w	2	6.02	0
snR69	w	3	7.92	1.25
snR69	w	4	9.9	0.296398891966759
snR69	w	5	11.8	0.22580645161290322
snR69	w	6	15.1	0.045454545454545456
snR69	w	7	17	0
snR69	w	8	18.8	0.11834319526627218
snR69	w	9	20.8	0.12048192771084337
snR7-L	q	1	3.3	0
snR7-L	q	10	23.8	0.09615384615384616
snR7-L	q	11	28.8	0
snR7-L	q	2	5.32	0.12650602409638553
snR7-L	q	3	7.65	0.20408163265306123
snR7-L	q	4	9.47	0
snR7-L	q	5	11.3	0.5806451612903226
snR7-L	q	6	14.4	0.6666666666666666
snR7-L	q	7	16.4	0
snR7-L	q	8	18.2	0
snR7-L	q	9	20	0
snR7-L	w	1	3.85	0.28125
snR7-L	w	10	22.9	0
snR7-L	w	11	26.1	0
snR7-L	w	2	6.02	0
snR7-L	w	3	7.92	0
snR7-L	w	4	9.9	0.17174515235457063
snR7-L	w	5	11.8	0.1935483870967742
snR7-L	w	6	15.1	0.022727272727272728
snR7-L	w	7	17	0.29411764705882354
snR7-L	w	8	18.8	0.1952662721893491
snR7-L	w	9	20.8	0.26506024096385544
snR70	q	1	3.3	0.4
snR70	q	10	23.8	0
snR70	q	11	28.8	0.059233449477351915
snR70	q	2	5.32	0.40963855421686746
snR70	q	3	7.65	0.2857142857142857
snR70	q	4	9.47	3.75
snR70	q	5	11.3	4.838709677419355
snR70	q	6	14.4	0
snR70	q	7	16.4	0
snR70	q	8	18.2	0.038461538461538464
snR70	q	9	20	0
snR70	w	1	3.85	3.71875
snR70	w	10	22.9	0.13953488372093023
snR70	w	11	26.1	0.0851063829787234
snR70	w	2	6.02	9
snR70	w	3	7.92	9.5
snR70	w	4	9.9	0.7257617728531855
snR70	w	5	11.8	0.6129032258064516
snR70	w	6	15.1	0.06818181818181818
snR70	w	7	17	0.5588235294117647
snR70	w	8	18.8	0.26627218934911245
snR70	w	9	20.8	0.2289156626506024
snR74	q	1	3.3	0
snR74	q	10	23.8	0
snR74	q	11	28.8	0.003484320557491289
snR74	q	2	5.32	0.006024096385542169
snR74	q	3	7.65	0
snR74	q	4	9.47	0.375
snR74	q	5	11.3	0.06451612903225806
snR74	q	6	14.4	0
snR74	q	7	16.4	0
snR74	q	8	18.2	0.15384615384615385
snR74	q	9	20	0
snR74	w	1	3.85	0.0625
snR74	w	10	22.9	0
snR74	w	11	26.1	0
snR74	w	2	6.02	0
snR74	w	3	7.92	0
snR74	w	4	9.9	0.008310249307479225
snR74	w	5	11.8	0
snR74	w	6	15.1	0
snR74	w	7	17	0
snR74	w	8	18.8	0.011834319526627219
snR74	w	9	20.8	0.024096385542168676
snR76	q	1	3.3	0
snR76	q	10	23.8	0
snR76	q	11	28.8	0.020905923344947737
snR76	q	2	5.32	0.03614457831325301
snR76	q	3	7.65	0.02040816326530612
snR76	q	4	9.47	0.125
snR76	q	5	11.3	0.12903225806451613
snR76	q	6	14.4	0
snR76	q	7	16.4	0.07547169811320754
snR76	q	8	18.2	0.07692307692307693
snR76	q	9	20	0.24390243902439024
snR76	w	1	3.85	0
snR76	w	10	22.9	0
snR76	w	11	26.1	0
snR76	w	2	6.02	0
snR76	w	3	7.92	0
snR76	w	4	9.9	0.09418282548476455
snR76	w	5	11.8	0.03225806451612903
snR76	w	6	15.1	0.06818181818181818
snR76	w	7	17	0.08823529411764706
snR76	w	8	18.8	0.0650887573964497
snR76	w	9	20.8	0
snR77	q	1	3.3	0
snR77	q	10	23.8	0.038461538461538464
snR77	q	11	28.8	0.04529616724738676
snR77	q	2	5.32	0.04819277108433735
snR77	q	3	7.65	0.061224489795918366
snR77	q	4	9.47	0
snR77	q	5	11.3	0.3548387096774194
snR77	q	6	14.4	0
snR77	q	7	16.4	0
snR77	q	8	18.2	0
snR77	q	9	20	0.5121951219512195
snR77	w	1	3.85	0
snR77	w	10	22.9	0
snR77	w	11	26.1	0
snR77	w	2	6.02	1
snR77	w	3	7.92	0.25
snR77	w	4	9.9	0.11357340720221606
snR77	w	5	11.8	0.06451612903225806
snR77	w	6	15.1	0
snR77	w	7	17	0
snR77	w	8	18.8	0.04142011834319527
snR77	w	9	20.8	0.024096385542168676
snR79	q	1	3.3	0
snR79	q	10	23.8	0
snR79	q	11	28.8	0.027874564459930314
snR79	q	2	5.32	0.1566265060240964
snR79	q	3	7.65	0.02040816326530612
snR79	q	4	9.47	0
snR79	q	5	11.3	0.25806451612903225
snR79	q	6	14.4	0
snR79	q	7	16.4	0
snR79	q	8	18.2	0
snR79	q	9	20	0.24390243902439024
snR79	w	1	3.85	0.09375
snR79	w	10	22.9	0
snR79	w	11	26.1	0
snR79	w	2	6.02	1
snR79	w	3	7.92	0
snR79	w	4	9.9	0.13573407202216067
snR79	w	5	11.8	0
snR79	w	6	15.1	0
snR79	w	7	17	0.4411764705882353
snR79	w	8	18.8	0.07100591715976332
snR79	w	9	20.8	0
snR8	q	1	3.3	21.4
snR8	q	10	23.8	3.5961538461538463
snR8	q	11	28.8	1.843205574912892
snR8	q	2	5.32	6.662650602409639
snR8	q	3	7.65	14.571428571428571
snR8	q	4	9.47	12.5
snR8	q	5	11.3	24.580645161290324
snR8	q	6	14.4	6.416666666666667
snR8	q	7	16.4	3.4716981132075473
snR8	q	8	18.2	2.9615384615384617
snR8	q	9	20	6.634146341463414
snR8	w	1	3.85	8.1875
snR8	w	10	22.9	3.186046511627907
snR8	w	11	26.1	0.7021276595744681
snR8	w	2	6.02	41.666666666666664
snR8	w	3	7.92	19.5
snR8	w	4	9.9	6.473684210526316
snR8	w	5	11.8	5.580645161290323
snR8	w	6	15.1	1.5
snR8	w	7	17	4.029411764705882
snR8	w	8	18.8	6.289940828402367
snR8	w	9	20.8	4.927710843373494
snR80	q	1	3.3	0
snR80	q	10	23.8	0.11538461538461539
snR80	q	11	28.8	0.024390243902439025
snR80	q	2	5.32	0.10240963855421686
snR80	q	3	7.65	0.16326530612244897
snR80	q	4	9.47	0
snR80	q	5	11.3	0.12903225806451613
snR80	q	6	14.4	0
snR80	q	7	16.4	0
snR80	q	8	18.2	0
snR80	q	9	20	0.04878048780487805
snR80	w	1	3.85	0.21875
snR80	w	10	22.9	0
snR80	w	11	26.1	0
snR80	w	2	6.02	0
snR80	w	3	7.92	0
snR80	w	4	9.9	0.13019390581717452
snR80	w	5	11.8	0
snR80	w	6	15.1	0
snR80	w	7	17	0
snR80	w	8	18.8	0.05917159763313609
snR80	w	9	20.8	0.08433734939759036
snR81	q	1	3.3	0.6
snR81	q	10	23.8	1.3269230769230769
snR81	q	11	28.8	0.6062717770034843
snR81	q	2	5.32	1.0542168674698795
snR81	q	3	7.65	3.163265306122449
snR81	q	4	9.47	0.5
snR81	q	5	11.3	3.7096774193548385
snR81	q	6	14.4	1.3333333333333333
snR81	q	7	16.4	0.9433962264150944
snR81	q	8	18.2	0.34615384615384615
snR81	q	9	20	3.048780487804878
snR81	w	1	3.85	1.6875
snR81	w	10	22.9	0.8604651162790697
snR81	w	11	26.1	0.2872340425531915
snR81	w	2	6.02	9.333333333333334
snR81	w	3	7.92	3
snR81	w	4	9.9	1.4681440443213296
snR81	w	5	11.8	0.6129032258064516
snR81	w	6	15.1	0.13636363636363635
snR81	w	7	17	0.6176470588235294
snR81	w	8	18.8	1.5207100591715976
snR81	w	9	20.8	1.3493975903614457
snR82	q	1	3.3	10.4
snR82	q	10	23.8	1.9807692307692308
snR82	q	11	28.8	0.818815331010453
snR82	q	2	5.32	5.451807228915663
snR82	q	3	7.65	4.877551020408164
snR82	q	4	9.47	16.375
snR82	q	5	11.3	1.8387096774193548
snR82	q	6	14.4	2.25
snR82	q	7	16.4	1.4150943396226414
snR82	q	8	18.2	2.230769230769231
snR82	q	9	20	0.24390243902439024
snR82	w	1	3.85	14.09375
snR82	w	10	22.9	3.0232558139534884
snR82	w	11	26.1	0.6170212765957447
snR82	w	2	6.02	54
snR82	w	3	7.92	13.5
snR82	w	4	9.9	8.703601108033242
snR82	w	5	11.8	12.806451612903226
snR82	w	6	15.1	3.022727272727273
snR82	w	7	17	5.352941176470588
snR82	w	8	18.8	5.775147928994083
snR82	w	9	20.8	3.746987951807229
snR83	q	1	3.3	37.2
snR83	q	10	23.8	9.211538461538462
snR83	q	11	28.8	5.54006968641115
snR83	q	2	5.32	9.325301204819278
snR83	q	3	7.65	6.1020408163265305
snR83	q	4	9.47	20.5
snR83	q	5	11.3	9.193548387096774
snR83	q	6	14.4	18.25
snR83	q	7	16.4	6.60377358490566
snR83	q	8	18.2	9.76923076923077
snR83	q	9	20	4.073170731707317
snR83	w	1	3.85	5.78125
snR83	w	10	22.9	8.837209302325581
snR83	w	11	26.1	4.01063829787234
snR83	w	2	6.02	37.666666666666664
snR83	w	3	7.92	7.25
snR83	w	4	9.9	7.38781163434903
snR83	w	5	11.8	8.870967741935484
snR83	w	6	15.1	7.5227272727272725
snR83	w	7	17	12.176470588235293
snR83	w	8	18.8	10.775147928994082
snR83	w	9	20.8	6.27710843373494
snR84	q	1	3.3	4.6
snR84	q	10	23.8	0.4807692307692308
snR84	q	11	28.8	0.21602787456445993
snR84	q	2	5.32	0.608433734939759
snR84	q	3	7.65	0.30612244897959184
snR84	q	4	9.47	2.875
snR84	q	5	11.3	0.8387096774193549
snR84	q	6	14.4	1.4166666666666667
snR84	q	7	16.4	0.1509433962264151
snR84	q	8	18.2	0.8846153846153846
snR84	q	9	20	0.024390243902439025
snR84	w	1	3.85	2.625
snR84	w	10	22.9	0.3953488372093023
snR84	w	11	26.1	0.0851063829787234
snR84	w	2	6.02	11
snR84	w	3	7.92	0
snR84	w	4	9.9	1.290858725761773
snR84	w	5	11.8	1.4516129032258065
snR84	w	6	15.1	0.4090909090909091
snR84	w	7	17	0.8235294117647058
snR84	w	8	18.8	0.7692307692307693
snR84	w	9	20.8	0.42168674698795183
snR85	q	1	3.3	2.6
snR85	q	10	23.8	1.0769230769230769
snR85	q	11	28.8	0.2961672473867596
snR85	q	2	5.32	1.355421686746988
snR85	q	3	7.65	3.2857142857142856
snR85	q	4	9.47	2.75
snR85	q	5	11.3	8.419354838709678
snR85	q	6	14.4	4.833333333333333
snR85	q	7	16.4	0.9245283018867925
snR85	q	8	18.2	0.34615384615384615
snR85	q	9	20	2
snR85	w	1	3.85	3.3125
snR85	w	10	22.9	1.4186046511627908
snR85	w	11	26.1	0.5425531914893617
snR85	w	2	6.02	6.666666666666667
snR85	w	3	7.92	4.75
snR85	w	4	9.9	1.3795013850415512
snR85	w	5	11.8	1.032258064516129
snR85	w	6	15.1	0.20454545454545456
snR85	w	7	17	1.1764705882352942
snR85	w	8	18.8	1.7692307692307692
snR85	w	9	20.8	1.6867469879518073
snR86	q	1	3.3	46.2
snR86	q	10	23.8	6.75
snR86	q	11	28.8	2.672473867595819
snR86	q	2	5.32	10.463855421686747
snR86	q	3	7.65	10
snR86	q	4	9.47	40.25
snR86	q	5	11.3	32.32258064516129
snR86	q	6	14.4	6.583333333333333
snR86	q	7	16.4	3
snR86	q	8	18.2	20.115384615384617
snR86	q	9	20	7.682926829268292
snR86	w	1	3.85	20
snR86	w	10	22.9	4.558139534883721
snR86	w	11	26.1	1.3617021276595744
snR86	w	2	6.02	115
snR86	w	3	7.92	45.25
snR86	w	4	9.9	15.274238227146814
snR86	w	5	11.8	32.25806451612903
snR86	w	6	15.1	15.727272727272727
snR86	w	7	17	14.705882352941176
snR86	w	8	18.8	12.479289940828401
snR86	w	9	20.8	10.759036144578314
snR9	q	1	3.3	5.8
snR9	q	10	23.8	0.11538461538461539
snR9	q	11	28.8	0.42857142857142855
snR9	q	2	5.32	0.6144578313253012
snR9	q	3	7.65	0.5306122448979592
snR9	q	4	9.47	0.125
snR9	q	5	11.3	0.7096774193548387
snR9	q	6	14.4	3.0833333333333335
snR9	q	7	16.4	0.4528301886792453
snR9	q	8	18.2	0.46153846153846156
snR9	q	9	20	0.8292682926829268
snR9	w	1	3.85	0.71875
snR9	w	10	22.9	0.3023255813953488
snR9	w	11	26.1	0.2872340425531915
snR9	w	2	6.02	3.6666666666666665
snR9	w	3	7.92	1.25
snR9	w	4	9.9	0.8975069252077562
snR9	w	5	11.8	0.06451612903225806
snR9	w	6	15.1	0.045454545454545456
snR9	w	7	17	0.47058823529411764
snR9	w	8	18.8	0.3905325443786982
snR9	w	9	20.8	0.21686746987951808
SRG1	q	1	3.3	0
SRG1	q	10	23.8	0
SRG1	q	11	28.8	0.05226480836236934
SRG1	q	2	5.32	0.024096385542168676
SRG1	q	3	7.65	0.061224489795918366
SRG1	q	4	9.47	0.5
SRG1	q	5	11.3	0.12903225806451613
SRG1	q	6	14.4	0.5833333333333334
SRG1	q	7	16.4	0
SRG1	q	8	18.2	0
SRG1	q	9	20	0.04878048780487805
SRG1	w	1	3.85	0.09375
SRG1	w	10	22.9	0
SRG1	w	11	26.1	0.05319148936170213
SRG1	w	2	6.02	0
SRG1	w	3	7.92	0
SRG1	w	4	9.9	0.030470914127423823
SRG1	w	5	11.8	0.03225806451612903
SRG1	w	6	15.1	0.13636363636363635
SRG1	w	7	17	0.058823529411764705
SRG1	w	8	18.8	0.047337278106508875
SRG1	w	9	20.8	0.060240963855421686
tD(GUC)B	q	1	3.3	0.4
tD(GUC)B	q	10	23.8	0.019230769230769232
tD(GUC)B	q	11	28.8	0
tD(GUC)B	q	2	5.32	0.2891566265060241
tD(GUC)B	q	3	7.65	0.16326530612244897
tD(GUC)B	q	4	9.47	0.625
tD(GUC)B	q	5	11.3	1.5806451612903225
tD(GUC)B	q	6	14.4	0
tD(GUC)B	q	7	16.4	0.09433962264150944
tD(GUC)B	q	8	18.2	0
tD(GUC)B	q	9	20	0
tD(GUC)B	w	1	3.85	0.4375
tD(GUC)B	w	10	22.9	0.18604651162790697
tD(GUC)B	w	11	26.1	0
tD(GUC)B	w	2	6.02	2
tD(GUC)B	w	3	7.92	1.5
tD(GUC)B	w	4	9.9	0.19390581717451524
tD(GUC)B	w	5	11.8	0.5483870967741935
tD(GUC)B	w	6	15.1	0
tD(GUC)B	w	7	17	0.35294117647058826
tD(GUC)B	w	8	18.8	0.1834319526627219
tD(GUC)B	w	9	20.8	0.10843373493975904
tD(GUC)D	q	1	3.3	0.8
tD(GUC)D	q	10	23.8	0.019230769230769232
tD(GUC)D	q	11	28.8	0
tD(GUC)D	q	2	5.32	0.30120481927710846
tD(GUC)D	q	3	7.65	0.22448979591836735
tD(GUC)D	q	4	9.47	0.625
tD(GUC)D	q	5	11.3	1.6129032258064515
tD(GUC)D	q	6	14.4	0
tD(GUC)D	q	7	16.4	0.07547169811320754
tD(GUC)D	q	8	18.2	0
tD(GUC)D	q	9	20	0.024390243902439025
tD(GUC)D	w	1	3.85	0.4375
tD(GUC)D	w	10	22.9	0.13953488372093023
tD(GUC)D	w	11	26.1	0
tD(GUC)D	w	2	6.02	2.3333333333333335
tD(GUC)D	w	3	7.92	1.75
tD(GUC)D	w	4	9.9	0.18282548476454294
tD(GUC)D	w	5	11.8	0.5161290322580645
tD(GUC)D	w	6	15.1	0
tD(GUC)D	w	7	17	0.3235294117647059
tD(GUC)D	w	8	18.8	0.1952662721893491
tD(GUC)D	w	9	20.8	0.12048192771084337
tD(GUC)G1	q	1	3.3	0.4
tD(GUC)G1	q	10	23.8	0.019230769230769232
tD(GUC)G1	q	11	28.8	0.003484320557491289
tD(GUC)G1	q	2	5.32	0.2710843373493976
tD(GUC)G1	q	3	7.65	0.14285714285714285
tD(GUC)G1	q	4	9.47	0.5
tD(GUC)G1	q	5	11.3	1.6774193548387097
tD(GUC)G1	q	6	14.4	0
tD(GUC)G1	q	7	16.4	0.07547169811320754
tD(GUC)G1	q	8	18.2	0
tD(GUC)G1	q	9	20	0
tD(GUC)G1	w	1	3.85	0.3125
tD(GUC)G1	w	10	22.9	0.20930232558139536
tD(GUC)G1	w	11	26.1	0
tD(GUC)G1	w	2	6.02	2.3333333333333335
tD(GUC)G1	w	3	7.92	1.5
tD(GUC)G1	w	4	9.9	0.21052631578947367
tD(GUC)G1	w	5	11.8	0.5483870967741935
tD(GUC)G1	w	6	15.1	0
tD(GUC)G1	w	7	17	0.3235294117647059
tD(GUC)G1	w	8	18.8	0.17751479289940827
tD(GUC)G1	w	9	20.8	0.08433734939759036
tD(GUC)G2	q	1	3.3	0.8
tD(GUC)G2	q	10	23.8	0.019230769230769232
tD(GUC)G2	q	11	28.8	0.006968641114982578
tD(GUC)G2	q	2	5.32	0.3373493975903614
tD(GUC)G2	q	3	7.65	0.20408163265306123
tD(GUC)G2	q	4	9.47	0.5
tD(GUC)G2	q	5	11.3	1.903225806451613
tD(GUC)G2	q	6	14.4	0
tD(GUC)G2	q	7	16.4	0.05660377358490566
tD(GUC)G2	q	8	18.2	0
tD(GUC)G2	q	9	20	0
tD(GUC)G2	w	1	3.85	0.75
tD(GUC)G2	w	10	22.9	0.23255813953488372
tD(GUC)G2	w	11	26.1	0
tD(GUC)G2	w	2	6.02	3
tD(GUC)G2	w	3	7.92	2
tD(GUC)G2	w	4	9.9	0.3601108033240997
tD(GUC)G2	w	5	11.8	0.5483870967741935
tD(GUC)G2	w	6	15.1	0
tD(GUC)G2	w	7	17	0.4411764705882353
tD(GUC)G2	w	8	18.8	0.34911242603550297
tD(GUC)G2	w	9	20.8	0.18072289156626506
tD(GUC)I1	q	1	3.3	0.6
tD(GUC)I1	q	10	23.8	0.019230769230769232
tD(GUC)I1	q	11	28.8	0.006968641114982578
tD(GUC)I1	q	2	5.32	0.3433734939759036
tD(GUC)I1	q	3	7.65	0.22448979591836735
tD(GUC)I1	q	4	9.47	0.75
tD(GUC)I1	q	5	11.3	1.903225806451613
tD(GUC)I1	q	6	14.4	0
tD(GUC)I1	q	7	16.4	0.07547169811320754
tD(GUC)I1	q	8	18.2	0
tD(GUC)I1	q	9	20	0
tD(GUC)I1	w	1	3.85	0.90625
tD(GUC)I1	w	10	22.9	0.13953488372093023
tD(GUC)I1	w	11	26.1	0
tD(GUC)I1	w	2	6.02	3.3333333333333335
tD(GUC)I1	w	3	7.92	3
tD(GUC)I1	w	4	9.9	0.3628808864265928
tD(GUC)I1	w	5	11.8	0.5806451612903226
tD(GUC)I1	w	6	15.1	0.022727272727272728
tD(GUC)I1	w	7	17	0.4411764705882353
tD(GUC)I1	w	8	18.8	0.3136094674556213
tD(GUC)I1	w	9	20.8	0.1566265060240964
tD(GUC)I2	q	1	3.3	0.4
tD(GUC)I2	q	10	23.8	0.019230769230769232
tD(GUC)I2	q	11	28.8	0.006968641114982578
tD(GUC)I2	q	2	5.32	0.3192771084337349
tD(GUC)I2	q	3	7.65	0.20408163265306123
tD(GUC)I2	q	4	9.47	0.625
tD(GUC)I2	q	5	11.3	1.935483870967742
tD(GUC)I2	q	6	14.4	0
tD(GUC)I2	q	7	16.4	0.1320754716981132
tD(GUC)I2	q	8	18.2	0
tD(GUC)I2	q	9	20	0
tD(GUC)I2	w	1	3.85	0.75
tD(GUC)I2	w	10	22.9	0.13953488372093023
tD(GUC)I2	w	11	26.1	0
tD(GUC)I2	w	2	6.02	2.3333333333333335
tD(GUC)I2	w	3	7.92	1.75
tD(GUC)I2	w	4	9.9	0.32409972299168976
tD(GUC)I2	w	5	11.8	0.6774193548387096
tD(GUC)I2	w	6	15.1	0
tD(GUC)I2	w	7	17	0.35294117647058826
tD(GUC)I2	w	8	18.8	0.35502958579881655
tD(GUC)I2	w	9	20.8	0.1566265060240964
tD(GUC)J1	q	1	3.3	0.4
tD(GUC)J1	q	10	23.8	0.019230769230769232
tD(GUC)J1	q	11	28.8	0.006968641114982578
tD(GUC)J1	q	2	5.32	0.28313253012048195
tD(GUC)J1	q	3	7.65	0.22448979591836735
tD(GUC)J1	q	4	9.47	0.5
tD(GUC)J1	q	5	11.3	1.6129032258064515
tD(GUC)J1	q	6	14.4	0
tD(GUC)J1	q	7	16.4	0.05660377358490566
tD(GUC)J1	q	8	18.2	0
tD(GUC)J1	q	9	20	0
tD(GUC)J1	w	1	3.85	0.28125
tD(GUC)J1	w	10	22.9	0.16279069767441862
tD(GUC)J1	w	11	26.1	0
tD(GUC)J1	w	2	6.02	2.3333333333333335
tD(GUC)J1	w	3	7.92	1.25
tD(GUC)J1	w	4	9.9	0.19390581717451524
tD(GUC)J1	w	5	11.8	0.45161290322580644
tD(GUC)J1	w	6	15.1	0
tD(GUC)J1	w	7	17	0.35294117647058826
tD(GUC)J1	w	8	18.8	0.15976331360946747
tD(GUC)J1	w	9	20.8	0.12048192771084337
tD(GUC)J2	q	1	3.3	0.6
tD(GUC)J2	q	10	23.8	0.019230769230769232
tD(GUC)J2	q	11	28.8	0.006968641114982578
tD(GUC)J2	q	2	5.32	0.3072289156626506
tD(GUC)J2	q	3	7.65	0.22448979591836735
tD(GUC)J2	q	4	9.47	0.5
tD(GUC)J2	q	5	11.3	1.4516129032258065
tD(GUC)J2	q	6	14.4	0
tD(GUC)J2	q	7	16.4	0.07547169811320754
tD(GUC)J2	q	8	18.2	0
tD(GUC)J2	q	9	20	0
tD(GUC)J2	w	1	3.85	0.375
tD(GUC)J2	w	10	22.9	0.18604651162790697
tD(GUC)J2	w	11	26.1	0
tD(GUC)J2	w	2	6.02	2.3333333333333335
tD(GUC)J2	w	3	7.92	1.75
tD(GUC)J2	w	4	9.9	0.19390581717451524
tD(GUC)J2	w	5	11.8	0.5483870967741935
tD(GUC)J2	w	6	15.1	0
tD(GUC)J2	w	7	17	0.3235294117647059
tD(GUC)J2	w	8	18.8	0.15384615384615385
tD(GUC)J2	w	9	20.8	0.0963855421686747
tD(GUC)J3	q	1	3.3	1
tD(GUC)J3	q	10	23.8	0.019230769230769232
tD(GUC)J3	q	11	28.8	0.010452961672473868
tD(GUC)J3	q	2	5.32	0.3373493975903614
tD(GUC)J3	q	3	7.65	0.20408163265306123
tD(GUC)J3	q	4	9.47	0.5
tD(GUC)J3	q	5	11.3	1.903225806451613
tD(GUC)J3	q	6	14.4	0
tD(GUC)J3	q	7	16.4	0.07547169811320754
tD(GUC)J3	q	8	18.2	0
tD(GUC)J3	q	9	20	0
tD(GUC)J3	w	1	3.85	1
tD(GUC)J3	w	10	22.9	0.18604651162790697
tD(GUC)J3	w	11	26.1	0
tD(GUC)J3	w	2	6.02	2.6666666666666665
tD(GUC)J3	w	3	7.92	1.75
tD(GUC)J3	w	4	9.9	0.3407202216066482
tD(GUC)J3	w	5	11.8	0.5806451612903226
tD(GUC)J3	w	6	15.1	0
tD(GUC)J3	w	7	17	0.38235294117647056
tD(GUC)J3	w	8	18.8	0.33136094674556216
tD(GUC)J3	w	9	20.8	0.1566265060240964
tD(GUC)J4	q	1	3.3	0.4
tD(GUC)J4	q	10	23.8	0.019230769230769232
tD(GUC)J4	q	11	28.8	0.006968641114982578
tD(GUC)J4	q	2	5.32	0.28313253012048195
tD(GUC)J4	q	3	7.65	0.14285714285714285
tD(GUC)J4	q	4	9.47	0.75
tD(GUC)J4	q	5	11.3	1.6774193548387097
tD(GUC)J4	q	6	14.4	0
tD(GUC)J4	q	7	16.4	0.07547169811320754
tD(GUC)J4	q	8	18.2	0
tD(GUC)J4	q	9	20	0
tD(GUC)J4	w	1	3.85	0.4375
tD(GUC)J4	w	10	22.9	0.13953488372093023
tD(GUC)J4	w	11	26.1	0
tD(GUC)J4	w	2	6.02	2.3333333333333335
tD(GUC)J4	w	3	7.92	1.5
tD(GUC)J4	w	4	9.9	0.15512465373961218
tD(GUC)J4	w	5	11.8	0.5483870967741935
tD(GUC)J4	w	6	15.1	0
tD(GUC)J4	w	7	17	0.3235294117647059
tD(GUC)J4	w	8	18.8	0.17751479289940827
tD(GUC)J4	w	9	20.8	0.12048192771084337
tD(GUC)K	q	1	3.3	0.6
tD(GUC)K	q	10	23.8	0.019230769230769232
tD(GUC)K	q	11	28.8	0.006968641114982578
tD(GUC)K	q	2	5.32	0.3253012048192771
tD(GUC)K	q	3	7.65	0.1836734693877551
tD(GUC)K	q	4	9.47	0.5
tD(GUC)K	q	5	11.3	2.032258064516129
tD(GUC)K	q	6	14.4	0
tD(GUC)K	q	7	16.4	0.09433962264150944
tD(GUC)K	q	8	18.2	0
tD(GUC)K	q	9	20	0
tD(GUC)K	w	1	3.85	0.9375
tD(GUC)K	w	10	22.9	0.18604651162790697
tD(GUC)K	w	11	26.1	0
tD(GUC)K	w	2	6.02	3.6666666666666665
tD(GUC)K	w	3	7.92	2.5
tD(GUC)K	w	4	9.9	0.39058171745152354
tD(GUC)K	w	5	11.8	0.6129032258064516
tD(GUC)K	w	6	15.1	0
tD(GUC)K	w	7	17	0.38235294117647056
tD(GUC)K	w	8	18.8	0.3076923076923077
tD(GUC)K	w	9	20.8	0.1686746987951807
tD(GUC)L1	q	1	3.3	0.6
tD(GUC)L1	q	10	23.8	0.019230769230769232
tD(GUC)L1	q	11	28.8	0.006968641114982578
tD(GUC)L1	q	2	5.32	0.3132530120481928
tD(GUC)L1	q	3	7.65	0.1836734693877551
tD(GUC)L1	q	4	9.47	0.375
tD(GUC)L1	q	5	11.3	1.4516129032258065
tD(GUC)L1	q	6	14.4	0
tD(GUC)L1	q	7	16.4	0.07547169811320754
tD(GUC)L1	q	8	18.2	0
tD(GUC)L1	q	9	20	0
tD(GUC)L1	w	1	3.85	0.5625
tD(GUC)L1	w	10	22.9	0.16279069767441862
tD(GUC)L1	w	11	26.1	0
tD(GUC)L1	w	2	6.02	2
tD(GUC)L1	w	3	7.92	2.5
tD(GUC)L1	w	4	9.9	0.16066481994459833
tD(GUC)L1	w	5	11.8	0.5161290322580645
tD(GUC)L1	w	6	15.1	0
tD(GUC)L1	w	7	17	0.3235294117647059
tD(GUC)L1	w	8	18.8	0.16568047337278108
tD(GUC)L1	w	9	20.8	0.0963855421686747
tD(GUC)L2	q	1	3.3	0.8
tD(GUC)L2	q	10	23.8	0.019230769230769232
tD(GUC)L2	q	11	28.8	0.006968641114982578
tD(GUC)L2	q	2	5.32	0.28313253012048195
tD(GUC)L2	q	3	7.65	0.20408163265306123
tD(GUC)L2	q	4	9.47	0.75
tD(GUC)L2	q	5	11.3	1.4193548387096775
tD(GUC)L2	q	6	14.4	0
tD(GUC)L2	q	7	16.4	0.05660377358490566
tD(GUC)L2	q	8	18.2	0
tD(GUC)L2	q	9	20	0
tD(GUC)L2	w	1	3.85	0.4375
tD(GUC)L2	w	10	22.9	0.13953488372093023
tD(GUC)L2	w	11	26.1	0
tD(GUC)L2	w	2	6.02	2
tD(GUC)L2	w	3	7.92	1.25
tD(GUC)L2	w	4	9.9	0.18005540166204986
tD(GUC)L2	w	5	11.8	0.5806451612903226
tD(GUC)L2	w	6	15.1	0
tD(GUC)L2	w	7	17	0.35294117647058826
tD(GUC)L2	w	8	18.8	0.16568047337278108
tD(GUC)L2	w	9	20.8	0.08433734939759036
tD(GUC)M	q	1	3.3	0.4
tD(GUC)M	q	10	23.8	0.019230769230769232
tD(GUC)M	q	11	28.8	0.003484320557491289
tD(GUC)M	q	2	5.32	0.2891566265060241
tD(GUC)M	q	3	7.65	0.22448979591836735
tD(GUC)M	q	4	9.47	0.75
tD(GUC)M	q	5	11.3	1.5483870967741935
tD(GUC)M	q	6	14.4	0
tD(GUC)M	q	7	16.4	0.05660377358490566
tD(GUC)M	q	8	18.2	0
tD(GUC)M	q	9	20	0
tD(GUC)M	w	1	3.85	0.40625
tD(GUC)M	w	10	22.9	0.23255813953488372
tD(GUC)M	w	11	26.1	0
tD(GUC)M	w	2	6.02	2.6666666666666665
tD(GUC)M	w	3	7.92	2.75
tD(GUC)M	w	4	9.9	0.19390581717451524
tD(GUC)M	w	5	11.8	0.41935483870967744
tD(GUC)M	w	6	15.1	0
tD(GUC)M	w	7	17	0.3235294117647059
tD(GUC)M	w	8	18.8	0.15384615384615385
tD(GUC)M	w	9	20.8	0.0963855421686747
tD(GUC)N	q	1	3.3	0.6
tD(GUC)N	q	10	23.8	0.019230769230769232
tD(GUC)N	q	11	28.8	0.006968641114982578
tD(GUC)N	q	2	5.32	0.3433734939759036
tD(GUC)N	q	3	7.65	0.24489795918367346
tD(GUC)N	q	4	9.47	0.625
tD(GUC)N	q	5	11.3	2
tD(GUC)N	q	6	14.4	0
tD(GUC)N	q	7	16.4	0.09433962264150944
tD(GUC)N	q	8	18.2	0
tD(GUC)N	q	9	20	0
tD(GUC)N	w	1	3.85	0.84375
tD(GUC)N	w	10	22.9	0.13953488372093023
tD(GUC)N	w	11	26.1	0
tD(GUC)N	w	2	6.02	2.6666666666666665
tD(GUC)N	w	3	7.92	2
tD(GUC)N	w	4	9.9	0.3545706371191136
tD(GUC)N	w	5	11.8	0.5483870967741935
tD(GUC)N	w	6	15.1	0
tD(GUC)N	w	7	17	0.38235294117647056
tD(GUC)N	w	8	18.8	0.3431952662721893
tD(GUC)N	w	9	20.8	0.14457831325301204
tD(GUC)O	q	1	3.3	0.4
tD(GUC)O	q	10	23.8	0.019230769230769232
tD(GUC)O	q	11	28.8	0.006968641114982578
tD(GUC)O	q	2	5.32	0.27710843373493976
tD(GUC)O	q	3	7.65	0.22448979591836735
tD(GUC)O	q	4	9.47	0.5
tD(GUC)O	q	5	11.3	1.7096774193548387
tD(GUC)O	q	6	14.4	0
tD(GUC)O	q	7	16.4	0.09433962264150944
tD(GUC)O	q	8	18.2	0
tD(GUC)O	q	9	20	0
tD(GUC)O	w	1	3.85	0.65625
tD(GUC)O	w	10	22.9	0.23255813953488372
tD(GUC)O	w	11	26.1	0
tD(GUC)O	w	2	6.02	2
tD(GUC)O	w	3	7.92	1.25
tD(GUC)O	w	4	9.9	0.2077562326869806
tD(GUC)O	w	5	11.8	0.5483870967741935
tD(GUC)O	w	6	15.1	0
tD(GUC)O	w	7	17	0.47058823529411764
tD(GUC)O	w	8	18.8	0.15976331360946747
tD(GUC)O	w	9	20.8	0.07228915662650602
tE(UUC)G3	q	1	3.3	0
tE(UUC)G3	q	10	23.8	0
tE(UUC)G3	q	11	28.8	0.003484320557491289
tE(UUC)G3	q	2	5.32	0.13855421686746988
tE(UUC)G3	q	3	7.65	0.061224489795918366
tE(UUC)G3	q	4	9.47	0.25
tE(UUC)G3	q	5	11.3	4.258064516129032
tE(UUC)G3	q	6	14.4	0.08333333333333333
tE(UUC)G3	q	7	16.4	0
tE(UUC)G3	q	8	18.2	0
tE(UUC)G3	q	9	20	0
tE(UUC)G3	w	1	3.85	1.3125
[truncated: 104,906 more rows]
