# Supplementary material for: Systematic identification of factors mediating accelerated mRNA degradation in response to changes in environmental nitrogen
Source: PLoS Genet. 2018 May 21;14(5):e1007406. doi: 10.1371/journal.pgen.1007406 (PMC5983874; doi:10.1371/journal.pgen.1007406)
Supplement: S5 Table — (CSV) [file pgen.1007406.s007.csv]

#
# Supplementary Table
#
# Observations of normalized signal of each gene feature's RNA.
# long format. This is the normalization using the proportion of
# reads that are spike-ins smoothed across timepoints and between
# treatments using a log-linear model of increase over time.
#
# Key:
# Systematic name	treatment	timepoint	minutes after starting the uracil chase	signal normalized by modeled spike-in proportion increases
ICR1	q	1	3.3	0
ICR1	q	10	23.8	0
ICR1	q	11	28.8	0.020748650647417155
ICR1	q	2	5.32	0.45253242493952395
ICR1	q	3	7.65	0.285661706775573
ICR1	q	4	9.47	0.16156711143961303
ICR1	q	5	11.3	0.14324791918368582
ICR1	q	6	14.4	0
ICR1	q	7	16.4	0
ICR1	q	8	18.2	0.013871450009972105
ICR1	q	9	20	0.06241142335715484
ICR1	w	1	3.85	0.6609597946877801
ICR1	w	10	22.9	0.02284088679202159
ICR1	w	11	26.1	0
ICR1	w	2	6.02	0.6907534576085969
ICR1	w	3	7.92	0
ICR1	w	4	9.9	0.397291350075479
ICR1	w	5	11.8	0.31274737818603093
ICR1	w	6	15.1	0.25187956914684545
ICR1	w	7	17	0.023056853475754945
ICR1	w	8	18.8	0.1788548718077729
ICR1	w	9	20.8	0.12808275482815856
IRT1	q	1	3.3	0
IRT1	q	10	23.8	0.18085968949762007
IRT1	q	11	28.8	0.04564703142431774
IRT1	q	2	5.32	0.10860778198548575
IRT1	q	3	7.65	0.1558154764230398
IRT1	q	4	9.47	0
IRT1	q	5	11.3	0.02046398845481226
IRT1	q	6	14.4	0
IRT1	q	7	16.4	0
IRT1	q	8	18.2	0.08322870005983263
IRT1	q	9	20	0.18723427007146454
IRT1	w	1	3.85	0
IRT1	w	10	22.9	0.09136354716808635
IRT1	w	11	26.1	0.0224552596506686
IRT1	w	2	6.02	0
IRT1	w	3	7.92	0
IRT1	w	4	9.9	0.08513386073045978
IRT1	w	5	11.8	0.12877833219424803
IRT1	w	6	15.1	0.01199426519746883
IRT1	w	7	17	0.023056853475754945
IRT1	w	8	18.8	0.05961829060259096
IRT1	w	9	20.8	0.008538850321877237
LSR1	q	1	3.3	259.3986155645627
LSR1	q	10	23.8	40.29553882006975
LSR1	q	11	28.8	27.10603720578577
LSR1	q	2	5.32	170.89434495416182
LSR1	q	3	7.65	138.90949723114
LSR1	q	4	9.47	119.88279668819287
LSR1	q	5	11.3	154.01197711091706
LSR1	q	6	14.4	111.38706872106918
LSR1	q	7	16.4	84.7571153384562
LSR1	q	8	18.2	32.167892573125314
LSR1	q	9	20	90.18450675108875
LSR1	w	1	3.85	169.14562018600918
LSR1	w	10	22.9	29.441903074915828
LSR1	w	11	26.1	22.27561757346325
LSR1	w	2	6.02	174.36590851348436
LSR1	w	3	7.92	172.03854078663443
LSR1	w	4	9.9	140.351682800236
LSR1	w	5	11.8	84.03706020904643
LSR1	w	6	15.1	46.03398982788537
LSR1	w	7	17	50.909532474466914
LSR1	w	8	18.8	52.698310443361656
LSR1	w	9	20.8	58.380119650674665
NME1	q	1	3.3	27.15467600951345
NME1	q	10	23.8	1.3021897643828646
NME1	q	11	28.8	1.2490687689745126
NME1	q	2	5.32	12.996731244263128
NME1	q	3	7.65	6.622157747979192
NME1	q	4	9.47	10.501862243574847
NME1	q	5	11.3	11.746329373062236
NME1	q	6	14.4	4.0504388625843335
NME1	q	7	16.4	9.572568320578583
NME1	q	8	18.2	1.4981166010769873
NME1	q	9	20	3.619862554714981
NME1	w	1	3.85	15.62268605625662
NME1	w	10	22.9	1.164885226393101
NME1	w	11	26.1	1.12276298253343
NME1	w	2	6.02	12.729599433072712
NME1	w	3	7.92	11.147565021957936
NME1	w	4	9.9	14.115194109110233
NME1	w	5	11.8	7.873875168448309
NME1	w	6	15.1	2.194950531136796
NME1	w	7	17	3.3663006074602215
NME1	w	8	18.8	3.0533081687184085
NME1	w	9	20.8	1.94685787338801
Q0045	q	1	3.3	0.9527956494566123
Q0045	q	10	23.8	0.14468775159809605
Q0045	q	11	28.8	0.20748650647417152
Q0045	q	2	5.32	0.2172155639709715
Q0045	q	3	7.65	0.12984623035253318
Q0045	q	4	9.47	0.5654848900386455
Q0045	q	5	11.3	0.26603184991255935
Q0045	q	6	14.4	0.6328810722788022
Q0045	q	7	16.4	0.13295233778581367
Q0045	q	8	18.2	2.261046351625453
Q0045	q	9	20	0.06241142335715484
Q0045	w	1	3.85	1.9828793840633403
Q0045	w	10	22.9	0.13704532075212952
Q0045	w	11	26.1	0.06736577895200581
Q0045	w	2	6.02	0.6907534576085969
Q0045	w	3	7.92	1.1646709724433664
Q0045	w	4	9.9	0.18161890289164753
Q0045	w	5	11.8	0.25755666438849606
Q0045	w	6	15.1	0.3238451603316584
Q0045	w	7	17	0.7147624577484032
Q0045	w	8	18.8	0.17459642247901638
Q0045	w	9	20.8	0.051233101931263424
Q0080	q	1	3.3	0.23819891236415308
Q0080	q	10	23.8	0.018085968949762006
Q0080	q	11	28.8	0.012449190388450292
Q0080	q	2	5.32	0.036202593995161916
Q0080	q	3	7.65	0.025969246070506637
Q0080	q	4	9.47	0.32313422287922605
Q0080	q	5	11.3	0.04092797690962452
Q0080	q	6	14.4	0.25315242891152084
Q0080	q	7	16.4	0
Q0080	q	8	18.2	0.02774290001994421
Q0080	q	9	20	0.03120571167857742
Q0080	w	1	3.85	0
Q0080	w	10	22.9	0.04568177358404318
Q0080	w	11	26.1	0
Q0080	w	2	6.02	0.0986790653726567
Q0080	w	3	7.92	0.4991447024757285
Q0080	w	4	9.9	0
Q0080	w	5	11.8	0
Q0080	w	6	15.1	0.01199426519746883
Q0080	w	7	17	0
Q0080	w	8	18.8	0.008516898657512994
Q0080	w	9	20.8	0.008538850321877237
Q0085	q	1	3.3	0
Q0085	q	10	23.8	0.018085968949762006
Q0085	q	11	28.8	0.09959352310760233
Q0085	q	2	5.32	0.28962075196129533
Q0085	q	3	7.65	0.0779077382115199
Q0085	q	4	9.47	0.16156711143961303
Q0085	q	5	11.3	0.22510387300293486
Q0085	q	6	14.4	0
Q0085	q	7	16.4	0
Q0085	q	8	18.2	0.44388640031910737
Q0085	q	9	20	0.12482284671430968
Q0085	w	1	3.85	1.0815705731254583
Q0085	w	10	22.9	0.02284088679202159
Q0085	w	11	26.1	0.2470078561573546
Q0085	w	2	6.02	0.3947162614906268
Q0085	w	3	7.92	1.1646709724433664
Q0085	w	4	9.9	0.14756535859946363
Q0085	w	5	11.8	0.23915975978931778
Q0085	w	6	15.1	0.22789103875190778
Q0085	w	7	17	0.1613979743302846
Q0085	w	8	18.8	0.17459642247901638
Q0085	w	9	20.8	0.08538850321877237
Q0105	q	1	3.3	0
Q0105	q	10	23.8	0
Q0105	q	11	28.8	0.004149730129483431
Q0105	q	2	5.32	0.12670907898306671
Q0105	q	3	7.65	0.0779077382115199
Q0105	q	4	9.47	0
Q0105	q	5	11.3	0.26603184991255935
Q0105	q	6	14.4	0.12657621445576042
Q0105	q	7	16.4	0
Q0105	q	8	18.2	0.19420030013960946
Q0105	q	9	20	0
Q0105	w	1	3.85	0.5407852865627292
Q0105	w	10	22.9	0.13704532075212952
Q0105	w	11	26.1	0
Q0105	w	2	6.02	0.4933953268632834
Q0105	w	3	7.92	1.4974341074271855
Q0105	w	4	9.9	0.034053544292183914
Q0105	w	5	11.8	0.055190713797534874
Q0105	w	6	15.1	0.09595412157975064
Q0105	w	7	17	0
Q0105	w	8	18.8	0.06387673993134746
Q0105	w	9	20.8	0.017077700643754475
Q0130	q	1	3.3	0
Q0130	q	10	23.8	0.018085968949762006
Q0130	q	11	28.8	0.04149730129483431
Q0130	q	2	5.32	0.10860778198548575
Q0130	q	3	7.65	0.12984623035253318
Q0130	q	4	9.47	0.6462684457584521
Q0130	q	5	11.3	0.2046398845481226
Q0130	q	6	14.4	0.7594572867345626
Q0130	q	7	16.4	0
Q0130	q	8	18.2	1.0819731007778242
Q0130	q	9	20	0
Q0130	w	1	3.85	1.3820068434380857
Q0130	w	10	22.9	0.06852266037606476
Q0130	w	11	26.1	0.0449105193013372
Q0130	w	2	6.02	0.4933953268632834
Q0130	w	3	7.92	0.998289404951457
Q0130	w	4	9.9	0.04540472572291188
Q0130	w	5	11.8	0.16557214139260462
Q0130	w	6	15.1	0.25187956914684545
Q0130	w	7	17	0.1613979743302846
Q0130	w	8	18.8	0.20440556778031188
Q0130	w	9	20.8	0.05977195225314066
Q0158	q	1	3.3	0
Q0158	q	10	23.8	0.07234387579904802
Q0158	q	11	28.8	0.024898380776900583
Q0158	q	2	5.32	0.23531686096855245
Q0158	q	3	7.65	0.4414771831986128
Q0158	q	4	9.47	0.16156711143961303
Q0158	q	5	11.3	0.02046398845481226
Q0158	q	6	14.4	0
Q0158	q	7	16.4	0
Q0158	q	8	18.2	0.44388640031910737
Q0158	q	9	20	0.03120571167857742
Q0158	w	1	3.85	1.0815705731254583
Q0158	w	10	22.9	0.02284088679202159
Q0158	w	11	26.1	0
Q0158	w	2	6.02	0.5920743922359402
Q0158	w	3	7.92	0
Q0158	w	4	9.9	0.1589165400301916
Q0158	w	5	11.8	0.16557214139260462
Q0158	w	6	15.1	0.17991397796203246
Q0158	w	7	17	0.18445482780603956
Q0158	w	8	18.8	0.11497813187642543
Q0158	w	9	20.8	0.051233101931263424
Q0250	q	1	3.3	0
Q0250	q	10	23.8	0
Q0250	q	11	28.8	0.037347571165350875
Q0250	q	2	5.32	0.10860778198548575
Q0250	q	3	7.65	0.05193849214101327
Q0250	q	4	9.47	0.08078355571980651
Q0250	q	5	11.3	0.08185595381924904
Q0250	q	6	14.4	0
Q0250	q	7	16.4	0.06647616889290683
Q0250	q	8	18.2	0.041614350029916314
Q0250	q	9	20	0
Q0250	w	1	3.85	0
Q0250	w	10	22.9	0
Q0250	w	11	26.1	0
Q0250	w	2	6.02	0.2960371961179701
Q0250	w	3	7.92	0.1663815674919095
Q0250	w	4	9.9	0.09648504216118775
Q0250	w	5	11.8	0.055190713797534874
Q0250	w	6	15.1	0
Q0250	w	7	17	0.04611370695150989
Q0250	w	8	18.8	0.02980914530129548
Q0250	w	9	20.8	0.008538850321877237
Q0255	q	1	3.3	0.7145967370924592
Q0255	q	10	23.8	0.07234387579904802
Q0255	q	11	28.8	0.016598920517933723
Q0255	q	2	5.32	0.45253242493952395
Q0255	q	3	7.65	0.0779077382115199
Q0255	q	4	9.47	0.24235066715941955
Q0255	q	5	11.3	0.28649583836737164
Q0255	q	6	14.4	0
Q0255	q	7	16.4	0
Q0255	q	8	18.2	0.40227205028919105
Q0255	q	9	20	0.1560285583928871
Q0255	w	1	3.85	0.7210470487503056
Q0255	w	10	22.9	0.06852266037606476
Q0255	w	11	26.1	0
Q0255	w	2	6.02	1.3815069152171937
Q0255	w	3	7.92	0.332763134983819
Q0255	w	4	9.9	0.07378267929973181
Q0255	w	5	11.8	0.2943504735868526
Q0255	w	6	15.1	0.3238451603316584
Q0255	w	7	17	0.13834112085452965
Q0255	w	8	18.8	0.25550695972538984
Q0255	w	9	20.8	0.05977195225314066
RME2	q	1	3.3	0.7145967370924592
RME2	q	10	23.8	0.19894565844738207
RME2	q	11	28.8	0.12034217375501949
RME2	q	2	5.32	0.7602544738984002
RME2	q	3	7.65	0.285661706775573
RME2	q	4	9.47	0.40391777859903255
RME2	q	5	11.3	0.4092797690962452
RME2	q	6	14.4	0.886033501190323
RME2	q	7	16.4	0
RME2	q	8	18.2	0.12484305008974894
RME2	q	9	20	0.06241142335715484
RME2	w	1	3.85	1.0815705731254583
RME2	w	10	22.9	0.4796586226324534
RME2	w	11	26.1	0.0898210386026744
RME2	w	2	6.02	0.5920743922359402
RME2	w	3	7.92	0
RME2	w	4	9.9	0.9137701051736017
RME2	w	5	11.8	0.7358761839671316
RME2	w	6	15.1	0.3598279559240649
RME2	w	7	17	0.46113706951509886
RME2	w	8	18.8	0.43010338220440625
RME2	w	9	20.8	0.36717056384072116
RPR1	q	1	3.3	11.433547793479347
RPR1	q	10	23.8	1.4830494538804846
RPR1	q	11	28.8	0.7013043918826998
RPR1	q	2	5.32	15.259393368960747
RPR1	q	3	7.65	8.95938989432479
RPR1	q	4	9.47	7.351303570502393
RPR1	q	5	11.3	16.33026278694018
RPR1	q	6	14.4	3.797286433672813
RPR1	q	7	16.4	3.589713120216969
RPR1	q	8	18.2	1.0264873007379358
RPR1	q	9	20	3.1205711678577424
RPR1	w	1	3.85	17.785827202507537
RPR1	w	10	22.9	1.2334078867691658
RPR1	w	11	26.1	0.6736577895200581
RPR1	w	2	6.02	14.209785413662562
RPR1	w	3	7.92	14.807959506779945
RPR1	w	4	9.9	14.677077589931267
RPR1	w	5	11.8	6.070978517728836
RPR1	w	6	15.1	1.415323293301322
RPR1	w	7	17	3.619925995693526
RPR1	w	8	18.8	4.875924481426189
RPR1	w	9	20.8	2.536038545597539
SCR1	q	1	3.3	270.35576553331373
SCR1	q	10	23.8	23.439415758891563
SCR1	q	11	28.8	10.494667497463597
SCR1	q	2	5.32	173.21131096985218
SCR1	q	3	7.65	125.79502796553415
SCR1	q	4	9.47	139.028499393787
SCR1	q	5	11.3	290.9569878505207
SCR1	q	6	14.4	45.187708560706476
SCR1	q	7	16.4	44.27312848267595
SCR1	q	8	18.2	16.34056811174714
SCR1	q	9	20	54.4539668791176
SCR1	w	1	3.85	289.86091359762287
SCR1	w	10	22.9	27.934404546642405
SCR1	w	11	26.1	15.830958053721364
SCR1	w	2	6.02	205.54849317124388
SCR1	w	3	7.92	219.29090595433672
SCR1	w	4	9.9	165.0745559563615
SCR1	w	5	11.8	111.44844806182208
SCR1	w	6	15.1	40.02486296395348
SCR1	w	7	17	49.6875192402519
SCR1	w	8	18.8	64.55383337461974
SCR1	w	9	20.8	48.83368499081592
snR11	q	1	3.3	0
snR11	q	10	23.8	0.054257906849286025
snR11	q	11	28.8	0.14524055453192009
snR11	q	2	5.32	0.7964570678935622
snR11	q	3	7.65	0.38953869105759953
snR11	q	4	9.47	0
snR11	q	5	11.3	1.2483032957435478
snR11	q	6	14.4	2.2783718602036878
snR11	q	7	16.4	0.4653331822503478
snR11	q	8	18.2	0.22194320015955368
snR11	q	9	20	0.12482284671430968
snR11	w	1	3.85	0.901308810937882
snR11	w	10	22.9	0.15988620754415112
snR11	w	11	26.1	0.5164709719653778
snR11	w	2	6.02	0.0986790653726567
snR11	w	3	7.92	1.8301972424110045
snR11	w	4	9.9	1.118091370926705
snR11	w	5	11.8	0.07358761839671316
snR11	w	6	15.1	0
snR11	w	7	17	0.3689096556120791
snR11	w	8	18.8	0.3534512942867893
snR11	w	9	20.8	0.2988597612657033
snR128	q	1	3.3	38.5882238029928
snR128	q	10	23.8	6.22157331871813
snR128	q	11	28.8	3.6725111645928363
snR128	q	2	5.32	21.90256936707296
snR128	q	3	7.65	22.93084428025736
snR128	q	4	9.47	23.669581825903308
snR128	q	5	11.3	25.129777822509453
snR128	q	6	14.4	13.923383590133648
snR128	q	7	16.4	14.624757156439502
snR128	q	8	18.2	1.3594021009772663
snR128	q	9	20	7.801427919644356
snR128	w	1	3.85	40.979507270642365
snR128	w	10	22.9	6.189880320637851
snR128	w	11	26.1	4.513507189784389
snR128	w	2	6.02	17.762231767078205
snR128	w	3	7.92	15.140722641763764
snR128	w	4	9.9	19.444573790837016
snR128	w	5	11.8	5.555865188951843
snR128	w	6	15.1	1.1514494589570077
snR128	w	7	17	6.34063470583261
snR128	w	8	18.8	7.371375788077497
snR128	w	9	20.8	7.112862318123738
snR13	q	1	3.3	0.9527956494566123
snR13	q	10	23.8	0.09042984474881004
snR13	q	11	28.8	0.23238488725107212
snR13	q	2	5.32	0.4706337219371049
snR13	q	3	7.65	0.23372321463455972
snR13	q	4	9.47	0.4847013343188391
snR13	q	5	11.3	0.5934556651895555
snR13	q	6	14.4	4.683319934863136
snR13	q	7	16.4	0.6647616889290683
snR13	q	8	18.2	0.041614350029916314
snR13	q	9	20	0.40567425182150646
snR13	w	1	3.85	1.1416578271879838
snR13	w	10	22.9	0.02284088679202159
snR13	w	11	26.1	0.1796420772053488
snR13	w	2	6.02	0.4933953268632834
snR13	w	3	7.92	0.4991447024757285
snR13	w	4	9.9	1.0329575101962454
snR13	w	5	11.8	0.11038142759506975
snR13	w	6	15.1	0
snR13	w	7	17	0.2536253882333044
snR13	w	8	18.8	0.12349503053393843
snR13	w	9	20.8	0.17931585675942197
snR14	q	1	3.3	0
snR14	q	10	23.8	0
snR14	q	11	28.8	0.016598920517933723
snR14	q	2	5.32	0.12670907898306671
snR14	q	3	7.65	0
snR14	q	4	9.47	0.5654848900386455
snR14	q	5	11.3	0.798095549737678
snR14	q	6	14.4	0
snR14	q	7	16.4	0
snR14	q	8	18.2	0.11097160007977684
snR14	q	9	20	0
snR14	w	1	3.85	0.5407852865627292
snR14	w	10	22.9	0
snR14	w	11	26.1	0
snR14	w	2	6.02	0.5920743922359402
snR14	w	3	7.92	0
snR14	w	4	9.9	0.6299905694054024
snR14	w	5	11.8	0.11038142759506975
snR14	w	6	15.1	0
snR14	w	7	17	0.04611370695150989
snR14	w	8	18.8	0.06813518926010395
snR14	w	9	20.8	0.03415540128750895
snR161	q	1	3.3	0
snR161	q	10	23.8	0.03617193789952401
snR161	q	11	28.8	0.06224595194225146
snR161	q	2	5.32	0.07240518799032383
snR161	q	3	7.65	0.0779077382115199
snR161	q	4	9.47	0
snR161	q	5	11.3	0.16371190763849808
snR161	q	6	14.4	1.3923383590133647
snR161	q	7	16.4	0.4653331822503478
snR161	q	8	18.2	0
snR161	q	9	20	0
snR161	w	1	3.85	1.1416578271879838
snR161	w	10	22.9	0
snR161	w	11	26.1	0.0224552596506686
snR161	w	2	6.02	0
snR161	w	3	7.92	0.4991447024757285
snR161	w	4	9.9	0.28945512648356325
snR161	w	5	11.8	0.055190713797534874
snR161	w	6	15.1	0
snR161	w	7	17	0.3689096556120791
snR161	w	8	18.8	0.038326043958808474
snR161	w	9	20.8	0.008538850321877237
snR17a	q	1	3.3	121.00504748098976
snR17a	q	10	23.8	11.376074469400303
snR17a	q	11	28.8	15.445295541937329
snR17a	q	2	5.32	55.6071843765687
snR17a	q	3	7.65	32.61737306455633
snR17a	q	4	9.47	39.341591635545775
snR17a	q	5	11.3	21.241620016095126
snR17a	q	6	14.4	78.09752431920418
snR17a	q	7	16.4	52.78207810096802
snR17a	q	8	18.2	10.778116657748326
snR17a	q	9	20	20.845415401289717
snR17a	w	1	3.85	78.89456458409593
snR17a	w	10	22.9	10.095671962073542
snR17a	w	11	26.1	24.296590942023425
snR17a	w	2	6.02	52.79329997437133
snR17a	w	3	7.92	32.27802409343044
snR17a	w	4	9.9	48.673865974961544
snR17a	w	5	11.8	28.95672783910663
snR17a	w	6	15.1	10.3510508654156
snR17a	w	7	17	22.019295069345972
snR17a	w	8	18.8	13.733499085239703
snR17a	w	9	20.8	11.484753682924884
snR17b	q	1	3.3	42.6376053131834
snR17b	q	10	23.8	2.604379528765729
snR17b	q	11	28.8	3.996190114692544
snR17b	q	2	5.32	13.051035135255871
snR17b	q	3	7.65	10.257852197850122
snR17b	q	4	9.47	7.432087126222199
snR17b	q	5	11.3	10.436634111954252
snR17b	q	6	14.4	28.85937689591338
snR17b	q	7	16.4	26.19161054380529
snR17b	q	8	18.2	2.247174901615481
snR17b	q	9	20	8.737599270001677
snR17b	w	1	3.85	25.05638494407312
snR17b	w	10	22.9	2.786588188626634
snR17b	w	11	26.1	9.79049320769151
snR17b	w	2	6.02	11.05205532173755
snR17b	w	3	7.92	11.313946589449845
snR17b	w	4	9.9	10.284170376239542
snR17b	w	5	11.8	6.880442320092681
snR17b	w	6	15.1	1.7871455144228556
snR17b	w	7	17	7.239851991387052
snR17b	w	8	18.8	3.1810616485811036
snR17b	w	9	20.8	2.527499695275662
snR189	q	1	3.3	2.3819891236415307
snR189	q	10	23.8	0.054257906849286025
snR189	q	11	28.8	0.29048110906384017
snR189	q	2	5.32	1.7739271057629338
snR189	q	3	7.65	1.1166775810317853
snR189	q	4	9.47	0.40391777859903255
snR189	q	5	11.3	0.8594875151021149
snR189	q	6	14.4	0.5063048578230417
snR189	q	7	16.4	1.994285066787205
snR189	q	8	18.2	0.09710015006980473
snR189	q	9	20	0.8425542153215904
snR189	w	1	3.85	2.343402908438493
snR189	w	10	22.9	0.34261330188032385
snR189	w	11	26.1	0.6961130491707266
snR189	w	2	6.02	1.0854697190992235
snR189	w	3	7.92	2.1629603773948234
snR189	w	4	9.9	1.3848441345488125
snR189	w	5	11.8	0.12877833219424803
snR189	w	6	15.1	0
snR189	w	7	17	1.0836721133604823
snR189	w	8	18.8	0.39177733824559774
snR189	w	9	20.8	0.3500928631969667
snR19	q	1	3.3	78.1292432554422
snR19	q	10	23.8	6.746066418261229
snR19	q	11	28.8	5.253558343926024
snR19	q	2	5.32	42.664757023298314
snR19	q	3	7.65	27.916939525794632
snR19	q	4	9.47	37.56435340971003
snR19	q	5	11.3	25.395809672422015
snR19	q	6	14.4	27.213886107988493
snR19	q	7	16.4	24.795610997054247
snR19	q	8	18.2	7.6847833055245465
snR19	q	9	20	6.2099366240369065
snR19	w	1	3.85	61.048650127525875
snR19	w	10	22.9	8.382605452671923
snR19	w	11	26.1	9.341388014678138
snR19	w	2	6.02	45.7870863329127
snR19	w	3	7.92	29.94868214854371
snR19	w	4	9.9	45.38202336005043
snR19	w	5	11.8	25.40612525146522
snR19	w	6	15.1	10.447004986995351
snR19	w	7	17	16.162854286504217
snR19	w	8	18.8	16.544075642218992
snR19	w	9	20.8	14.422118193650652
snR190	q	1	3.3	1.9055912989132247
snR190	q	10	23.8	0.07234387579904802
snR190	q	11	28.8	0.08299460258966862
snR190	q	2	5.32	0.8326596618887241
snR190	q	3	7.65	0.38953869105759953
snR190	q	4	9.47	0.32313422287922605
snR190	q	5	11.3	0.6139196536443677
snR190	q	6	14.4	3.0378291469382503
snR190	q	7	16.4	0.5318093511432547
snR190	q	8	18.2	0.16645740011966526
snR190	q	9	20	0.06241142335715484
snR190	w	1	3.85	1.0214833190629329
snR190	w	10	22.9	0.04568177358404318
snR190	w	11	26.1	0
snR190	w	2	6.02	0.4933953268632834
snR190	w	3	7.92	0
snR190	w	4	9.9	0.9648504216118775
snR190	w	5	11.8	0.07358761839671316
snR190	w	6	15.1	0.02398853039493766
snR190	w	7	17	0.2766822417090593
snR190	w	8	18.8	0.08942743590388645
snR190	w	9	20.8	0.008538850321877237
snR3	q	1	3.3	0.7145967370924592
snR3	q	10	23.8	0.10851581369857205
snR3	q	11	28.8	0.3734757116535088
snR3	q	2	5.32	0.7602544738984002
snR3	q	3	7.65	0.3635694449870929
snR3	q	4	9.47	0
snR3	q	5	11.3	0.18417589609331034
snR3	q	6	14.4	0.7594572867345626
snR3	q	7	16.4	1.1965710400723228
snR3	q	8	18.2	0.09710015006980473
snR3	q	9	20	0.34326282846435163
snR3	w	1	3.85	1.1416578271879838
snR3	w	10	22.9	0
snR3	w	11	26.1	0.33682889476002903
snR3	w	2	6.02	0.4933953268632834
snR3	w	3	7.92	0
snR3	w	4	9.9	0.9989039659040615
snR3	w	5	11.8	0.055190713797534874
snR3	w	6	15.1	0.03598279559240649
snR3	w	7	17	0.39196650908783404
snR3	w	8	18.8	0.17459642247901638
snR3	w	9	20.8	0.17077700643754473
snR30	q	1	3.3	44.54319661209662
snR30	q	10	23.8	3.327818286756209
snR30	q	11	28.8	2.1246618262955166
snR30	q	2	5.32	32.92625923859976
snR30	q	3	7.65	20.256011934995175
snR30	q	4	9.47	19.953538262792208
snR30	q	5	11.3	28.09705614845723
snR30	q	6	14.4	9.24006365527051
snR30	q	7	16.4	9.572568320578583
snR30	q	8	18.2	2.8575187020542536
snR30	q	9	20	7.614193649572891
snR30	w	1	3.85	35.51156715095255
snR30	w	10	22.9	4.59101824519634
snR30	w	11	26.1	2.537444340525552
snR30	w	2	6.02	27.630138304343873
snR30	w	3	7.92	32.61078722841426
snR30	w	4	9.9	34.280567920798475
snR30	w	5	11.8	16.7779769944506
snR30	w	6	15.1	6.476903206633168
snR30	w	7	17	8.646320053408104
snR30	w	8	18.8	10.616314176589947
snR30	w	9	20.8	9.29880800052431
snR31	q	1	3.3	4.763978247283061
snR31	q	10	23.8	0.2893755031961921
snR31	q	11	28.8	0.3900746321714425
snR31	q	2	5.32	2.552282876658915
snR31	q	3	7.65	1.350400795666345
snR31	q	4	9.47	0.32313422287922605
snR31	q	5	11.3	1.2073753188339233
snR31	q	6	14.4	1.2657621445576044
snR31	q	7	16.4	1.1965710400723228
snR31	q	8	18.2	0.2774290001994421
snR31	q	9	20	0.40567425182150646
snR31	w	1	3.85	4.50654405468941
snR31	w	10	22.9	0.5481812830085181
snR31	w	11	26.1	0.3592841544106976
snR31	w	2	6.02	1.4801859805898503
snR31	w	3	7.92	0.4991447024757285
snR31	w	4	9.9	3.320220568487932
snR31	w	5	11.8	0.5519071379753487
snR31	w	6	15.1	0.07196559118481298
snR31	w	7	17	1.3834112085452965
snR31	w	8	18.8	0.9794433456139944
snR31	w	9	20.8	0.5635641212438977
snR32	q	1	3.3	0.7145967370924592
snR32	q	10	23.8	0.32554744109571615
snR32	q	11	28.8	0.27803191867538984
snR32	q	2	5.32	1.9730413727363243
snR32	q	3	7.65	0.9089236124677322
snR32	q	4	9.47	4.039177785990326
snR32	q	5	11.3	6.2210524902629265
snR32	q	6	14.4	2.2783718602036878
snR32	q	7	16.4	1.130094871179416
snR32	q	8	18.2	0.22194320015955368
snR32	q	9	20	0.18723427007146454
snR32	w	1	3.85	11.056054747504685
snR32	w	10	22.9	0.11420443396010795
snR32	w	11	26.1	0.3143736351093604
snR32	w	2	6.02	2.0722603728257902
snR32	w	3	7.92	1.331052539935276
snR32	w	4	9.9	2.485908733329426
snR32	w	5	11.8	1.4349585587359066
snR32	w	6	15.1	0.03598279559240649
snR32	w	7	17	0.7378193112241582
snR32	w	8	18.8	0.2938330036841983
snR32	w	9	20.8	0.17931585675942197
snR33	q	1	3.3	0
snR33	q	10	23.8	0
snR33	q	11	28.8	0.12034217375501949
snR33	q	2	5.32	1.3575972748185718
snR33	q	3	7.65	0.5972926596216527
snR33	q	4	9.47	1.7772382258357433
snR33	q	5	11.3	2.9468143374929654
snR33	q	6	14.4	3.2909815758497714
snR33	q	7	16.4	0.797714026714882
snR33	q	8	18.2	0.041614350029916314
snR33	q	9	20	0.24964569342861936
snR33	w	1	3.85	5.7082891359399195
snR33	w	10	22.9	0.29693152829628067
snR33	w	11	26.1	0.1796420772053488
snR33	w	2	6.02	1.4801859805898503
snR33	w	3	7.92	4.991447024757285
snR33	w	4	9.9	3.229411117042108
snR33	w	5	11.8	0.7358761839671316
snR33	w	6	15.1	0.02398853039493766
snR33	w	7	17	0.4841939229908538
snR33	w	8	18.8	0.3662266422730588
snR33	w	9	20.8	0.2817820606219488
snR34	q	1	3.3	0
snR34	q	10	23.8	0.2532035652966681
snR34	q	11	28.8	0.1867378558267544
snR34	q	2	5.32	1.9549400757387434
snR34	q	3	7.65	1.1686160731727986
snR34	q	4	9.47	0.08078355571980651
snR34	q	5	11.3	1.3915512149272335
snR34	q	6	14.4	0.12657621445576042
snR34	q	7	16.4	1.3295233778581366
snR34	q	8	18.2	0.06935725004986053
snR34	q	9	20	0.4368799635000839
snR34	w	1	3.85	3.1846244653138496
snR34	w	10	22.9	0.29693152829628067
snR34	w	11	26.1	0.4041946737120348
snR34	w	2	6.02	0.4933953268632834
snR34	w	3	7.92	0.665526269967638
snR34	w	4	9.9	2.389423691168238
snR34	w	5	11.8	0.49671642417781386
snR34	w	6	15.1	0.03598279559240649
snR34	w	7	17	0.5533644834181186
snR34	w	8	18.8	0.5493399634095881
snR34	w	9	20.8	0.2561655096563171
snR35	q	1	3.3	0
snR35	q	10	23.8	0
snR35	q	11	28.8	0.049796761553801167
snR35	q	2	5.32	0.16291167297822862
snR35	q	3	7.65	0.05193849214101327
snR35	q	4	9.47	0.08078355571980651
snR35	q	5	11.3	0
snR35	q	6	14.4	0
snR35	q	7	16.4	0
snR35	q	8	18.2	0
snR35	q	9	20	0.06241142335715484
snR35	w	1	3.85	1.6223558596881875
snR35	w	10	22.9	0
snR35	w	11	26.1	0
snR35	w	2	6.02	0
snR35	w	3	7.92	0
snR35	w	4	9.9	0.2383748100452874
snR35	w	5	11.8	0.055190713797534874
snR35	w	6	15.1	0
snR35	w	7	17	0
snR35	w	8	18.8	0.034067594630051976
snR35	w	9	20.8	0.017077700643754475
snR37	q	1	3.3	13.577338004756726
snR37	q	10	23.8	0.5064071305933362
snR37	q	11	28.8	0.4440211238547271
snR37	q	2	5.32	7.240518799032383
snR37	q	3	7.65	2.5449861149096504
snR37	q	4	9.47	1.8580217815555498
snR37	q	5	11.3	1.7803669955686665
snR37	q	6	14.4	0.25315242891152084
snR37	q	7	16.4	0.7312378578219751
snR37	q	8	18.2	0.05548580003988842
snR37	q	9	20	1.2482284671430968
snR37	w	1	3.85	1.802617621875764
snR37	w	10	22.9	0.34261330188032385
snR37	w	11	26.1	0.33682889476002903
snR37	w	2	6.02	5.920743922359401
snR37	w	3	7.92	3.4940129173300996
snR37	w	4	9.9	6.725574997706323
snR37	w	5	11.8	0.7542730885663099
snR37	w	6	15.1	0.1199426519746883
snR37	w	7	17	0.7839330181756681
snR37	w	8	18.8	0.83891451776503
snR37	w	9	20.8	0.4867144683470025
snR39B	q	1	3.3	1.6673923865490716
snR39B	q	10	23.8	0.5787510063923842
snR39B	q	11	28.8	0.39837409243040933
snR39B	q	2	5.32	3.96418404247023
snR39B	q	3	7.65	1.5062162720893848
snR39B	q	4	9.47	1.7772382258357433
snR39B	q	5	11.3	3.888157806414329
snR39B	q	6	14.4	1.1391859301018439
snR39B	q	7	16.4	1.3295233778581366
snR39B	q	8	18.2	0.11097160007977684
snR39B	q	9	20	1.5602855839288712
snR39B	w	1	3.85	7.150383233440531
snR39B	w	10	22.9	0.6623857169686261
snR39B	w	11	26.1	1.459591877293459
snR39B	w	2	6.02	3.0590510265523574
snR39B	w	3	7.92	5.6569732947249225
snR39B	w	4	9.9	4.778847382336476
snR39B	w	5	11.8	0.8646545161613797
snR39B	w	6	15.1	0.13193691717215714
snR39B	w	7	17	1.7984345711088856
snR39B	w	8	18.8	0.719677936559848
snR39B	w	9	20.8	0.8624238825096009
snR4	q	1	3.3	8.098763020381204
snR4	q	10	23.8	0.5064071305933362
snR4	q	11	28.8	0.9295395490042885
snR4	q	2	5.32	2.135953045714553
snR4	q	3	7.65	1.5062162720893848
snR4	q	4	9.47	1.8580217815555498
snR4	q	5	11.3	1.6985110417494176
snR4	q	6	14.4	3.2909815758497714
snR4	q	7	16.4	2.193713573465925
snR4	q	8	18.2	0.40227205028919105
snR4	q	9	20	0.9361713503573227
snR4	w	1	3.85	7.81134302812831
snR4	w	10	22.9	0.7765901509287341
snR4	w	11	26.1	1.4820471369441277
snR4	w	2	6.02	2.170939438198447
snR4	w	3	7.92	1.1646709724433664
snR4	w	4	9.9	2.8718489019741766
snR4	w	5	11.8	0.5887009471737052
snR4	w	6	15.1	0.1679197127645636
snR4	w	7	17	1.9828893989149252
snR4	w	8	18.8	0.6728349939435265
snR4	w	9	20.8	0.5806418218876521
snR40	q	1	3.3	12.38634344293596
snR40	q	10	23.8	1.6639091433781046
snR40	q	11	28.8	1.020833611852924
snR40	q	2	5.32	11.512424890461489
snR40	q	3	7.65	4.622525800550181
snR40	q	4	9.47	9.370892463497556
snR40	q	5	11.3	3.0491342797670264
snR40	q	6	14.4	6.075658293876501
snR40	q	7	16.4	6.647616889290683
snR40	q	8	18.2	0.5132436503689679
snR40	q	9	20	1.4978741605717163
snR40	w	1	3.85	22.833156543759678
snR40	w	10	22.9	1.5988620754415113
snR40	w	11	26.1	1.1452182421840986
snR40	w	2	6.02	3.9471626149062673
snR40	w	3	7.92	4.6586838897734655
snR40	w	4	9.9	6.004774976855097
snR40	w	5	11.8	3.624190206038123
snR40	w	6	15.1	0.3598279559240649
snR40	w	7	17	3.251016340081447
snR40	w	8	18.8	1.8183578633790243
snR40	w	9	20.8	0.5379475702782659
snR41	q	1	3.3	7.145967370924592
snR41	q	10	23.8	0.5064071305933362
snR41	q	11	28.8	0.2655827282869396
snR41	q	2	5.32	4.181399606441201
snR41	q	3	7.65	1.8697857170764778
snR41	q	4	9.47	5.654848900386456
snR41	q	5	11.3	10.845913881050498
snR41	q	6	14.4	1.3923383590133647
snR41	q	7	16.4	1.927808897894298
snR41	q	8	18.2	0.16645740011966526
snR41	q	9	20	0.8737599270001678
snR41	w	1	3.85	20.489753635321183
snR41	w	10	22.9	1.0735216792250146
snR41	w	11	26.1	1.077852463232093
snR41	w	2	6.02	6.710176445340655
snR41	w	3	7.92	8.651841509579294
snR41	w	4	9.9	4.954790694512759
snR41	w	5	11.8	2.3732006932939993
snR41	w	6	15.1	0.41979928191140903
snR41	w	7	17	3.0896183657511624
snR41	w	8	18.8	1.1923658120518192
snR41	w	9	20.8	1.2039778953846905
snR42	q	1	3.3	0
snR42	q	10	23.8	0.2893755031961921
snR42	q	11	28.8	0.20748650647417152
snR42	q	2	5.32	1.3756985718161527
snR42	q	3	7.65	0.8829543663972256
snR42	q	4	9.47	1.8580217815555498
snR42	q	5	11.3	1.3096952611079846
snR42	q	6	14.4	2.0252194312921667
snR42	q	7	16.4	1.0636187022865093
snR42	q	8	18.2	0.16645740011966526
snR42	q	9	20	0.3120571167857742
snR42	w	1	3.85	2.583751924688595
snR42	w	10	22.9	0.06852266037606476
snR42	w	11	26.1	0.11227629825334301
snR42	w	2	6.02	2.269618503571104
snR42	w	3	7.92	1.331052539935276
snR42	w	4	9.9	1.929700843223755
snR42	w	5	11.8	0.3679380919835658
snR42	w	6	15.1	0.10794838677721946
snR42	w	7	17	0.3689096556120791
snR42	w	8	18.8	0.3151252503279808
snR42	w	9	20.8	0.19639355740317643
snR43	q	1	3.3	0
snR43	q	10	23.8	0.03617193789952401
snR43	q	11	28.8	0.020748650647417155
snR43	q	2	5.32	0.3077220489588763
snR43	q	3	7.65	0.23372321463455972
snR43	q	4	9.47	0.32313422287922605
snR43	q	5	11.3	0.26603184991255935
snR43	q	6	14.4	0.5063048578230417
snR43	q	7	16.4	0
snR43	q	8	18.2	0.013871450009972105
snR43	q	9	20	0
snR43	w	1	3.85	0.6609597946877801
snR43	w	10	22.9	0.02284088679202159
snR43	w	11	26.1	0.11227629825334301
snR43	w	2	6.02	0.0986790653726567
snR43	w	3	7.92	0
snR43	w	4	9.9	0.7094488394204982
snR43	w	5	11.8	0.1471752367934263
snR43	w	6	15.1	0.05997132598734415
snR43	w	7	17	0.11528426737877472
snR43	w	8	18.8	0.11923658120518192
snR43	w	9	20.8	0.008538850321877237
snR45	q	1	3.3	1.1909945618207654
snR45	q	10	23.8	0.12660178264833405
snR45	q	11	28.8	0.07884487246018518
snR45	q	2	5.32	0.3439246429540382
snR45	q	3	7.65	0.18178472249354646
snR45	q	4	9.47	0.32313422287922605
snR45	q	5	11.3	0.5934556651895555
snR45	q	6	14.4	0
snR45	q	7	16.4	0.26590467557162734
snR45	q	8	18.2	0.02774290001994421
snR45	q	9	20	0
snR45	w	1	3.85	2.6438391787511204
snR45	w	10	22.9	0.09136354716808635
snR45	w	11	26.1	0
snR45	w	2	6.02	0.6907534576085969
snR45	w	3	7.92	0.998289404951457
snR45	w	4	9.9	0.4653984386598468
snR45	w	5	11.8	0.09198452299589145
snR45	w	6	15.1	0
snR45	w	7	17	0.18445482780603956
snR45	w	8	18.8	0.06813518926010395
snR45	w	9	20.8	0.03415540128750895
snR46	q	1	3.3	0
snR46	q	10	23.8	0
snR46	q	11	28.8	0.05809622181276803
snR46	q	2	5.32	0.16291167297822862
snR46	q	3	7.65	0.12984623035253318
snR46	q	4	9.47	0
snR46	q	5	11.3	0.04092797690962452
snR46	q	6	14.4	1.772067002380646
snR46	q	7	16.4	0
snR46	q	8	18.2	0.013871450009972105
snR46	q	9	20	0.2808514051071968
snR46	w	1	3.85	0.12017450812505093
snR46	w	10	22.9	0
snR46	w	11	26.1	0.11227629825334301
snR46	w	2	6.02	0.1973581307453134
snR46	w	3	7.92	1.1646709724433664
snR46	w	4	9.9	0.17594331217628356
snR46	w	5	11.8	0.03679380919835658
snR46	w	6	15.1	0.01199426519746883
snR46	w	7	17	0
snR46	w	8	18.8	0.05961829060259096
snR46	w	9	20.8	0.017077700643754475
snR47	q	1	3.3	0
snR47	q	10	23.8	0.07234387579904802
snR47	q	11	28.8	0.09959352310760233
snR47	q	2	5.32	1.6291167297822862
snR47	q	3	7.65	0.6752003978331725
snR47	q	4	9.47	0.08078355571980651
snR47	q	5	11.3	0.3683517921866207
snR47	q	6	14.4	0.886033501190323
snR47	q	7	16.4	1.595428053429764
snR47	q	8	18.2	0
snR47	q	9	20	0.1560285583928871
snR47	w	1	3.85	1.3219195893755602
snR47	w	10	22.9	0.15988620754415112
snR47	w	11	26.1	0
snR47	w	2	6.02	0
snR47	w	3	7.92	0
snR47	w	4	9.9	0.7208000208512262
snR47	w	5	11.8	0.16557214139260462
snR47	w	6	15.1	0.01199426519746883
snR47	w	7	17	0.04611370695150989
snR47	w	8	18.8	0.10220278389015594
snR47	w	9	20.8	0.0683108025750179
snR48	q	1	3.3	0.7145967370924592
snR48	q	10	23.8	0
snR48	q	11	28.8	0.16598920517933724
snR48	q	2	5.32	1.0860778198548575
snR48	q	3	7.65	0.5193849214101327
snR48	q	4	9.47	0.24235066715941955
snR48	q	5	11.3	0.5115997113703065
snR48	q	6	14.4	0
snR48	q	7	16.4	0.797714026714882
snR48	q	8	18.2	0
snR48	q	9	20	0.5304970985358162
snR48	w	1	3.85	1.562268605625662
snR48	w	10	22.9	0
snR48	w	11	26.1	0.3817394140613662
snR48	w	2	6.02	0.4933953268632834
snR48	w	3	7.92	1.331052539935276
snR48	w	4	9.9	1.4813291767100003
snR48	w	5	11.8	0.16557214139260462
snR48	w	6	15.1	0.02398853039493766
snR48	w	7	17	0.43808021603934394
snR48	w	8	18.8	0.3066083516704678
snR48	w	9	20.8	0.2305489586906854
snR5	q	1	3.3	0
snR5	q	10	23.8	0.054257906849286025
snR5	q	11	28.8	0.07054541220121832
snR5	q	2	5.32	0.07240518799032383
snR5	q	3	7.65	0.025969246070506637
snR5	q	4	9.47	0.40391777859903255
snR5	q	5	11.3	0.16371190763849808
snR5	q	6	14.4	0
snR5	q	7	16.4	0.1994285066787205
snR5	q	8	18.2	0.05548580003988842
snR5	q	9	20	0.3120571167857742
snR5	w	1	3.85	1.1416578271879838
snR5	w	10	22.9	0
snR5	w	11	26.1	0.0898210386026744
snR5	w	2	6.02	0
snR5	w	3	7.92	0.665526269967638
snR5	w	4	9.9	0.4540472572291189
snR5	w	5	11.8	0.11038142759506975
snR5	w	6	15.1	0
snR5	w	7	17	0
snR5	w	8	18.8	0.04258449328756497
snR5	w	9	20.8	0.04269425160938618
snR50	q	1	3.3	0.47639782472830616
snR50	q	10	23.8	0.03617193789952401
snR50	q	11	28.8	0.07054541220121832
snR50	q	2	5.32	1.0860778198548575
snR50	q	3	7.65	0.4155079371281062
snR50	q	4	9.47	2.4235066715941955
snR50	q	5	11.3	1.3710872264724214
snR50	q	6	14.4	0.6328810722788022
snR50	q	7	16.4	0.9306663645006956
snR50	q	8	18.2	0.02774290001994421
snR50	q	9	20	0.21843998175004195
snR50	w	1	3.85	2.703926432813646
snR50	w	10	22.9	0.04568177358404318
snR50	w	11	26.1	0.26946311580802323
snR50	w	2	6.02	0.2960371961179701
snR50	w	3	7.92	2.1629603773948234
snR50	w	4	9.9	1.186198459511073
snR50	w	5	11.8	0.5519071379753487
snR50	w	6	15.1	0
snR50	w	7	17	0.43808021603934394
snR50	w	8	18.8	0.19163021979404238
snR50	w	9	20.8	0.0939273535406496
snR51	q	1	3.3	0
snR51	q	10	23.8	0
snR51	q	11	28.8	0.016598920517933723
snR51	q	2	5.32	0.09050648498790478
snR51	q	3	7.65	0.05193849214101327
snR51	q	4	9.47	0
snR51	q	5	11.3	0.12278393072887356
snR51	q	6	14.4	0
snR51	q	7	16.4	0
snR51	q	8	18.2	0.02774290001994421
snR51	q	9	20	0.1560285583928871
snR51	w	1	3.85	0.3605235243751528
snR51	w	10	22.9	0.04568177358404318
snR51	w	11	26.1	0.0224552596506686
snR51	w	2	6.02	0
snR51	w	3	7.92	0
snR51	w	4	9.9	0.30080630791429125
snR51	w	5	11.8	0
snR51	w	6	15.1	0.02398853039493766
snR51	w	7	17	0.04611370695150989
snR51	w	8	18.8	0.06387673993134746
snR51	w	9	20.8	0.017077700643754475
snR52	q	1	3.3	0.9527956494566123
snR52	q	10	23.8	0.16277372054785808
snR52	q	11	28.8	0.1327913641434698
snR52	q	2	5.32	1.1584830078451813
snR52	q	3	7.65	0.7790773821151991
snR52	q	4	9.47	0.24235066715941955
snR52	q	5	11.3	0.6957756074636168
snR52	q	6	14.4	0
snR52	q	7	16.4	1.3295233778581366
snR52	q	8	18.2	0
snR52	q	9	20	0.46808567517866134
snR52	w	1	3.85	0.6609597946877801
snR52	w	10	22.9	0.15988620754415112
snR52	w	11	26.1	0.06736577895200581
snR52	w	2	6.02	0
snR52	w	3	7.92	0.665526269967638
snR52	w	4	9.9	1.0840378266345212
snR52	w	5	11.8	0.055190713797534874
snR52	w	6	15.1	0.03598279559240649
snR52	w	7	17	0.13834112085452965
snR52	w	8	18.8	0.21718091576658136
snR52	w	9	20.8	0.11954390450628131
snR55	q	1	3.3	0
snR55	q	10	23.8	0.018085968949762006
snR55	q	11	28.8	0.012449190388450292
snR55	q	2	5.32	0.23531686096855245
snR55	q	3	7.65	0.12984623035253318
snR55	q	4	9.47	0.4847013343188391
snR55	q	5	11.3	0.3478878037318084
snR55	q	6	14.4	0
snR55	q	7	16.4	0
snR55	q	8	18.2	0
snR55	q	9	20	0.09361713503573227
snR55	w	1	3.85	0.6008725406252546
snR55	w	10	22.9	0
snR55	w	11	26.1	0
snR55	w	2	6.02	0.5920743922359402
snR55	w	3	7.92	0
snR55	w	4	9.9	0.40864253150620694
snR55	w	5	11.8	0.03679380919835658
snR55	w	6	15.1	0
snR55	w	7	17	0
snR55	w	8	18.8	0.04258449328756497
snR55	w	9	20.8	0.008538850321877237
snR58	q	1	3.3	0
snR58	q	10	23.8	0
snR58	q	11	28.8	0.029048110906384015
snR58	q	2	5.32	1.1041791168524384
snR58	q	3	7.65	0.5453541674806394
snR58	q	4	9.47	1.0501862243574847
snR58	q	5	11.3	1.4734071687464827
snR58	q	6	14.4	1.2657621445576044
snR58	q	7	16.4	0.7312378578219751
snR58	q	8	18.2	0
snR58	q	9	20	0
snR58	w	1	3.85	0.6609597946877801
snR58	w	10	22.9	0.2512497547122375
snR58	w	11	26.1	0.2020973368560174
snR58	w	2	6.02	0.2960371961179701
snR58	w	3	7.92	2.8284866473624612
snR58	w	4	9.9	1.6742992610323757
snR58	w	5	11.8	0.09198452299589145
snR58	w	6	15.1	0
snR58	w	7	17	0.1613979743302846
snR58	w	8	18.8	0.1703379731502599
snR58	w	9	20.8	0.11100505418440408
snR6	q	1	3.3	0
snR6	q	10	23.8	0
snR6	q	11	28.8	0.05809622181276803
snR6	q	2	5.32	0.2172155639709715
snR6	q	3	7.65	0.23372321463455972
snR6	q	4	9.47	0
snR6	q	5	11.3	0.06139196536443678
snR6	q	6	14.4	0.7594572867345626
snR6	q	7	16.4	0.5982855200361614
snR6	q	8	18.2	0.11097160007977684
snR6	q	9	20	0
snR6	w	1	3.85	1.6223558596881875
snR6	w	10	22.9	0
snR6	w	11	26.1	0.3817394140613662
snR6	w	2	6.02	0.3947162614906268
snR6	w	3	7.92	0.332763134983819
snR6	w	4	9.9	0.35756221506793107
snR6	w	5	11.8	0.01839690459917829
snR6	w	6	15.1	0
snR6	w	7	17	0.8300467251271779
snR6	w	8	18.8	0.017033797315025988
snR6	w	9	20.8	0.025616550965631712
snR60	q	1	3.3	10.718951056386889
snR60	q	10	23.8	0.6691808511411943
snR60	q	11	28.8	0.6764060111057992
snR60	q	2	5.32	3.9279814484750677
snR60	q	3	7.65	2.4151398845571173
snR60	q	4	9.47	0
snR60	q	5	11.3	1.6985110417494176
snR60	q	6	14.4	2.0252194312921667
snR60	q	7	16.4	2.72552292460918
snR60	q	8	18.2	0.013871450009972105
snR60	q	9	20	2.2468112408575744
snR60	w	1	3.85	0.9613960650004074
snR60	w	10	22.9	0.29693152829628067
snR60	w	11	26.1	0.22455259650668602
snR60	w	2	6.02	0.4933953268632834
snR60	w	3	7.92	1.996578809902914
snR60	w	4	9.9	4.886683605928392
snR60	w	5	11.8	0.1471752367934263
snR60	w	6	15.1	0.01199426519746883
snR60	w	7	17	1.245070087690767
snR60	w	8	18.8	0.6302505006559616
snR60	w	9	20.8	0.6916468760720562
snR61	q	1	3.3	0.23819891236415308
snR61	q	10	23.8	0
snR61	q	11	28.8	0.0663956820717349
snR61	q	2	5.32	0.3439246429540382
snR61	q	3	7.65	0.0779077382115199
snR61	q	4	9.47	0
snR61	q	5	11.3	0.06139196536443678
snR61	q	6	14.4	0
snR61	q	7	16.4	0.33238084446453414
snR61	q	8	18.2	0
snR61	q	9	20	0.1560285583928871
snR61	w	1	3.85	0.24034901625010185
snR61	w	10	22.9	0
snR61	w	11	26.1	0.0449105193013372
snR61	w	2	6.02	0.4933953268632834
snR61	w	3	7.92	0
snR61	w	4	9.9	0.2326992193299234
snR61	w	5	11.8	0
snR61	w	6	15.1	0
snR61	w	7	17	0.023056853475754945
snR61	w	8	18.8	0.06813518926010395
snR61	w	9	20.8	0.051233101931263424
snR63	q	1	3.3	5.002177159647214
snR63	q	10	23.8	0
snR63	q	11	28.8	0.19503731608572125
snR63	q	2	5.32	3.837474963487163
snR63	q	3	7.65	1.0387698428202654
snR63	q	4	9.47	3.5544764516714866
snR63	q	5	11.3	4.522541448513509
snR63	q	6	14.4	0.5063048578230417
snR63	q	7	16.4	0.797714026714882
snR63	q	8	18.2	0.3745291502692468
snR63	q	9	20	0.03120571167857742
snR63	w	1	3.85	10.034571428441753
snR63	w	10	22.9	0.34261330188032385
snR63	w	11	26.1	0.4266499333627034
snR63	w	2	6.02	6.216781118477371
snR63	w	3	7.92	5.157828592249194
snR63	w	4	9.9	5.664239533933258
snR63	w	5	11.8	2.9986954496660614
snR63	w	6	15.1	0.6836731162557232
snR63	w	7	17	1.1758995272635022
snR63	w	8	18.8	0.9922186936002639
snR63	w	9	20.8	0.4098648154501074
snR64	q	1	3.3	0.7145967370924592
snR64	q	10	23.8	0.054257906849286025
snR64	q	11	28.8	0.09129406284863548
snR64	q	2	5.32	0.18101296997580957
snR64	q	3	7.65	0.10387698428202655
snR64	q	4	9.47	0.8078355571980651
snR64	q	5	11.3	0.32742381527699616
snR64	q	6	14.4	1.772067002380646
snR64	q	7	16.4	0
snR64	q	8	18.2	0
snR64	q	9	20	0
snR64	w	1	3.85	3.905671514064155
snR64	w	10	22.9	0.09136354716808635
snR64	w	11	26.1	0.1571868175546802
snR64	w	2	6.02	0
snR64	w	3	7.92	0.332763134983819
snR64	w	4	9.9	0.2383748100452874
snR64	w	5	11.8	0.1471752367934263
snR64	w	6	15.1	0.01199426519746883
snR64	w	7	17	0.806989871651423
snR64	w	8	18.8	0.04684294261632147
snR64	w	9	20.8	0.008538850321877237
snR66	q	1	3.3	0
snR66	q	10	23.8	0.07234387579904802
snR66	q	11	28.8	0.004149730129483431
snR66	q	2	5.32	0.054303890992742875
snR66	q	3	7.65	0
snR66	q	4	9.47	0
snR66	q	5	11.3	0.04092797690962452
snR66	q	6	14.4	0
snR66	q	7	16.4	0.06647616889290683
snR66	q	8	18.2	0.041614350029916314
snR66	q	9	20	0
snR66	w	1	3.85	0.5407852865627292
snR66	w	10	22.9	0
snR66	w	11	26.1	0
snR66	w	2	6.02	0
snR66	w	3	7.92	0
snR66	w	4	9.9	0.13053858645337166
snR66	w	5	11.8	0
snR66	w	6	15.1	0
snR66	w	7	17	0.09222741390301978
snR66	w	8	18.8	0.012775347986269493
snR66	w	9	20.8	0
snR67	q	1	3.3	0
snR67	q	10	23.8	0
snR67	q	11	28.8	0.016598920517933723
snR67	q	2	5.32	0.36202593995161914
snR67	q	3	7.65	0
snR67	q	4	9.47	0
snR67	q	5	11.3	0.06139196536443678
snR67	q	6	14.4	0
snR67	q	7	16.4	0
snR67	q	8	18.2	0.013871450009972105
snR67	q	9	20	0.06241142335715484
snR67	w	1	3.85	0.3004362703126273
snR67	w	10	22.9	0
snR67	w	11	26.1	0
snR67	w	2	6.02	0
snR67	w	3	7.92	0
snR67	w	4	9.9	0.22702362861455944
snR67	w	5	11.8	0.03679380919835658
snR67	w	6	15.1	0
snR67	w	7	17	0.023056853475754945
snR67	w	8	18.8	0.06387673993134746
snR67	w	9	20.8	0.03415540128750895
snR68	q	1	3.3	0
snR68	q	10	23.8	0.03617193789952401
snR68	q	11	28.8	0.004149730129483431
snR68	q	2	5.32	0.07240518799032383
snR68	q	3	7.65	0.10387698428202655
snR68	q	4	9.47	0
snR68	q	5	11.3	0.26603184991255935
snR68	q	6	14.4	0
snR68	q	7	16.4	0
snR68	q	8	18.2	0.013871450009972105
snR68	q	9	20	0
snR68	w	1	3.85	0.6609597946877801
snR68	w	10	22.9	0
snR68	w	11	26.1	0
snR68	w	2	6.02	0
snR68	w	3	7.92	0.665526269967638
snR68	w	4	9.9	0.29513071719892725
snR68	w	5	11.8	0.03679380919835658
snR68	w	6	15.1	0.01199426519746883
snR68	w	7	17	0
snR68	w	8	18.8	0.025550695972538985
snR68	w	9	20.8	0.008538850321877237
snR69	q	1	3.3	0
snR69	q	10	23.8	0
snR69	q	11	28.8	0.029048110906384015
snR69	q	2	5.32	0.36202593995161914
snR69	q	3	7.65	0.4414771831986128
snR69	q	4	9.47	0.40391777859903255
snR69	q	5	11.3	0.7571675728280536
snR69	q	6	14.4	0.12657621445576042
snR69	q	7	16.4	0
snR69	q	8	18.2	0
snR69	q	9	20	0.09361713503573227
snR69	w	1	3.85	1.562268605625662
snR69	w	10	22.9	0
snR69	w	11	26.1	0.06736577895200581
snR69	w	2	6.02	0
snR69	w	3	7.92	0.8319078374595474
snR69	w	4	9.9	0.6072882065439464
snR69	w	5	11.8	0.12877833219424803
snR69	w	6	15.1	0.02398853039493766
snR69	w	7	17	0
snR69	w	8	18.8	0.08516898657512995
snR69	w	9	20.8	0.08538850321877237
snR7-L	q	1	3.3	0
snR7-L	q	10	23.8	0.09042984474881004
snR7-L	q	11	28.8	0
snR7-L	q	2	5.32	0.3801272369492001
snR7-L	q	3	7.65	0.25969246070506635
snR7-L	q	4	9.47	0
snR7-L	q	5	11.3	0.3683517921866207
snR7-L	q	6	14.4	1.0126097156460834
snR7-L	q	7	16.4	0
snR7-L	q	8	18.2	0
snR7-L	q	9	20	0
snR7-L	w	1	3.85	0.5407852865627292
snR7-L	w	10	22.9	0
snR7-L	w	11	26.1	0
snR7-L	w	2	6.02	0
snR7-L	w	3	7.92	0
snR7-L	w	4	9.9	0.3518866243525671
snR7-L	w	5	11.8	0.11038142759506975
snR7-L	w	6	15.1	0.01199426519746883
snR7-L	w	7	17	0.23056853475754943
snR7-L	w	8	18.8	0.14052882784896442
snR7-L	w	9	20.8	0.1878547070812992
snR70	q	1	3.3	0.47639782472830616
snR70	q	10	23.8	0
snR70	q	11	28.8	0.07054541220121832
snR70	q	2	5.32	1.2308881958355051
snR70	q	3	7.65	0.3635694449870929
snR70	q	4	9.47	2.4235066715941955
snR70	q	5	11.3	3.069598268221839
snR70	q	6	14.4	0
snR70	q	7	16.4	0
snR70	q	8	18.2	0.013871450009972105
snR70	q	9	20	0
snR70	w	1	3.85	7.150383233440531
snR70	w	10	22.9	0.13704532075212952
snR70	w	11	26.1	0.1796420772053488
snR70	w	2	6.02	2.6643347650617306
snR70	w	3	7.92	6.322499564692561
snR70	w	4	9.9	1.4870047674253641
snR70	w	5	11.8	0.3495411873843875
snR70	w	6	15.1	0.03598279559240649
snR70	w	7	17	0.43808021603934394
snR70	w	8	18.8	0.19163021979404238
snR70	w	9	20.8	0.1622381561156675
snR74	q	1	3.3	0
snR74	q	10	23.8	0
snR74	q	11	28.8	0.004149730129483431
snR74	q	2	5.32	0.018101296997580958
snR74	q	3	7.65	0
snR74	q	4	9.47	0.24235066715941955
snR74	q	5	11.3	0.04092797690962452
snR74	q	6	14.4	0
snR74	q	7	16.4	0
snR74	q	8	18.2	0.05548580003988842
snR74	q	9	20	0
snR74	w	1	3.85	0.12017450812505093
snR74	w	10	22.9	0
snR74	w	11	26.1	0
snR74	w	2	6.02	0
snR74	w	3	7.92	0
snR74	w	4	9.9	0.017026772146091957
snR74	w	5	11.8	0
snR74	w	6	15.1	0
snR74	w	7	17	0
snR74	w	8	18.8	0.008516898657512994
snR74	w	9	20.8	0.017077700643754475
snR76	q	1	3.3	0
snR76	q	10	23.8	0
snR76	q	11	28.8	0.024898380776900583
snR76	q	2	5.32	0.10860778198548575
snR76	q	3	7.65	0.025969246070506637
snR76	q	4	9.47	0.08078355571980651
snR76	q	5	11.3	0.08185595381924904
snR76	q	6	14.4	0
snR76	q	7	16.4	0.26590467557162734
snR76	q	8	18.2	0.02774290001994421
snR76	q	9	20	0.3120571167857742
snR76	w	1	3.85	0
snR76	w	10	22.9	0
snR76	w	11	26.1	0
snR76	w	2	6.02	0
snR76	w	3	7.92	0
snR76	w	4	9.9	0.1929700843223755
snR76	w	5	11.8	0.01839690459917829
snR76	w	6	15.1	0.03598279559240649
snR76	w	7	17	0.06917056042726483
snR76	w	8	18.8	0.04684294261632147
snR76	w	9	20.8	0
snR77	q	1	3.3	0
snR77	q	10	23.8	0.03617193789952401
snR77	q	11	28.8	0.0539464916832846
snR77	q	2	5.32	0.14481037598064767
snR77	q	3	7.65	0.0779077382115199
snR77	q	4	9.47	0
snR77	q	5	11.3	0.22510387300293486
snR77	q	6	14.4	0
snR77	q	7	16.4	0
snR77	q	8	18.2	0
snR77	q	9	20	0.6553199452501258
snR77	w	1	3.85	0
snR77	w	10	22.9	0
snR77	w	11	26.1	0
snR77	w	2	6.02	0.2960371961179701
snR77	w	3	7.92	0.1663815674919095
snR77	w	4	9.9	0.2326992193299234
snR77	w	5	11.8	0.03679380919835658
snR77	w	6	15.1	0
snR77	w	7	17	0
snR77	w	8	18.8	0.02980914530129548
snR77	w	9	20.8	0.017077700643754475
snR79	q	1	3.3	0
snR79	q	10	23.8	0
snR79	q	11	28.8	0.03319784103586745
snR79	q	2	5.32	0.4706337219371049
snR79	q	3	7.65	0.025969246070506637
snR79	q	4	9.47	0
snR79	q	5	11.3	0.16371190763849808
snR79	q	6	14.4	0
snR79	q	7	16.4	0
snR79	q	8	18.2	0
snR79	q	9	20	0.3120571167857742
snR79	w	1	3.85	0.1802617621875764
snR79	w	10	22.9	0
snR79	w	11	26.1	0
snR79	w	2	6.02	0.2960371961179701
snR79	w	3	7.92	0
snR79	w	4	9.9	0.2781039450528353
snR79	w	5	11.8	0
snR79	w	6	15.1	0
snR79	w	7	17	0.34585280213632413
snR79	w	8	18.8	0.05110139194507797
snR79	w	9	20.8	0
snR8	q	1	3.3	25.48728362296438
snR8	q	10	23.8	3.3820761936054953
snR8	q	11	28.8	2.1952072384967347
snR8	q	2	5.32	20.02003447932454
snR8	q	3	7.65	18.542041694341737
snR8	q	4	9.47	8.078355571980651
snR8	q	5	11.3	15.593559202566942
snR8	q	6	14.4	9.746368513093554
snR8	q	7	16.4	12.231615076294856
snR8	q	8	18.2	1.068101650767852
snR8	q	9	20	8.487953576573059
snR8	w	1	3.85	15.742860564381672
snR8	w	10	22.9	3.129201490506958
snR8	w	11	26.1	1.4820471369441277
snR8	w	2	6.02	12.334883171582085
snR8	w	3	7.92	12.977762264368941
snR8	w	4	9.9	13.263855501805635
snR8	w	5	11.8	3.182664495657844
snR8	w	6	15.1	0.7916215030329428
snR8	w	7	17	3.158788926178427
snR8	w	8	18.8	4.526731636468157
snR8	w	9	20.8	3.49238978164779
snR80	q	1	3.3	0
snR80	q	10	23.8	0.10851581369857205
snR80	q	11	28.8	0.029048110906384015
snR80	q	2	5.32	0.3077220489588763
snR80	q	3	7.65	0.2077539685640531
snR80	q	4	9.47	0
snR80	q	5	11.3	0.08185595381924904
snR80	q	6	14.4	0
snR80	q	7	16.4	0
snR80	q	8	18.2	0
snR80	q	9	20	0.06241142335715484
snR80	w	1	3.85	0.42061077843767825
snR80	w	10	22.9	0
snR80	w	11	26.1	0
snR80	w	2	6.02	0
snR80	w	3	7.92	0
snR80	w	4	9.9	0.2667527636221073
snR80	w	5	11.8	0
snR80	w	6	15.1	0
snR80	w	7	17	0
snR80	w	8	18.8	0.04258449328756497
snR80	w	9	20.8	0.05977195225314066
snR81	q	1	3.3	0.7145967370924592
snR81	q	10	23.8	1.2479318575335785
snR81	q	11	28.8	0.7220530425301169
snR81	q	2	5.32	3.1677269745766674
snR81	q	3	7.65	4.0252331409285285
snR81	q	4	9.47	0.32313422287922605
snR81	q	5	11.3	2.35335867230341
snR81	q	6	14.4	2.0252194312921667
snR81	q	7	16.4	3.3238084446453415
snR81	q	8	18.2	0.12484305008974894
snR81	q	9	20	3.900713959822178
snR81	w	1	3.85	3.244711719376375
snR81	w	10	22.9	0.8451128113047988
snR81	w	11	26.1	0.6062920105680523
snR81	w	2	6.02	2.7630138304343874
snR81	w	3	7.92	1.996578809902914
snR81	w	4	9.9	3.008063079142912
snR81	w	5	11.8	0.3495411873843875
snR81	w	6	15.1	0.07196559118481298
snR81	w	7	17	0.4841939229908538
snR81	w	8	18.8	1.0944214774904197
snR81	w	9	20.8	0.9563512360502505
snR82	q	1	3.3	12.38634344293596
snR82	q	10	23.8	1.8628548018254867
snR82	q	11	28.8	0.9751865804286062
snR82	q	2	5.32	16.38167378281077
snR82	q	3	7.65	6.206649810851086
snR82	q	4	9.47	10.582645799294653
snR82	q	5	11.3	1.1664473419242987
snR82	q	6	14.4	3.4175577903055316
snR82	q	7	16.4	4.985712666968012
snR82	q	8	18.2	0.8045441005783821
snR82	q	9	20	0.3120571167857742
snR82	w	1	3.85	27.099351582198985
snR82	w	10	22.9	2.9693152829628064
snR82	w	11	26.1	1.3024050597387788
snR82	w	2	6.02	15.986008590370384
snR82	w	3	7.92	8.984604644563113
snR82	w	4	9.9	17.83270602767364
snR82	w	5	11.8	7.303571125873781
snR82	w	6	15.1	1.5952372712633542
snR82	w	7	17	4.1963473325874
snR82	w	8	18.8	4.156246544866342
snR82	w	9	20.8	2.6555824501038208
snR83	q	1	3.3	44.304997699732475
snR83	q	10	23.8	8.663179126936
snR83	q	11	28.8	6.598070905878655
snR83	q	2	5.32	28.020807752255322
snR83	q	3	7.65	7.7648045750814845
snR83	q	4	9.47	13.24850313804827
snR83	q	5	11.3	5.832236709621494
snR83	q	6	14.4	27.720190965811533
snR83	q	7	16.4	23.26665911251739
snR83	q	8	18.2	3.5233483025329146
snR83	q	9	20	5.211353850322429
snR83	w	1	3.85	11.11614200156721
snR83	w	10	22.9	8.679536980968203
snR83	w	11	26.1	8.465632888302062
snR83	w	2	6.02	11.150734387110205
snR83	w	3	7.92	4.825065457265375
snR83	w	4	9.9	15.136800437875749
snR83	w	5	11.8	5.05914876477403
snR83	w	6	15.1	3.9701017803621825
snR83	w	7	17	9.545537338962546
snR83	w	8	18.8	7.754636227665582
snR83	w	9	20.8	4.44874101769804
snR84	q	1	3.3	5.478574984375521
snR84	q	10	23.8	0.4521492237440502
snR84	q	11	28.8	0.2572832680279727
snR84	q	2	5.32	1.8282309967556767
snR84	q	3	7.65	0.38953869105759953
snR84	q	4	9.47	1.8580217815555498
snR84	q	5	11.3	0.5320636998251187
snR84	q	6	14.4	2.1517956457479275
snR84	q	7	16.4	0.5318093511432547
snR84	q	8	18.2	0.3190433502293584
snR84	q	9	20	0.03120571167857742
snR84	w	1	3.85	5.047329341252139
snR84	w	10	22.9	0.38829507546436703
snR84	w	11	26.1	0.1796420772053488
snR84	w	2	6.02	3.2564091572976706
snR84	w	3	7.92	0
snR84	w	4	9.9	2.644825273359617
snR84	w	5	11.8	0.827860706963023
snR84	w	6	15.1	0.21589677355443893
snR84	w	7	17	0.6455918973211384
snR84	w	8	18.8	0.5535984127383446
snR84	w	9	20.8	0.2988597612657033
snR85	q	1	3.3	3.09658586073399
snR85	q	10	23.8	1.0128142611866724
snR85	q	11	28.8	0.35272706100609164
snR85	q	2	5.32	4.072791824455716
snR85	q	3	7.65	4.181048617351569
snR85	q	4	9.47	1.7772382258357433
snR85	q	5	11.3	5.3411009867059995
snR85	q	6	14.4	7.341420438434105
snR85	q	7	16.4	3.2573322757524346
snR85	q	8	18.2	0.12484305008974894
snR85	q	9	20	2.5588683576433486
snR85	w	1	3.85	6.369248930627699
snR85	w	10	22.9	1.393294094313317
snR85	w	11	26.1	1.1452182421840986
snR85	w	2	6.02	1.9735813074531336
snR85	w	3	7.92	3.1612497823462804
snR85	w	4	9.9	2.8264441762512647
snR85	w	5	11.8	0.5887009471737052
snR85	w	6	15.1	0.10794838677721946
snR85	w	7	17	0.9222741390301977
snR85	w	8	18.8	1.2732763492981927
snR85	w	9	20.8	1.1954390450628132
snR86	q	1	3.3	55.02394875611936
snR86	q	10	23.8	6.348175101366465
snR86	q	11	28.8	3.182843009313791
snR86	q	2	5.32	31.441952884798123
snR86	q	3	7.65	12.724930574548251
snR86	q	4	9.47	26.012304941777696
snR86	q	5	11.3	20.504916431721885
snR86	q	6	14.4	9.999520942005073
snR86	q	7	16.4	10.569710853972186
snR86	q	8	18.2	7.254768355215411
snR86	q	9	20	9.829799178751887
snR86	w	1	3.85	38.4558426000163
snR86	w	10	22.9	4.476813811236232
snR86	w	11	26.1	2.874273235285581
snR86	w	2	6.02	34.04427755356656
snR86	w	3	7.92	30.115063716035618
snR86	w	4	9.9	31.295207204517016
snR86	w	5	11.8	18.396904599178292
snR86	w	6	15.1	8.30003151664843
snR86	w	7	17	11.528426737877473
snR86	w	8	18.8	8.981069634347453
snR86	w	9	20.8	7.6251933374363725
snR9	q	1	3.3	6.907768458560439
snR9	q	10	23.8	0.10851581369857205
snR9	q	11	28.8	0.510416805926462
snR9	q	2	5.32	1.8463322937532576
snR9	q	3	7.65	0.6752003978331725
snR9	q	4	9.47	0.08078355571980651
snR9	q	5	11.3	0.4502077460058697
snR9	q	6	14.4	4.683319934863136
snR9	q	7	16.4	1.595428053429764
snR9	q	8	18.2	0.16645740011966526
snR9	q	9	20	1.0609941970716323
snR9	w	1	3.85	1.3820068434380857
snR9	w	10	22.9	0.29693152829628067
snR9	w	11	26.1	0.6062920105680523
snR9	w	2	6.02	1.0854697190992235
snR9	w	3	7.92	0.8319078374595474
snR9	w	4	9.9	1.8388913917779313
snR9	w	5	11.8	0.03679380919835658
snR9	w	6	15.1	0.02398853039493766
snR9	w	7	17	0.3689096556120791
snR9	w	8	18.8	0.28105765569792884
snR9	w	9	20.8	0.15369930579379026
SRG1	q	1	3.3	0
SRG1	q	10	23.8	0
SRG1	q	11	28.8	0.06224595194225146
SRG1	q	2	5.32	0.07240518799032383
SRG1	q	3	7.65	0.0779077382115199
SRG1	q	4	9.47	0.32313422287922605
SRG1	q	5	11.3	0.08185595381924904
SRG1	q	6	14.4	0.886033501190323
SRG1	q	7	16.4	0
SRG1	q	8	18.2	0
SRG1	q	9	20	0.06241142335715484
SRG1	w	1	3.85	0.1802617621875764
SRG1	w	10	22.9	0
SRG1	w	11	26.1	0.11227629825334301
SRG1	w	2	6.02	0
SRG1	w	3	7.92	0
SRG1	w	4	9.9	0.062431497869003844
SRG1	w	5	11.8	0.01839690459917829
SRG1	w	6	15.1	0.07196559118481298
SRG1	w	7	17	0.04611370695150989
SRG1	w	8	18.8	0.034067594630051976
SRG1	w	9	20.8	0.04269425160938618
tD(GUC)B	q	1	3.3	0.47639782472830616
tD(GUC)B	q	10	23.8	0.018085968949762006
tD(GUC)B	q	11	28.8	0
tD(GUC)B	q	2	5.32	0.868862255883886
tD(GUC)B	q	3	7.65	0.2077539685640531
tD(GUC)B	q	4	9.47	0.40391777859903255
tD(GUC)B	q	5	11.3	1.0027354342858006
tD(GUC)B	q	6	14.4	0
tD(GUC)B	q	7	16.4	0.33238084446453414
tD(GUC)B	q	8	18.2	0
tD(GUC)B	q	9	20	0
tD(GUC)B	w	1	3.85	0.8412215568753565
tD(GUC)B	w	10	22.9	0.1827270943361727
tD(GUC)B	w	11	26.1	0
tD(GUC)B	w	2	6.02	0.5920743922359402
tD(GUC)B	w	3	7.92	0.998289404951457
tD(GUC)B	w	4	9.9	0.397291350075479
tD(GUC)B	w	5	11.8	0.31274737818603093
tD(GUC)B	w	6	15.1	0
tD(GUC)B	w	7	17	0.2766822417090593
tD(GUC)B	w	8	18.8	0.1320119291914514
tD(GUC)B	w	9	20.8	0.07684965289689513
tD(GUC)D	q	1	3.3	0.9527956494566123
tD(GUC)D	q	10	23.8	0.018085968949762006
tD(GUC)D	q	11	28.8	0
tD(GUC)D	q	2	5.32	0.9050648498790479
tD(GUC)D	q	3	7.65	0.285661706775573
tD(GUC)D	q	4	9.47	0.40391777859903255
tD(GUC)D	q	5	11.3	1.023199422740613
tD(GUC)D	q	6	14.4	0
tD(GUC)D	q	7	16.4	0.26590467557162734
tD(GUC)D	q	8	18.2	0
tD(GUC)D	q	9	20	0.03120571167857742
tD(GUC)D	w	1	3.85	0.8412215568753565
tD(GUC)D	w	10	22.9	0.13704532075212952
tD(GUC)D	w	11	26.1	0
tD(GUC)D	w	2	6.02	0.6907534576085969
tD(GUC)D	w	3	7.92	1.1646709724433664
tD(GUC)D	w	4	9.9	0.37458898721402306
tD(GUC)D	w	5	11.8	0.2943504735868526
tD(GUC)D	w	6	15.1	0
tD(GUC)D	w	7	17	0.2536253882333044
tD(GUC)D	w	8	18.8	0.14052882784896442
tD(GUC)D	w	9	20.8	0.08538850321877237
tD(GUC)G1	q	1	3.3	0.47639782472830616
tD(GUC)G1	q	10	23.8	0.018085968949762006
tD(GUC)G1	q	11	28.8	0.004149730129483431
tD(GUC)G1	q	2	5.32	0.8145583648911431
tD(GUC)G1	q	3	7.65	0.18178472249354646
tD(GUC)G1	q	4	9.47	0.32313422287922605
tD(GUC)G1	q	5	11.3	1.0641273996502374
tD(GUC)G1	q	6	14.4	0
tD(GUC)G1	q	7	16.4	0.26590467557162734
tD(GUC)G1	q	8	18.2	0
tD(GUC)G1	q	9	20	0
tD(GUC)G1	w	1	3.85	0.6008725406252546
tD(GUC)G1	w	10	22.9	0.2055679811281943
tD(GUC)G1	w	11	26.1	0
tD(GUC)G1	w	2	6.02	0.6907534576085969
tD(GUC)G1	w	3	7.92	0.998289404951457
tD(GUC)G1	w	4	9.9	0.4313448943676629
tD(GUC)G1	w	5	11.8	0.31274737818603093
tD(GUC)G1	w	6	15.1	0
tD(GUC)G1	w	7	17	0.2536253882333044
tD(GUC)G1	w	8	18.8	0.12775347986269492
tD(GUC)G1	w	9	20.8	0.05977195225314066
tD(GUC)G2	q	1	3.3	0.9527956494566123
tD(GUC)G2	q	10	23.8	0.018085968949762006
tD(GUC)G2	q	11	28.8	0.008299460258966862
tD(GUC)G2	q	2	5.32	1.0136726318645337
tD(GUC)G2	q	3	7.65	0.25969246070506635
tD(GUC)G2	q	4	9.47	0.32313422287922605
tD(GUC)G2	q	5	11.3	1.2073753188339233
tD(GUC)G2	q	6	14.4	0
tD(GUC)G2	q	7	16.4	0.1994285066787205
tD(GUC)G2	q	8	18.2	0
tD(GUC)G2	q	9	20	0
tD(GUC)G2	w	1	3.85	1.4420940975006111
tD(GUC)G2	w	10	22.9	0.2284088679202159
tD(GUC)G2	w	11	26.1	0
tD(GUC)G2	w	2	6.02	0.8881115883539101
tD(GUC)G2	w	3	7.92	1.331052539935276
tD(GUC)G2	w	4	9.9	0.7378267929973181
tD(GUC)G2	w	5	11.8	0.31274737818603093
tD(GUC)G2	w	6	15.1	0
tD(GUC)G2	w	7	17	0.34585280213632413
tD(GUC)G2	w	8	18.8	0.2512485103966333
tD(GUC)G2	w	9	20.8	0.12808275482815856
tD(GUC)I1	q	1	3.3	0.7145967370924592
tD(GUC)I1	q	10	23.8	0.018085968949762006
tD(GUC)I1	q	11	28.8	0.008299460258966862
tD(GUC)I1	q	2	5.32	1.0317739288621146
tD(GUC)I1	q	3	7.65	0.285661706775573
tD(GUC)I1	q	4	9.47	0.4847013343188391
tD(GUC)I1	q	5	11.3	1.2073753188339233
tD(GUC)I1	q	6	14.4	0
tD(GUC)I1	q	7	16.4	0.26590467557162734
tD(GUC)I1	q	8	18.2	0
tD(GUC)I1	q	9	20	0
tD(GUC)I1	w	1	3.85	1.7425303678132384
tD(GUC)I1	w	10	22.9	0.13704532075212952
tD(GUC)I1	w	11	26.1	0
tD(GUC)I1	w	2	6.02	0.9867906537265668
tD(GUC)I1	w	3	7.92	1.996578809902914
tD(GUC)I1	w	4	9.9	0.7435023837126821
tD(GUC)I1	w	5	11.8	0.33114428278520924
tD(GUC)I1	w	6	15.1	0.01199426519746883
tD(GUC)I1	w	7	17	0.34585280213632413
tD(GUC)I1	w	8	18.8	0.22569781442409437
tD(GUC)I1	w	9	20.8	0.11100505418440408
tD(GUC)I2	q	1	3.3	0.47639782472830616
tD(GUC)I2	q	10	23.8	0.018085968949762006
tD(GUC)I2	q	11	28.8	0.008299460258966862
tD(GUC)I2	q	2	5.32	0.9593687408717908
tD(GUC)I2	q	3	7.65	0.25969246070506635
tD(GUC)I2	q	4	9.47	0.40391777859903255
tD(GUC)I2	q	5	11.3	1.2278393072887355
tD(GUC)I2	q	6	14.4	0
tD(GUC)I2	q	7	16.4	0.4653331822503478
tD(GUC)I2	q	8	18.2	0
tD(GUC)I2	q	9	20	0
tD(GUC)I2	w	1	3.85	1.4420940975006111
tD(GUC)I2	w	10	22.9	0.13704532075212952
tD(GUC)I2	w	11	26.1	0
tD(GUC)I2	w	2	6.02	0.6907534576085969
tD(GUC)I2	w	3	7.92	1.1646709724433664
tD(GUC)I2	w	4	9.9	0.6640441136975863
tD(GUC)I2	w	5	11.8	0.3863349965827441
tD(GUC)I2	w	6	15.1	0
tD(GUC)I2	w	7	17	0.2766822417090593
tD(GUC)I2	w	8	18.8	0.25550695972538984
tD(GUC)I2	w	9	20.8	0.11100505418440408
tD(GUC)J1	q	1	3.3	0.47639782472830616
tD(GUC)J1	q	10	23.8	0.018085968949762006
tD(GUC)J1	q	11	28.8	0.008299460258966862
tD(GUC)J1	q	2	5.32	0.850760958886305
tD(GUC)J1	q	3	7.65	0.285661706775573
tD(GUC)J1	q	4	9.47	0.32313422287922605
tD(GUC)J1	q	5	11.3	1.023199422740613
tD(GUC)J1	q	6	14.4	0
tD(GUC)J1	q	7	16.4	0.1994285066787205
tD(GUC)J1	q	8	18.2	0
tD(GUC)J1	q	9	20	0
tD(GUC)J1	w	1	3.85	0.5407852865627292
tD(GUC)J1	w	10	22.9	0.15988620754415112
tD(GUC)J1	w	11	26.1	0
tD(GUC)J1	w	2	6.02	0.6907534576085969
tD(GUC)J1	w	3	7.92	0.8319078374595474
tD(GUC)J1	w	4	9.9	0.397291350075479
tD(GUC)J1	w	5	11.8	0.25755666438849606
tD(GUC)J1	w	6	15.1	0
tD(GUC)J1	w	7	17	0.2766822417090593
tD(GUC)J1	w	8	18.8	0.11497813187642543
tD(GUC)J1	w	9	20.8	0.08538850321877237
tD(GUC)J2	q	1	3.3	0.7145967370924592
tD(GUC)J2	q	10	23.8	0.018085968949762006
tD(GUC)J2	q	11	28.8	0.008299460258966862
tD(GUC)J2	q	2	5.32	0.9231661468766288
tD(GUC)J2	q	3	7.65	0.285661706775573
tD(GUC)J2	q	4	9.47	0.32313422287922605
tD(GUC)J2	q	5	11.3	0.9208794804665517
tD(GUC)J2	q	6	14.4	0
tD(GUC)J2	q	7	16.4	0.26590467557162734
tD(GUC)J2	q	8	18.2	0
tD(GUC)J2	q	9	20	0
tD(GUC)J2	w	1	3.85	0.7210470487503056
tD(GUC)J2	w	10	22.9	0.1827270943361727
tD(GUC)J2	w	11	26.1	0
tD(GUC)J2	w	2	6.02	0.6907534576085969
tD(GUC)J2	w	3	7.92	1.1646709724433664
tD(GUC)J2	w	4	9.9	0.397291350075479
tD(GUC)J2	w	5	11.8	0.31274737818603093
tD(GUC)J2	w	6	15.1	0
tD(GUC)J2	w	7	17	0.2536253882333044
tD(GUC)J2	w	8	18.8	0.11071968254766894
tD(GUC)J2	w	9	20.8	0.0683108025750179
tD(GUC)J3	q	1	3.3	1.1909945618207654
tD(GUC)J3	q	10	23.8	0.018085968949762006
tD(GUC)J3	q	11	28.8	0.012449190388450292
tD(GUC)J3	q	2	5.32	1.0136726318645337
tD(GUC)J3	q	3	7.65	0.25969246070506635
tD(GUC)J3	q	4	9.47	0.32313422287922605
tD(GUC)J3	q	5	11.3	1.2073753188339233
tD(GUC)J3	q	6	14.4	0
tD(GUC)J3	q	7	16.4	0.26590467557162734
tD(GUC)J3	q	8	18.2	0
tD(GUC)J3	q	9	20	0
tD(GUC)J3	w	1	3.85	1.9227921300008148
tD(GUC)J3	w	10	22.9	0.1827270943361727
tD(GUC)J3	w	11	26.1	0
tD(GUC)J3	w	2	6.02	0.7894325229812535
tD(GUC)J3	w	3	7.92	1.1646709724433664
tD(GUC)J3	w	4	9.9	0.6980976579897702
tD(GUC)J3	w	5	11.8	0.33114428278520924
tD(GUC)J3	w	6	15.1	0
tD(GUC)J3	w	7	17	0.2997390951848143
tD(GUC)J3	w	8	18.8	0.23847316241036384
tD(GUC)J3	w	9	20.8	0.11100505418440408
tD(GUC)J4	q	1	3.3	0.47639782472830616
tD(GUC)J4	q	10	23.8	0.018085968949762006
tD(GUC)J4	q	11	28.8	0.008299460258966862
tD(GUC)J4	q	2	5.32	0.850760958886305
tD(GUC)J4	q	3	7.65	0.18178472249354646
tD(GUC)J4	q	4	9.47	0.4847013343188391
tD(GUC)J4	q	5	11.3	1.0641273996502374
tD(GUC)J4	q	6	14.4	0
tD(GUC)J4	q	7	16.4	0.26590467557162734
tD(GUC)J4	q	8	18.2	0
tD(GUC)J4	q	9	20	0
tD(GUC)J4	w	1	3.85	0.8412215568753565
tD(GUC)J4	w	10	22.9	0.13704532075212952
tD(GUC)J4	w	11	26.1	0
tD(GUC)J4	w	2	6.02	0.6907534576085969
tD(GUC)J4	w	3	7.92	0.998289404951457
tD(GUC)J4	w	4	9.9	0.3178330800603832
tD(GUC)J4	w	5	11.8	0.31274737818603093
tD(GUC)J4	w	6	15.1	0
tD(GUC)J4	w	7	17	0.2536253882333044
tD(GUC)J4	w	8	18.8	0.12775347986269492
tD(GUC)J4	w	9	20.8	0.08538850321877237
tD(GUC)K	q	1	3.3	0.7145967370924592
tD(GUC)K	q	10	23.8	0.018085968949762006
tD(GUC)K	q	11	28.8	0.008299460258966862
tD(GUC)K	q	2	5.32	0.9774700378693717
tD(GUC)K	q	3	7.65	0.23372321463455972
tD(GUC)K	q	4	9.47	0.32313422287922605
tD(GUC)K	q	5	11.3	1.2892312726531723
tD(GUC)K	q	6	14.4	0
tD(GUC)K	q	7	16.4	0.33238084446453414
tD(GUC)K	q	8	18.2	0
tD(GUC)K	q	9	20	0
tD(GUC)K	w	1	3.85	1.802617621875764
tD(GUC)K	w	10	22.9	0.1827270943361727
tD(GUC)K	w	11	26.1	0
tD(GUC)K	w	2	6.02	1.0854697190992235
tD(GUC)K	w	3	7.92	1.6638156749190949
tD(GUC)K	w	4	9.9	0.8002582908663219
tD(GUC)K	w	5	11.8	0.3495411873843875
tD(GUC)K	w	6	15.1	0
tD(GUC)K	w	7	17	0.2997390951848143
tD(GUC)K	w	8	18.8	0.22143936509533788
tD(GUC)K	w	9	20.8	0.11954390450628131
tD(GUC)L1	q	1	3.3	0.7145967370924592
tD(GUC)L1	q	10	23.8	0.018085968949762006
tD(GUC)L1	q	11	28.8	0.008299460258966862
tD(GUC)L1	q	2	5.32	0.9412674438742098
tD(GUC)L1	q	3	7.65	0.23372321463455972
tD(GUC)L1	q	4	9.47	0.24235066715941955
tD(GUC)L1	q	5	11.3	0.9208794804665517
tD(GUC)L1	q	6	14.4	0
tD(GUC)L1	q	7	16.4	0.26590467557162734
tD(GUC)L1	q	8	18.2	0
tD(GUC)L1	q	9	20	0
tD(GUC)L1	w	1	3.85	1.0815705731254583
tD(GUC)L1	w	10	22.9	0.15988620754415112
tD(GUC)L1	w	11	26.1	0
tD(GUC)L1	w	2	6.02	0.5920743922359402
tD(GUC)L1	w	3	7.92	1.6638156749190949
tD(GUC)L1	w	4	9.9	0.3291842614911112
tD(GUC)L1	w	5	11.8	0.2943504735868526
tD(GUC)L1	w	6	15.1	0
tD(GUC)L1	w	7	17	0.2536253882333044
tD(GUC)L1	w	8	18.8	0.11923658120518192
tD(GUC)L1	w	9	20.8	0.0683108025750179
tD(GUC)L2	q	1	3.3	0.9527956494566123
tD(GUC)L2	q	10	23.8	0.018085968949762006
tD(GUC)L2	q	11	28.8	0.008299460258966862
tD(GUC)L2	q	2	5.32	0.850760958886305
tD(GUC)L2	q	3	7.65	0.25969246070506635
tD(GUC)L2	q	4	9.47	0.4847013343188391
tD(GUC)L2	q	5	11.3	0.9004154920117394
tD(GUC)L2	q	6	14.4	0
tD(GUC)L2	q	7	16.4	0.1994285066787205
tD(GUC)L2	q	8	18.2	0
tD(GUC)L2	q	9	20	0
tD(GUC)L2	w	1	3.85	0.8412215568753565
tD(GUC)L2	w	10	22.9	0.13704532075212952
tD(GUC)L2	w	11	26.1	0
tD(GUC)L2	w	2	6.02	0.5920743922359402
tD(GUC)L2	w	3	7.92	0.8319078374595474
tD(GUC)L2	w	4	9.9	0.36891339649865906
tD(GUC)L2	w	5	11.8	0.33114428278520924
tD(GUC)L2	w	6	15.1	0
tD(GUC)L2	w	7	17	0.2766822417090593
tD(GUC)L2	w	8	18.8	0.11923658120518192
tD(GUC)L2	w	9	20.8	0.05977195225314066
tD(GUC)M	q	1	3.3	0.47639782472830616
tD(GUC)M	q	10	23.8	0.018085968949762006
tD(GUC)M	q	11	28.8	0.004149730129483431
tD(GUC)M	q	2	5.32	0.868862255883886
tD(GUC)M	q	3	7.65	0.285661706775573
tD(GUC)M	q	4	9.47	0.4847013343188391
tD(GUC)M	q	5	11.3	0.9822714458309885
tD(GUC)M	q	6	14.4	0
tD(GUC)M	q	7	16.4	0.1994285066787205
tD(GUC)M	q	8	18.2	0
tD(GUC)M	q	9	20	0
tD(GUC)M	w	1	3.85	0.781134302812831
tD(GUC)M	w	10	22.9	0.2284088679202159
tD(GUC)M	w	11	26.1	0
tD(GUC)M	w	2	6.02	0.7894325229812535
tD(GUC)M	w	3	7.92	1.8301972424110045
tD(GUC)M	w	4	9.9	0.397291350075479
tD(GUC)M	w	5	11.8	0.23915975978931778
tD(GUC)M	w	6	15.1	0
tD(GUC)M	w	7	17	0.2536253882333044
tD(GUC)M	w	8	18.8	0.11071968254766894
tD(GUC)M	w	9	20.8	0.0683108025750179
tD(GUC)N	q	1	3.3	0.7145967370924592
tD(GUC)N	q	10	23.8	0.018085968949762006
tD(GUC)N	q	11	28.8	0.008299460258966862
tD(GUC)N	q	2	5.32	1.0317739288621146
tD(GUC)N	q	3	7.65	0.3116309528460796
tD(GUC)N	q	4	9.47	0.40391777859903255
tD(GUC)N	q	5	11.3	1.2687672841983602
tD(GUC)N	q	6	14.4	0
tD(GUC)N	q	7	16.4	0.33238084446453414
tD(GUC)N	q	8	18.2	0
tD(GUC)N	q	9	20	0
tD(GUC)N	w	1	3.85	1.6223558596881875
tD(GUC)N	w	10	22.9	0.13704532075212952
tD(GUC)N	w	11	26.1	0
tD(GUC)N	w	2	6.02	0.7894325229812535
tD(GUC)N	w	3	7.92	1.331052539935276
tD(GUC)N	w	4	9.9	0.7264756115665901
tD(GUC)N	w	5	11.8	0.31274737818603093
tD(GUC)N	w	6	15.1	0
tD(GUC)N	w	7	17	0.2997390951848143
tD(GUC)N	w	8	18.8	0.24699006106787685
tD(GUC)N	w	9	20.8	0.10246620386252685
tD(GUC)O	q	1	3.3	0.47639782472830616
tD(GUC)O	q	10	23.8	0.018085968949762006
tD(GUC)O	q	11	28.8	0.008299460258966862
tD(GUC)O	q	2	5.32	0.8326596618887241
tD(GUC)O	q	3	7.65	0.285661706775573
tD(GUC)O	q	4	9.47	0.32313422287922605
tD(GUC)O	q	5	11.3	1.0845913881050497
tD(GUC)O	q	6	14.4	0
tD(GUC)O	q	7	16.4	0.33238084446453414
tD(GUC)O	q	8	18.2	0
tD(GUC)O	q	9	20	0
tD(GUC)O	w	1	3.85	1.2618323353130347
tD(GUC)O	w	10	22.9	0.2284088679202159
tD(GUC)O	w	11	26.1	0
tD(GUC)O	w	2	6.02	0.5920743922359402
tD(GUC)O	w	3	7.92	0.8319078374595474
tD(GUC)O	w	4	9.9	0.42566930365229894
tD(GUC)O	w	5	11.8	0.31274737818603093
tD(GUC)O	w	6	15.1	0
tD(GUC)O	w	7	17	0.3689096556120791
tD(GUC)O	w	8	18.8	0.11497813187642543
tD(GUC)O	w	9	20.8	0.051233101931263424
tE(UUC)G3	q	1	3.3	0
tE(UUC)G3	q	10	23.8	0
tE(UUC)G3	q	11	28.8	0.004149730129483431
tE(UUC)G3	q	2	5.32	0.41632983094436204
tE(UUC)G3	q	3	7.65	0.0779077382115199
tE(UUC)G3	q	4	9.47	0.16156711143961303
tE(UUC)G3	q	5	11.3	2.701246476035218
tE(UUC)G3	q	6	14.4	0.12657621445576042
tE(UUC)G3	q	7	16.4	0
tE(UUC)G3	q	8	18.2	0
[truncated: 104,908 more rows]
