# Supplementary material for: Systematic identification of factors mediating accelerated mRNA degradation in response to changes in environmental nitrogen
Source: PLoS Genet. 2018 May 21;14(5):e1007406. doi: 10.1371/journal.pgen.1007406 (PMC5983874; doi:10.1371/journal.pgen.1007406)
Supplement: S6 Table — (CSV) [file pgen.1007406.s008.csv]

#
# Supplementary Table
#
# Parameters of log-linear degradation models fit to the pulse-chase
# data. These are fit to data normalized with the modeled approach
# ie the model-smoothed spike-ins approach.
#
# Key:
# Systematic name	common name	pre-shift estimated rate of degradation	pre-shift rate p-value for slope	pre-shift FDR adjusted p.value	pre-shift standard error of model	pre-shift rate t-statistic	change of rate estimate	change or rate p-value	change or rate FDR adjusted p-value	change or rate standard error	change or rate t-statistic	if the gene transcript is called as destabilized	class of transcript with regards to stability	adjusted R2
ICR1	ICR1	-0.13992957419469088	0.002584342806041093	4.182181417404284e-5	0.037644652834379	-3.71711687209133	-0.020421440063214683	0.7391016601207391	0.697652518763074	0.06001850741505085	-0.34025238118623385	NoChange	NoChange	0.6170568233996443
IRT1	IRT1	-0.08152242954070854	0.0858434436277332	8.466397939570726e-4	0.04355949237162117	-1.8715192740358946	0.12252601791296062	0.05792050343911957	0.21367437917728074	0.058447707265446444	2.096335744300384	NoChange	NotSignificant	0.1776596362373487
LSR1	LSR1	-0.09887087216057874	1.159200966907284e-8	2.9204220919395075e-9	0.010387716414511859	-9.518056540555348	0.027237329715269713	0.13870600190731333	0.3366237255735506	0.01762301090113563	1.5455548355539255	NoChange	NoChange	0.8459974121029541
NME1	NME1	-0.13367891957144518	3.681302407399155e-8	6.8444665829385005e-9	0.015120146225954041	-8.841112881698365	0.026645091175171973	0.3119710114262101	0.48828624066252807	0.025651691972886276	1.0387264591877883	NoChange	NoChange	0.8323569883281396
Q0045	COX1	-0.10063027176772317	0.007931328220986779	1.0559444165615486e-4	0.03392451370576014	-2.966299609790335	0.0638820094483233	0.2808697676753346	0.465620250919671	0.05755375397205917	1.1099538264582416	NoChange	NoChange	0.2627784180001913
Q0080	ATP8	-0.12987045653148777	0.02711408530631268	3.053246554568161e-4	0.05216473341555987	-2.489621781384386	0.048065091175711776	0.5575877707178825	0.6324851585415405	0.07985458046723724	0.6019077540008106	NoChange	NoChange	0.3075557321032164
Q0085	ATP6	-0.07996993215967087	0.03808205751612918	4.105082025253801e-4	0.035376697027349746	-2.2605256815763797	-0.004484014320831401	0.9382728776227258	0.7507333418358989	0.056999873965545525	-0.07866709185255101	NoChange	NoChange	0.25956611035304467
Q0105	COB	-0.1067959832317759	0.06875415509974339	6.931886817988574e-4	0.05341996191776854	-1.9991774497363213	-0.07467657752260674	0.41763218521382517	0.558309806499709	0.0889599352029153	-0.8394405566086734	NoChange	NoChange	0.40056812024259913
Q0130	OLI1	-0.09953412667887838	0.03100712748019663	3.440672454283106e-4	0.042088057770014786	-2.364901873656676	-0.006303026817351389	0.9290214321517857	0.7485915309506174	0.06965483326704573	-0.09048943945047676	NoChange	NoChange	0.2767319808303672
Q0158	21S_RRNA	-0.13486080984768067	0.006355882549864031	8.803618858994398e-5	0.0420770837220471	-3.205089277064555	0.041885575125768154	0.5141604007564589	0.6157619314580052	0.06257653957112641	0.66934949444048	NoChange	NoChange	0.4407565603379495
Q0250	COX2	-0.15222448623491575	2.0746820109243907e-4	5.422556077158048e-6	0.028041440583935567	-5.428554420350372	0.12609602124828875	0.011377987948127308	0.0873517445822952	0.04156786133274645	3.0334979285776353	NoChange	NotSignificant	0.6925569046010888
Q0255	Q0255	-0.09853347716086194	0.00873766731700622	1.1471551294762233e-4	0.033002711309782516	-2.985617643228455	-0.01838254232494189	0.7322705064344927	0.6954441687913152	0.0528015773919722	-0.3481438099562669	NoChange	NoChange	0.4925929913933407
RME2	RME2	-0.05626783757822582	0.017620357721685003	2.094999844143262e-4	0.02140927907765361	-2.628198613047021	-0.053150999371356034	0.15708740934151422	0.3580504095601622	0.035905523872667516	-1.4803014589021593	NoChange	NoChange	0.5002736597819777
RPR1	RPR1	-0.13257910134649398	5.282728737382397e-7	5.146956155089936e-8	0.017928748541491332	-7.394777222719969	-3.8784324044413175e-4	0.9899593430846738	0.7591735994069093	0.030416553396569488	-0.0127510581290211	NoChange	NoChange	0.7986674491760055
SCR1	SCR1	-0.11831096721638344	2.9438473181500295e-7	3.3335043924396587e-8	0.015365462325902328	-7.699798724372955	-0.022439062367005647	0.40008427673288605	0.5478160912396828	0.02606787664053595	-0.8607936379487295	NoChange	NoChange	0.831719828347779
snR11	SNR11	-0.03647702150289894	0.36510798192460236	0.003281644541841229	0.03913174973948463	-0.9321592248172073	-0.07495443283744316	0.2496475800395478	0.44008440374519614	0.06274372715881456	-1.1946123737233736	NoChange	NotSignificant	0.16770637518577614
snR128	SNR128	-0.09780598098736269	0.001466842717739236	2.6351709732975765e-5	0.02632348557605546	-3.7155406606308095	0.01934764407276812	0.6697217304321572	0.6743076753005366	0.04465842681406234	0.43323613152167295	NoChange	NoChange	0.44424822420791743
snR13	SNR13	-0.10618075588158489	0.012535452848991484	1.5582822040404647e-4	0.038288114321164836	-2.7732041069176	0.058340263115482766	0.3836270432274522	0.5374794562159592	0.06532867717466558	0.893026854952255	NoChange	NoChange	0.24954162268023516
snR14	SNR14	-0.1557016593003779	0.009508183563638485	1.2338572637612459e-4	0.047449949779301066	-3.2813872306414775	0.017061329015040604	0.8193271982599122	0.72117379750214194	0.07254351424167323	0.23518751735960955	NoChange	NoChange	0.611377200172754
snR161	SNR161	-0.14155553143949554	0.03301494146370654	3.6369273707376583e-4	0.05877816700664268	-2.408301222178262	0.09139172151166437	0.3372716409860793	0.5083342650802317	0.09143552957512235	0.9995208857687865	NoChange	NoChange	0.23271914799411164
snR17a	SNR17A	-0.08447300498446718	2.7621681307425704e-4	6.747242481003979e-6	0.018993310354950728	-4.447513540600296	0.02994900298013337	0.3643196273221275	0.5269908620240533	0.032222608134193864	0.9294406851055672	NoChange	NoChange	0.5165916283537925
snR17b	SNR17B	-0.08336877574100356	0.0061945649343736935	8.630402584795895e-5	0.02708752650201166	-3.07775520717302	0.028979920452292276	0.5358012630041714	0.6242295089271649	0.04595464063332192	0.6306201082830099	NoChange	NoChange	0.31711429503898503
snR189	SNR189	-0.07062030499211736	0.0445592816919788	4.694863022474855e-4	0.032703420833632986	-2.159416452222935	-0.04085379909612782	0.4735037933001731	0.5903106543009381	0.055799854864271727	-0.7321488415247874	NoChange	NoChange	0.31466704071424534
snR19	SNR19	-0.08912062346525695	3.458010199676264e-7	3.794618671088961e-8	0.01170303478807385	-7.615172054010865	-0.024489554083482124	0.23244914443098133	0.42269002259831995	0.019854480177998464	-1.233452292073603	NoChange	NoChange	0.8373829287850727
snR190	SNR190	-0.20299221426959527	5.090828006633668e-4	1.1063218307934698e-5	0.04745615415013852	-4.277468705689518	0.13581557715188508	0.08764692209296394	0.26604433742236744	0.07494279839235855	1.8122565485322648	NoChange	NoChange	0.49302522213287014
snR3	SNR3	-0.06980824585039527	0.10040094854518328	9.744145862838943e-4	0.0400359201349966	-1.7436403513397407	0.052959587567248216	0.42692543721855336	0.5637150070125951	0.06496497424408754	0.8152021636808094	NoChange	NoChange	0.06197691857678711
snR30	SNR30	-0.1117957395301309	5.953203620157464e-8	9.711444326591146e-9	0.013046734659864381	-8.568867417381277	-0.021212943352032557	0.34990720365824335	0.5193398651240627	0.022134099349671033	-0.958382946462551	NoChange	NoChange	0.860027111128974
snR31	SNR31	-0.08743173832370008	0.011621441883090255	1.4634243312470506e-4	0.03131377271282146	-2.79211767695756	0.008917103605852397	0.8684729143829852	0.735653845842798	0.05312456904414524	0.1678527236323084	NoChange	NoChange	0.30710813699008277
snR32	SNR32	-0.14484395323065125	0.0017102335817582247	2.9855010244127688e-5	0.039703142840765183	-3.6481734912414234	0.04963300090393282	0.4702085983644805	0.588125772441178	0.0673573373753898	0.7368610880106896	NoChange	NoChange	0.4094366811828194
snR33	SNR33	-0.14456358458609	0.006176207085397987	8.616103652942299e-5	0.0462727972320537	-3.1241591871162946	-0.006096196067295428	0.9406616329983395	0.7507533547018032	0.08069436212264089	-0.0755467408990768	NoChange	NoChange	0.39553147770894104
snR34	SNR34	-0.07716490762643069	0.09366177912302165	9.158989756198173e-4	0.043595726234653596	-1.7700108311326501	0.0031016700307365903	0.9651722056657668	0.7551427898119771	0.07005371270722535	0.04427559812139241	NoChange	NoChange	0.12092479703535874
snR35	SNR35	-0.185103018139188	0.010397031432785437	1.3257649491332538e-4	0.053334126406397384	-3.470629981425646	0.16150041540506743	0.08057661618749493	0.25223921402546307	0.07912246493208115	2.041144895368207	NoChange	NoChange	0.5444593480504395
snR37	SNR37	-0.14975629183130526	6.590966437080605e-4	1.3556648933977386e-5	0.0368320909701629	-4.065918819342092	0.04990891959327478	0.43432685789238135	0.5665738227093935	0.062486528778548885	0.7987148681302345	NoChange	NoChange	0.4707988395688769
snR39B	SNR39B	-0.08049720497455666	0.02619959053410938	2.9604464158510956e-4	0.033387806256929727	-2.410976161629345	-0.020556986425714602	0.7206703211091288	0.6927020147232605	0.056643216868038346	-0.36292053245503686	NoChange	NoChange	0.2972733679549294
snR4	SNR4	-0.0804072422495399	0.011980499574178884	1.500712010953555e-4	0.028942937399332555	-2.778129985223758	0.02561930216562609	0.6078719295596016	0.6503182604240895	0.04910238987529124	0.5217526525835752	NoChange	NoChange	0.26931246166348233
snR40	SNR40	-0.12550936435838644	2.3290030992084788e-4	5.960754842466125e-6	0.02775124256238832	-4.522657465741415	0.04281073328719251	0.3745793732792114	0.5346264027920831	0.04708065090358076	0.9093063172568946	NoChange	NoChange	0.5278008722561223
snR41	SNR41	-0.11082313008068728	9.912718525111129e-4	1.9245435261726912e-5	0.02850943256025118	-3.8872443303273827	-0.062055445866951615	0.21491762417687843	0.41003226888293376	0.04836693848251416	-1.283013724124511	NoChange	NoChange	0.613781731660388
snR42	SNR42	-0.1604448475951076	5.856062837289934e-6	3.410844702333705e-7	0.025374858033091707	-6.3229850344726755	0.08426329561124055	0.053471419689497486	0.20475241449603332	0.040774708169073824	2.0665579079521477	NoChange	NoChange	0.6807194021593928
snR43	SNR43	-0.12059884481076558	0.008134717488598462	1.0793103773765322e-4	0.039565084700274776	-3.048112893586906	-0.019744359724486547	0.7626277180369889	0.7048604751746664	0.06419159814390094	-0.3075847976276398	NoChange	NoChange	0.4474966416269801
snR45	SNR45	-0.16181781200140793	2.710158520115432e-4	6.66224195783629e-6	0.034246928224484274	-4.7250314229852295	0.08129321024674929	0.16742881690484837	0.36712427617067395	0.05603378864432236	1.4507891080284172	NoChange	NoChange	0.6043388674405111
snR46	SNR46	-0.0835058984883046	0.2061831060621803	0.0019046709791392768	0.06275707425485323	-1.3306212802271735	0.06428553288657202	0.5528186588320689	0.6307013209876051	0.10550528947861437	0.6093109947781576	NoChange	NoChange	-0.010637523433232321
snR47	SNR47	-0.1671978558148632	0.012879344134930455	1.5950028752289043e-4	0.05868978963912359	-2.8488406048640247	0.11691099835778758	0.18676683779930014	0.3874262696928001	0.08421679895782001	1.3882147006839154	NoChange	NoChange	0.2942595225008896
snR48	SNR48	-0.07368202675513455	0.06886231923029776	6.941148418356697e-4	0.03759562046808145	-1.9598566491990823	0.039647092617368214	0.5680927994839644	0.6362097226968303	0.06792313318034088	0.5837052968699528	NoChange	NoChange	0.12149084707387647
snR5	SNR5	-0.08673536986560143	0.09222711009556557	9.029065169876828e-4	0.04771812929622088	-1.8176607328248844	0.042324464340409616	0.5735733429818559	0.6392517582487676	0.07330945962013438	0.5773397397787562	NoChange	NoChange	0.12119254257517187
snR50	SNR50	-0.1140707422299174	0.0055346266973589344	7.878535850902157e-5	0.03620942296750384	-3.1503054421024665	-0.05103391146167734	0.41960000866448466	0.5594554858607069	0.061781932739826115	-0.8260329387329066	NoChange	NoChange	0.49533917366296465
snR51	SNR51	-0.0999830147370015	0.012029825390786187	1.505561877554752e-4	0.03330190315840035	-3.0023213466639653	0.024967075300084365	0.6505177075012926	0.6669955049384333	0.053612343845947395	0.4656963958118695	NoChange	NoChange	0.4017403240678066
snR52	SNR52	-0.1192104015696741	0.0025385089985702695	4.1221103601521375e-5	0.03336155941647566	-3.5732862508459915	0.09072665200699259	0.12260214243155776	0.31923787339517473	0.055656500613877655	1.6301177940815486	NoChange	NoChange	0.3815466380532434
snR55	SNR55	-0.21434101505138128	0.0013371611377981007	2.4444876785160434e-5	0.04872498379265739	-4.398996128217931	0.0898640854792491	0.23349573611507182	0.4237860130049495	0.07086608324728359	1.2680831416302907	NoChange	NoChange	0.7182897279139479
snR58	SNR58	-0.09583852141233876	0.021891434156835823	2.53624068884546e-4	0.03717455170943649	-2.5780679794454886	-0.05872669595671965	0.4132491373308791	0.556234947562915	0.06964093106109902	-0.843278443609494	NoChange	NoChange	0.41324009479618795
snR6	SNR6	-0.07850515227663606	0.22158742240088153	0.00203505088671886	0.06114566310401295	-1.28390385010779	0.026619817306441234	0.80658021405703	0.7179407353693132	0.10652751549105186	0.2498867751090774	NoChange	NoChange	0.0023906806550580972
snR60	SNR60	-0.11833311688165195	0.06530240136380043	6.610487349875418e-4	0.06028503713822272	-1.9628936548605826	0.08870990515272863	0.3945341011696534	0.544107772888779	0.10169702028266621	0.8722960112907931	NoChange	NoChange	0.09016696985024797
snR61	SNR61	-0.09945864874188579	0.005337599151305071	7.631235517908574e-5	0.02874919547840687	-3.4595280698059123	0.09120619585324996	0.10429407692153271	0.2938083550740884	0.05151079584237451	1.770622922083077	NoChange	NoChange	0.4365572050849501
snR63	SNR63	-0.13950379457368312	2.78456693863884e-4	6.780622835074109e-6	0.031017240943123383	-4.497621011149657	-0.07416534899257853	0.211019605567302	0.40610383699187447	0.05718338659450935	-1.2969737087886948	NoChange	NoChange	0.658994689800147
snR64	SNR64	-0.1266825503312785	0.0326769945459677	3.602495368541429e-4	0.05383515016333481	-2.353156811988563	0.06304745506510678	0.5076122279736048	0.6128054968890833	0.09288273361227038	0.6787855246411247	NoChange	NoChange	0.19753136499964186
snR66	SNR66	-0.13518702243652975	0.11376398187987136	0.0010943770321361337	0.07482557858722987	-1.806695317149228	0.0242703101522744	0.8175655341021552	0.7206758359378822	0.10132951388073506	0.23951866759018087	NoChange	NoChange	0.3967741527266522
snR67	SNR67	-0.1448800262924028	0.011880700815587264	1.4908426026772551e-4	0.04471843817508909	-3.2398275119793842	0.040262030299456665	0.5403561973044883	0.6256848464258189	0.06295584413355607	0.6395280827947253	NoChange	NoChange	0.5901901353188774
snR68	SNR68	-0.22446111045958977	0.004255584716582068	6.330867235597909e-5	0.06101660681265761	-3.678688838741298	0.08342856073625299	0.3586276357415674	0.524345504655563	0.08670403485494003	0.9622223565008587	NoChange	NoChange	0.626635224753634
snR69	SNR69	-0.14544981992024786	0.0014199846993279376	2.563973067687902e-5	0.03530109467575366	-4.120263727123147	0.015164227001694515	0.8003652301198634	0.7151613554083416	0.05865146086391636	0.2585481551240248	NoChange	NoChange	0.6219904609849095
snR7-L	SNR7-L	-0.08675223621495236	0.2179341407538952	0.0020040930155459246	0.06549051702636018	-1.3246534025687149	0.03710386685548905	0.7712857019951943	0.7065425788326486	0.12384446818591781	0.2996005182870823	NoChange	NoChange	9.738902061291466e-4
snR70	SNR70	-0.14691009869113297	0.009427491935210135	1.2252532733412496e-4	0.049369779456613805	-2.975709033098632	-0.038923149328863385	0.6902922273423974	0.6850888486311453	0.09580972100742725	-0.4062546985795526	NoChange	NoChange	0.4163368980400366
snR74	SNR74	-0.10024483037067501	0.21314322831541732	0.001964704193556753	0.07198142586312395	-1.3926485779997642	-0.004562754813097274	0.96702905420528	0.7551660714293935	0.1058923595171845	-0.043088612189785214	NoChange	NoChange	0.23135025303468026
snR76	SNR76	-0.033029334700296197	0.6932985925698915	0.0061165509253858115	0.08135432123697953	-0.4059936116249317	0.02185065720939634	0.8392287302322156	0.7263151269816498	0.10493483738518787	0.20823072445605828	NoChange	NoChange	-0.17514786961624518
snR77	SNR77	-0.1487481074284112	0.03965388107075071	4.246379621445074e-4	0.06188190833013656	-2.403741439821931	0.14660283355954692	0.12100442597721754	0.3175434792328963	0.08561959721632527	1.7122579213861784	NoChange	NoChange	0.26213340962473997
snR79	SNR79	-0.033819480329580265	0.666515185172025	0.005885135103592439	0.07520296851541527	-0.4497093797919409	-0.03148845796072671	0.7853433065575216	0.7097947194511237	0.11125618672817597	-0.2830265793457413	NoChange	NoChange	-0.079399837331388
snR8	SNR8	-0.11754454698184347	1.9579376094994662e-4	5.1874815716897e-6	0.025557306244614917	-4.599254156787781	0.05178075352376843	0.24707921600310018	0.4368054436278387	0.043358585138433	1.1942445390790677	NoChange	NoChange	0.5218983873262236
snR80	SNR80	-0.12682966896420672	0.0020953943099738617	3.525186499471007e-5	0.02672851638946511	-4.745106953044199	0.05897537871258113	0.16263478827393843	0.36385507528465705	0.03779533020133373	1.5603879738164053	NoChange	NoChange	0.7828737195656595
snR81	SNR81	-0.0669444189158509	0.1141822471160345	0.001097656618473897	0.040429862977480274	-1.6558161216905292	0.06142601080613082	0.38169888632805504	0.5372534217988846	0.06859023557749257	0.8955503693631773	NoChange	NoChange	0.03473510154008952
snR82	SNR82	-0.1082355966659439	0.0011725395565811837	2.1936202691568744e-5	0.028380767509958632	-3.813695194394046	-0.037719868096445786	0.44304619274945645	0.5708141165695757	0.048148655128077075	-0.7834043961583068	NoChange	NoChange	0.5639612923342042
snR83	SNR83	-0.04526428654867711	0.07350621100319285	7.35526064877832e-4	0.023894617032111914	-1.8943298604805658	0.019041336765290306	0.6439024014000543	0.665004223139698	0.040537792873040955	0.4697181423992488	NoChange	NoChange	0.09767221545289106
snR84	SNR84	-0.12897699741333019	0.0010622964435680875	2.030037852711129e-5	0.03311750891459296	-3.8945259362940043	0.010477270517417111	0.8521153181417089	0.7303801273106795	0.05540029428701908	0.18911940184173454	NoChange	NoChange	0.5006726306714644
snR85	SNR85	-0.07434991938828431	0.06440917711339941	6.534048840898103e-4	0.037868495929936456	-1.9633713344687642	-0.010151597263490115	0.8761128494118989	0.7373236453990009	0.0642448147362368	-0.15801426629010393	NoChange	NoChange	0.18025374777707737
snR86	SNR86	-0.11251271464562837	4.975804075379873e-10	3.929926900692252e-10	0.009747076883642083	-11.543226342499821	0.019934328686610832	0.2428096546032537	0.433189832753492	0.016536150518574155	1.2054999538265987	NoChange	NoChange	0.8964430060322771
snR9	SNR9	-0.09749103009777	0.07203892963779347	7.227123415997864e-4	0.05117816279447012	-1.9049341511005562	0.08016268609081371	0.3674449163390816	0.5294418649376349	0.08682498489918813	0.9232674924607247	NoChange	NoChange	0.0749460388007378
SRG1	SRG1	-0.03680669349946786	0.4262624290995044	0.003811195783981745	0.04469294681668557	-0.8235459087187897	0.027302054381374494	0.7133145400280578	0.689673708396297	0.07256777087512316	0.37622837317625074	NoChange	NoChange	-0.10266954514078286
tD(GUC)B	tD(GUC)B	-0.09306273914424353	0.002655201999676307	4.2792749273531925e-5	0.02513222996324675	-3.7029240652476134	-0.1410318150542564	0.03127577695174573	0.15180898885859873	0.0584311811193954	-2.4136396415824444	NoChange	NotSignificant	0.7016073098968388
tD(GUC)D	tD(GUC)D	-0.11346835672911756	8.699508924951312e-5	2.731349696365335e-6	0.020855292045679732	-5.440746477229172	-0.15290278374579505	0.0037006681053055527	0.04721752239648402	0.04397566026802844	-3.4769866515673384	NoChange	NotSignificant	0.844229274349519
tD(GUC)G1	tD(GUC)G1	-0.09112575565707819	0.0036953737651790317	5.6091764325075604e-5	0.02620282828125388	-3.4777068596931464	-0.1656027700095741	0.0018246911489186233	0.0294832217478199	0.043194731781405094	-3.8338649918614487	NoChange	NotSignificant	0.8305601718434259
tD(GUC)G2	tD(GUC)G2	-0.09565279215065545	6.096181103485648e-4	1.2723344545617394e-5	0.021759598104144084	-4.3958896525960425	-0.161222084983249	5.043788611183987e-4	0.013113546666417798	0.03587017377250459	-4.494600054233076	NoChange	NotSignificant	0.8795752066453094
tD(GUC)I1	tD(GUC)I1	-0.13716587592906454	0.0050777129676182675	7.33355009989005e-5	0.0418378050735575	-3.278515105845184	-0.098981358140033407	0.17060201776959077	0.3706280716746895	0.06876964777542907	-1.4393175091322596	NoChange	NoChange	0.6497088514649692
tD(GUC)I2	tD(GUC)I2	-0.09627775716585307	0.001839319087682338	3.1808458595445904e-5	0.025138995275942974	-3.829817226545529	-0.14686583763974267	0.003239478717436888	0.043272941520982	0.04144102867610002	-3.543971815652432	NoChange	NotSignificant	0.8329666329868797
tD(GUC)J1	tD(GUC)J1	-0.09265558171613589	5.300215123948002e-4	1.138579714182216e-5	0.020734268644126704	-4.46871714196594	-0.1368976959346922	0.0013026848339185804	0.02410074219780549	0.03417994283492642	-4.00520552640611	NoChange	NotSignificant	0.8689029531797319
tD(GUC)J2	tD(GUC)J2	-0.10763313161218985	2.558452065693668e-4	6.366501855787691e-6	0.022178918990015957	-4.852947596798648	-0.12395065777656078	0.004397757888503479	0.052491704853228266	0.03656141416080019	-3.3902041434014367	NoChange	NotSignificant	0.863040461001757
tD(GUC)J3	tD(GUC)J3	-0.11045033470913351	2.521766526349063e-4	6.296399523767161e-6	0.022723314947811865	-4.860661173900127	-0.12494363890495108	0.00490349004558951	0.05531622189186405	0.03745883779490074	-3.335491602517354	NoChange	NotSignificant	0.8617315012428653
tD(GUC)J4	tD(GUC)J4	-0.09981277340011968	8.904949668236847e-4	1.754487575989763e-5	0.023764789634957206	-4.200027643135475	-0.12973242954045136	0.005142679826903858	0.05689710073286706	0.03917568375082184	-3.3115549524449537	NoChange	NotSignificant	0.8385238798736553
tD(GUC)K	tD(GUC)K	-0.10547191468601924	0.0010874569966665428	2.068833807863412e-5	0.025740635537950037	-4.097486813428498	-0.14697700916619616	0.0037992824071635795	0.04805963356728913	0.04243281816795733	-3.4637579004164327	NoChange	NotSignificant	0.8401522372004014
tD(GUC)L1	tD(GUC)L1	-0.11340755956575047	5.830319956119517e-4	1.22870170175357e-5	0.02566322948591871	-4.419068131233313	-0.11670229659401749	0.015383584758997143	0.10368269090489021	0.0423052161541647	-2.75857937160141	NoChange	NotSignificant	0.8266512659662089
tD(GUC)L2	tD(GUC)L2	-0.1172983699545804	2.8371139529512832e-5	1.1331650466212998e-6	0.019292058917673924	-6.080137452157609	-0.1143628804788859	0.0029213767197057206	0.040966652480316654	0.031802494811453724	-3.5960348757826983	NoChange	NotSignificant	0.8978593866420226
tD(GUC)M	tD(GUC)M	-0.10285214473559874	0.0013694466704218123	2.4945610859569663e-5	0.025844027659306684	-3.9797258419416948	-0.16278938544210642	0.0018713940969034186	0.02997604493435966	0.0426032575916094	-3.8210548827648183	NoChange	NotSignificant	0.8483641089858515
tD(GUC)N	tD(GUC)N	-0.1102645165883666	2.4079824246009767e-4	6.088142661466707e-6	0.02257046110805799	-4.885346208057776	-0.13832443179571102	0.002295411302927062	0.03495226287393883	0.03720686191889768	-3.7177129341685995	NoChange	NotSignificant	0.8727205087334632
tD(GUC)O	tD(GUC)O	-0.0999805667149949	0.0022765720158845755	3.761566244195472e-5	0.02686293889312541	-3.7218774577409057	-0.13181225908598906	0.010004919262172715	0.08226633132134471	0.04428290823777065	-2.97659445441664	NoChange	NotSignificant	0.8040188438732777
tE(UUC)G3	tE(UUC)G3	-0.1616813005373341	0.008936152683239575	1.1678124354421587e-4	0.05190281522509812	-3.115077666522249	-0.11165423230577708	0.2351553607083321	0.42492174186697124	0.08932895400461141	-1.249922083493927	NoChange	NoChange	0.6260590261407557
tE(UUC)I	tE(UUC)I	-0.16510868489361294	0.006356111400723421	8.803618858994398e-5	0.050052746755982355	-3.2986937899442847	-0.1037265128663727	0.2517666684428626	0.4415062272845184	0.08614483613997757	-1.2040943777271396	NoChange	NoChange	0.6436161225244792
tE(UUC)K	tE(UUC)K	-0.16123481709467916	0.010332893382060391	1.321147507286575e-4	0.05309159858634383	-3.036917730636045	-0.14871401700466688	0.3879274440063881	0.5412501640386852	0.1659949133037794	-0.8958950250030399	NoChange	NoChange	0.4552729681984057
tE(UUC)P	tE(UUC)P	-0.12745779549307276	0.020944074476798677	2.435223167434207e-4	0.04853596103090343	-2.6260486613609824	-0.143987927741743	0.12669212076741143	0.32329773325075767	0.08823743640152756	-1.6318235616742178	NoChange	NotSignificant	0.5815615996487052
tG(GCC)P1	tG(GCC)P1	-0.12798974144392392	0.12398882907612838	0.0011831139841327687	0.07446869673801991	-1.7187052687948934	1.7457453717544078e-4	0.9986680532280994	0.7611999781108523	0.10136706134542015	0.0017222018164318445	NoChange	NoChange	0.32797042648294794
tK(CUU)E1	tK(CUU)E1	-0.08272149202360438	0.04158414252690159	4.4240931377975516e-4	0.03587093490031254	-2.3060868709860034	0.019972419056365372	0.730034200672752	0.6953582580522895	0.056419941356212325	0.3539957429283332	NoChange	NoChange	0.28903890284884415
tK(UUU)O	tK(UUU)O	-0.11515053205817524	0.037027312941217284	4.0033179123071867e-4	0.04608749112960685	-2.4985202977170076	0.10255204712569524	0.15159008145140296	0.3523293143682392	0.06469508892265953	1.5851596903791605	NoChange	NoChange	0.3063962034642942
TLC1	NA	-0.08034616996254056	1.1270470840621635e-4	3.3303704471199064e-6	0.016586188681552472	-4.844161097232865	-0.02277856642140342	0.42824641937032093	0.5637150070125951	0.028138868282440242	-0.8095054212119163	NoChange	NoChange	0.6711208015569157
tS(GCU)F	tS(GCU)F	-0.16767245667840844	0.014872633984635978	1.8081953301626383e-4	0.05224589324222683	-3.2092944779608077	0.10353437799663072	0.2666116367277812	0.45215295109821196	0.08577432711937813	1.2070555546595507	NoChange	NoChange	0.5460736433945385
tS(GCU)O	tS(GCU)O	-0.07922519948046364	0.23517300144345465	0.0021537808478662504	0.06100106259846948	-1.298751138188393	-0.008076966081780376	0.9379775199168745	0.7507333418358989	0.10014806472333118	-0.08065024625382211	NoChange	NoChange	0.16883731154859016
tX(XXX)L	tX(XXX)L	-0.13421526372419013	3.1851452337633174e-4	7.595476877650586e-6	0.022318432502614765	-6.013650990429809	0.10579244928140037	0.03442481468758433	0.16005843261421576	0.04156360904106814	2.545314319958814	NoChange	NotSignificant	0.7796833360852529
YAL001C	TFC3	-0.05513516767616442	0.03213694091387683	3.5493902082329e-4	0.023493516550801858	-2.3468248168358006	-0.08804216633551935	0.035607401379230116	0.16265833295466478	0.038365907631897254	-2.294802124329817	NoChange	NotSignificant	0.6099568602310834
YAL002W	VPS8	-0.119498365850906	1.659682265466354e-4	4.5472364118445955e-6	0.02488234154708052	-4.802536996962286	0.02911743761340061	0.4763504152356942	0.5924354154428265	0.039980666222883016	0.7282879542596313	NoChange	NoChange	0.5983264504440952
YAL003W	EFB1	-0.11597910430470207	2.1736615492300534e-7	2.6137175203094735e-8	0.014754417736171805	-7.860635802683605	0.03636066550029285	0.16264721917719938	0.36385507528465705	0.02503122478788649	1.4526123195493448	NoChange	NoChange	0.783987186656234
YAL005C	SSA1	-0.11249137789679757	1.2409152930520177e-9	6.951877960694479e-10	0.010295777913194118	-10.925971679385102	-0.09210787585162597	4.334242208216527e-5	0.002169215434602486	0.017467035020941876	-5.273240463604409	NoChange	NotSignificant	0.9409141825647808
YAL007C	ERP2	-0.09427939366995645	0.0015725414110751125	2.793236135899297e-5	0.024809990950727823	-3.80005755976266	-0.009502957337240344	0.8447016584637326	0.7277788557273971	0.04773238018512726	-0.1990882771901103	NoChange	NoChange	0.5154309773941866
YAL008W	FUN14	-0.12749119321799526	0.0018725298181195625	3.227790832786632e-5	0.030463254712601733	-4.185081155010531	-0.03936655861936617	0.4725080579479324	0.5894664993805973	0.0527296411402156	-0.7465736115041046	NoChange	NoChange	0.6955619252410291
YAL009W	SPO7	-0.13668195666472796	0.050168879565198485	5.220022462578962e-4	0.059327780589769924	-2.303844089665752	0.1144760767623445	0.4106392187656873	0.5540967573003726	0.1318743487409163	0.8680693239839016	NoChange	NoChange	0.2555570781926412
YAL010C	MDM10	-0.09341753278545102	0.01592967631089429	1.918093755470642e-4	0.0322522201150271	-2.896468288145085	-0.014561590630138722	0.7688108297642506	0.7065425788326486	0.04821100525313154	-0.30203872650410823	NoChange	NoChange	0.5844497370727002
YAL011W	SWC3	-0.12606715646584	0.04171422917798452	4.4346086253109024e-4	0.05530418735125754	-2.2795228083750767	-0.04521280359559687	0.6128658139413045	0.6531406830248402	0.0870328019194959	-0.5194915319102109	NoChange	NoChange	0.45320658235604117
YAL012W	CYS3	-0.06457396173010388	1.0239119250503e-4	3.096232330774805e-6	0.013213625338288926	-4.886922405994732	0.03497069315503275	0.1352637304643866	0.33487013498830703	0.02241723340222034	1.5599914818912952	NoChange	NoChange	0.5412078541908762
YAL013W	DEP1	-0.06111256565176477	0.017588709314919872	2.091821101985559e-4	0.02324497716009153	-2.6290654204937978	-0.04940645880141731	0.21787756010166762	0.41245000281150823	0.038611126133481874	-1.2795912408929766	NoChange	NoChange	0.4717689443473654
YAL014C	SYN8	-0.06041189253480515	0.045123465416496124	4.746085269081787e-4	0.02746337173870473	-2.199725988111844	-0.1241690592439056	0.01818205133759003	0.11465464798294424	0.04644777513558025	-2.6733047790008944	NoChange	NotSignificant	0.6372406505923058
YAL015C	NTG1	-0.13303106883837576	0.00969589960678504	1.2543935803497236e-4	0.043928846498403874	-3.028330571876258	-0.022425139548289858	0.7459238645742003	0.6999850757433235	0.06775099399724507	-0.33099351352987855	NoChange	NoChange	0.5854406993936505
YAL016W	TPD3	-0.09449579626769174	4.311031274277782e-4	9.711648699445108e-6	0.021975798618510692	-4.299993729834049	-0.0546516177351991	0.15995561317932888	0.360671611019286	0.03728463903670132	-1.4657944705164643	NoChange	NoChange	0.676724726685203
YAL017W	PSK1	-0.04322138444658023	0.034823272997943355	3.804633054226975e-4	0.01901513924458622	-2.2729985771145875	-0.1454132542243217	2.4099786427857466e-4	0.007191385407459373	0.03225964137082213	-4.507590538679813	AccelDeg	AccelDeg	0.7299119322481202
YAL019W	FUN30	-0.1023486665896875	2.098080535891324e-6	1.4963094495708503e-7	0.014599649214584174	-7.0103510766167805	0.0742233281411606	0.007946962226948429	0.07248649062043003	0.024689139930627782	3.006314855426934	NoChange	NotSignificant	0.7210689289160792
YAL020C	ATS1	-0.1049097842673717	0.06178213753217475	6.294542261206495e-4	0.049889694645766265	-2.102834764018235	-0.013981116769317495	0.8587916419392366	0.7311344075172076	0.07658391416006848	-0.18255944375075273	NoChange	NoChange	0.36079989468637375
YAL021C	CCR4	-0.07259352825861881	2.234720881207446e-4	5.770005489961715e-6	0.015986657016826878	-4.540882323440726	-0.029846354794533365	0.28487983406328987	0.4693131273637584	0.02712174838414625	-1.100458361747053	NoChange	NoChange	0.6628685859026212
YAL022C	FUN26	-0.12846313788675504	1.995987495245619e-7	2.4561524100176948e-8	0.014857891202638442	-8.646121857719805	0.001992977558133338	0.9432220909578473	0.7507533547018032	0.027547314712960715	0.07234743490971422	NoChange	NoChange	0.8520752595995795
YAL023C	PMT2	-0.08899925599145057	1.8900976151975158e-5	8.322069818720357e-7	0.015744124616668978	-5.652855154437946	-0.03477834708179047	0.2084611283076135	0.4047095434288983	0.026710286330187	-1.3020581903116943	NoChange	NoChange	0.7532059906349308
YAL024C	LTE1	-0.08485761832676166	0.004476831376246513	6.608244435272003e-5	0.02567955242173053	-3.3044819836872823	-0.03668278996803942	0.4173527580659824	0.558309806499709	0.04406075325771287	-0.8325502234035925	NoChange	NoChange	0.5285220587767817
YAL025C	MAK16	-0.12192837338138506	6.621217591843265e-4	1.3598223630059895e-5	0.02600457302394684	-4.688728142896437	0.11880435900802713	0.0062744016213784	0.06473907638442186	0.03527445572757467	3.3679997765395897	NoChange	NotSignificant	0.6066128008581154
YAL026C	DRS2	-0.07362067367955866	3.778360142550291e-4	8.719279025583401e-6	0.017082102492710485	-4.30981336817146	-0.008654245943308644	0.7684667731564045	0.7065425788326486	0.02898019799835857	-0.29862618412057845	NoChange	NoChange	0.5837610314740924
YAL026C-A	YAL026C-A	-0.11081424939253286	0.005747698834356361	8.122102526573834e-5	0.033048867385931394	-3.3530422721749757	-0.034801905950809724	0.5411381702049125	0.625718861247405	0.05532894965877699	-0.6289999388283887	NoChange	NoChange	0.6114904869353894
YAL028W	FRT2	-0.11675201747458513	0.008380576052701589	1.1057284937435714e-4	0.03642870255555009	-3.2049458060316613	-0.049916745548402384	0.3825523759916699	0.5374233249571824	0.054880173431728914	-0.9095588156349206	NoChange	NoChange	0.689546676496273
YAL029C	MYO4	-0.11677838226578274	5.209630318469691e-7	5.099073174177923e-8	0.014985833322826696	-7.792585153599951	0.031294750343884126	0.21106368882057178	0.40610383699187447	0.024079068242755092	1.2996661676599586	NoChange	NoChange	0.8010778859866967
YAL030W	SNC1	-0.08369140253723038	0.08115647705171593	8.048888158991859e-4	0.043954915310170185	-1.9040282968732296	-0.038697764293174154	0.5616359101838604	0.6331948110667291	0.06482597100453058	-0.5969484713228534	NoChange	NoChange	0.49941506456336693
YAL031C	GIP4	-0.05720555772657455	0.001452322780950112	2.6146020634440066e-5	0.015378236685507609	-3.7199035816950876	-0.06675263911406054	0.019205415759011774	0.11920679508640657	0.0260895486490502	-2.5585969313612753	NoChange	NotSignificant	0.6932335897325377
YAL033W	POP5	-0.1082008025248422	4.3346698652217616e-5	1.574715164818004e-6	0.017986759317290976	-6.015580717802063	0.06563667694032349	0.07578256333843643	0.244790594474082	0.03401719290239694	1.9295147935530732	NoChange	NoChange	0.7096129393604729
YAL034C	FUN19	-0.04957187933028089	0.02101289131383518	2.441765448951428e-4	0.019603508875409497	-2.528724813773697	-0.04164174292216354	0.22032153195014048	0.4142408310407202	0.032793534186302334	-1.2698156498044377	NoChange	NoChange	0.4470452181383274
YAL034W-A	MTW1	-0.0158311129745184	0.8734247187548105	0.007667562683043357	0.09522753191014195	-0.16624512530112473	-0.19088684198631298	0.18707187345616938	0.3877852900806472	0.12820122847183027	-1.4889626586398637	NoChange	NotSignificant	0.41653249108097
YAL035W	FUN12	-0.10605106819557852	1.472040668212583e-5	6.864716808229819e-7	0.018383905142722305	-5.768691002932056	0.011917061117181212	0.7066310787863238	0.6875460759364275	0.03118873752493204	0.3820950145114019	NoChange	NoChange	0.6862363572319703
YAL036C	RBG1	-0.08763980582497596	0.0013694069287974622	2.4945610859569663e-5	0.021625030492278752	-4.052702069311203	0.011159008489529483	0.7400692852363345	0.6978052495912744	0.032923520926876636	0.33893727570370485	NoChange	NoChange	0.6201499644583937
YAL038W	CDC19	-0.09630177109542304	6.4593089334928285e-9	1.8708644236805204e-9	0.009753643702565637	-9.873414903405939	-0.005463782943657642	0.7448678876020162	0.6995263616593705	0.01654729128492333	-0.3301919842697057	NoChange	NoChange	0.8813574408220413
YAL039C	CYC3	-0.10470198213906429	2.6528291726123565e-4	6.5493905803251154e-6	0.022852911654637587	-4.581559834534997	-0.024624695743623578	0.5281089298529087	0.6229168061060536	0.038231442153947734	-0.6440953925950936	NoChange	NoChange	0.656469357409392
YAL040C	CLN3	-0.06139579142696146	0.024663000175803602	2.8087852766082153e-4	0.025162908232991037	-2.4399322549873452	-0.01266977793447356	0.7698475192546638	0.7065425788326486	0.04268947941963191	-0.2967892348822371	NoChange	NoChange	0.2941999187669232
YAL041W	CDC24	-0.057682081080369756	0.002201880578086621	3.660646374555353e-5	0.01630777326245762	-3.537091186640458	-0.005263931013467056	0.8511207456598414	0.7303801273106795	0.027666529823248354	-0.19026350782322338	NoChange	NoChange	0.4721816693545593
YAL042W	ERV46	-0.09995194933023242	4.040512297302613e-4	9.224697060534594e-6	0.023087675381532627	-4.329234003791564	-0.010869449364250265	0.7845683214191423	0.7095424464737797	0.039171074405091044	-0.2774866283176948	NoChange	NoChange	0.5962445635767444
YAL043C	PTA1	-0.11108626811061435	7.779183477185442e-7	6.958260073006659e-8	0.015080747407269422	-7.366098317983038	0.013985535699302883	0.5913644806436842	0.644900081627052	0.02558633855563678	0.5466016823349588	NoChange	NoChange	0.7904426757049212
YAL044C	GCV3	-0.16307718751969122	2.7463672141124945e-4	6.727944941437577e-6	0.035720931648470115	-4.565311709239129	0.05113238048392702	0.3832185078742376	0.5374233249571824	0.057123045932443696	0.8951269955807065	NoChange	NoChange	0.5965898557689909
YAL044W-A	BOL1	-0.06669633773266598	0.00971462826384433	1.256434795380508e-4	0.022904846440995254	-2.9118875738582735	0.009997489732425958	0.8156806828085478	0.7201510069604199	0.04222820529531716	0.23674910317665376	NoChange	NoChange	0.3251837751293193
YAL046C	BOL3	-0.10507941956117126	0.0027950811416246053	4.45547618827889e-5	0.026700237103406143	-3.9355238365192755	0.008398349095545639	0.8505296737626142	0.7303801273106795	0.043428355632076476	0.19338399930902658	NoChange	NoChange	0.636468391953193
YAL047C	SPC72	-0.07933054014064411	0.078407628414572	7.790782619324187e-4	0.04088667790484654	-1.9402539948407154	-0.009875062649866064	0.886476956456349	0.7409937072387416	0.06758602322078174	-0.1461110179187111	NoChange	NoChange	0.2899854572597401
YAL048C	GEM1	-0.13253761190693	4.176258403761481e-4	9.463116297828854e-6	0.030332204921362495	-4.369534369510535	0.04045705425646346	0.3989184928207171	0.5475015303728225	0.0467546951497046	0.8653046314797557	NoChange	NoChange	0.6166801810673247
YAL049C	AIM2	-0.10194561530584235	2.3295980133047176e-4	5.960754842466125e-6	0.022265674992880822	-4.578599810625019	-0.013491917258092082	0.7251313531077659	0.6936149770898308	0.03777644987694783	-0.357151540233144	NoChange	NoChange	0.6288037397439379
YAL051W	OAF1	-0.0766841974192528	0.0019299820932512609	3.306588762360345e-5	0.021145507905205387	-3.626500614836282	0.003973330567244887	0.9130386207676116	0.7467333386651638	0.03587594895546633	0.11075192943821716	NoChange	NoChange	0.470136694017411
YAL053W	FLC2	-0.09093536598433902	3.9222813131230566e-8	7.167313693780249e-9	0.010327819448702542	-8.804895015449073	0.0686471427197946	9.242307817457257e-4	0.019303186406061282	0.01752139425708402	3.9179041183917245	NoChange	NotSignificant	0.7886346278782452
YAL054C	ACS1	-0.05912397294196632	0.2266155216789089	0.00207764353420018	0.045889237331178764	-1.28840609215781	-0.007135249169165742	0.9154358289768678	0.7469637906712201	0.06552095897548776	-0.10890025544093655	NoChange	NoChange	0.11347234708881693
YAL056W	GPB2	-0.15470362349474248	1.3582199231618494e-5	6.432562282259957e-7	0.025093410075563916	-6.165109605624849	-0.01189085271462427	0.7774140977100928	0.7079892204640249	0.041358388709333165	-0.2875076395793174	NoChange	NoChange	0.7667638965581542
YAL058W	CNE1	-0.06668374826149984	0.02215531083212153	2.5654160797331725e-4	0.02506160816245064	-2.6607928680894033	-0.08195145209192696	0.05616062502890177	0.21120491302429117	0.03839770528520808	-2.134279938949817	NoChange	NotSignificant	0.70760396706785
YAL060W	BDH1	-0.1417261742370023	1.69833139001567e-7	2.1456858182262038e-8	0.017731601642267992	-7.9928580111545156	-0.0742901530428389	0.023177272326887172	0.1309308777702432	0.030082088937250565	-2.4695809256399617	NoChange	NotSignificant	0.8724998230119445
YAL063C	FLO9	-0.041251852994540976	0.17039262452330048	0.0015902635559531472	0.02888639391589548	-1.4280720921638157	-0.10566279582046874	0.04987156730965677	0.19659988070725998	0.05026213519327469	-2.102234523347646	NoChange	NotSignificant	0.39533253504695853
YAL067C	SEO1	-0.023630626815569652	0.6939282423562747	0.006120837637162468	0.058486008879415026	-0.40403897048763715	-0.031251961144946654	0.6967265384925856	0.6861837203268409	0.07810586781680932	-0.4001230895768993	NoChange	NotSignificant	-0.0960587334474714
YAR002C-A	ERP1	-0.08851568116235631	2.702435350514311e-4	6.647094305315943e-6	0.019060729653453727	-4.643876848980837	-0.07600097249519357	0.027832710386828243	0.14372858879045122	0.031415461817153476	-2.4192218767159903	NoChange	NotSignificant	0.7686643484021974
YAR002W	NUP60	-0.06865729587034713	0.0014957953551133993	2.6803983315321282e-5	0.018352896078412305	-3.7409515957051407	-0.06040794897641947	0.06821074149503373	0.23070473303352465	0.031137940306083304	-1.9400110727496576	NoChange	NoChange	0.6619364271768186
YAR003W	SWD1	-0.09498357552134772	0.041823228110220115	4.443977006103799e-4	0.041246471918908255	-2.3028290930697817	-0.09385968922789978	0.5211730426959525	0.6188196831712852	0.14163449811631637	-0.6626894610860847	NoChange	NoChange	0.2868335238323456
YAR007C	RFA1	-0.12049029241865641	1.9496366814299057e-4	5.171925322920881e-6	0.02508428247302313	-4.803417939031647	-0.13783083937542015	0.008905136420127916	0.07662900335634039	0.04630621406943135	-2.976508491252538	NoChange	NotSignificant	0.797806986820186
YAR008W	SEN34	-0.053013840599345094	0.18906513509656123	0.0017530050408411505	0.038073681342356946	-1.3924012265230372	-0.026373698036239842	0.7806782947500123	0.7089930422330923	0.09261537617792026	-0.2847658685267792	NoChange	NoChange	0.05525093021904248
YAR009C	NA	-0.06624611319951469	3.693961953624196e-5	1.3893753395203368e-6	0.012392173861796666	-5.3458024345302455	0.011416807797041843	0.593411898648748	0.6452311962362647	0.021023621202261436	0.5430466848315255	NoChange	NoChange	0.6412876891667492
YAR010C	NA	-0.07126015245511234	1.4646501300220683e-6	1.1317640394611083e-7	0.010360917552326472	-6.8777839506223435	0.017519124814786798	0.3314464318883391	0.5061520378415307	0.01757754598646282	0.9966763749774277	NoChange	NoChange	0.7420918421877893
YAR014C	BUD14	-0.06507218831791559	0.029278813679289063	3.268484142172903e-4	0.02718375443922026	-2.3937895872113435	-0.020261948685338056	0.6351759672340223	0.660992862089795	0.041892469566022446	-0.4836656538809503	NoChange	NoChange	0.46758444375351405
YAR015W	ADE1	-0.11354129026663021	2.150181675173338e-7	2.6082044694008318e-8	0.014063122932557405	-8.073689664176356	0.0730516806001706	0.006718660597962194	0.06811000215207197	0.023859813760192434	3.0617037221828434	NoChange	NotSignificant	0.7728404897157235
YAR018C	KIN3	-0.13961765094746517	5.446082924617602e-5	1.8836481867139966e-6	0.024476625545134908	-5.7041217013354295	0.10570290428086247	0.01994081963036405	0.12115651381603976	0.04025222176481507	2.6260141588819974	NoChange	NotSignificant	0.6613397626027282
YAR019C	CDC15	-0.11795566678362422	5.790639039235656e-6	3.377359014681541e-7	0.01900076328895057	-6.207943596256392	0.10570882787879866	0.003945067849639535	0.04898456644968075	0.03223525221609633	3.279292718733998	NoChange	NotSignificant	0.6368719838090378
YAR023C	YAR023C	-0.12911212098431638	0.022176483918564454	2.567169592124591e-4	0.04413847114473636	-2.925160696231169	-0.0013648285784454454	0.9831724898543102	0.7581939016136862	0.06244530819430517	-0.02185638309604682	NoChange	NoChange	0.7184847915188457
YAR027W	UIP3	-0.06314491605459258	0.09312171330215321	9.108269779076345e-4	0.03504274256475482	-1.8019399006201722	-0.032976523387644244	0.6160482341411349	0.6538955623496252	0.06429975119286375	-0.5128561584745931	NoChange	NoChange	0.22903258289901807
YAR028W	YAR028W	-0.022504391806299356	0.6823450864912859	0.006021162468019155	0.0530064211063692	-0.42455972949275855	0.13154124973124454	0.3168368764359887	0.4921724479306578	0.12320714978264105	1.0676429895773605	NoChange	NotSignificant	-0.0872149361846346
YAR031W	PRM9	-0.11564578681202774	0.007488059491954517	1.0079609083126962e-4	0.03538432635623997	-3.268277192781255	0.028351795048934092	0.5690727597396297	0.6367290408639703	0.0483016637916891	0.586973466819012	NoChange	NoChange	0.5636717481798854
YAR033W	MST28	-0.07823811144017488	0.09935740293779531	9.658278306695108e-4	0.042586198043713004	-1.8371706100616598	-0.05085071412174893	0.434239153578556	0.5665738227093935	0.062131114526232004	-0.8184420078329603	NoChange	NoChange	0.46481390669966505
YAR035W	YAT1	-0.10454626918449333	0.005925178899640902	8.325923842144326e-5	0.032263719928673176	-3.240366250873066	-0.07388783536594797	0.13856255002867776	0.3366237255735506	0.04704002731047971	-1.5707438875038031	NoChange	NoChange	0.7470253138814258
YAR042W	SWH1	-0.07360302731461756	3.042223509482701e-4	7.2850570387089515e-6	0.016708875884955003	-4.4050256774539305	-0.028680827385817873	0.3243572683552143	0.49924097962647895	0.028347010075757982	-1.0117761029882077	NoChange	NoChange	0.6446748578689301
YAR050W	FLO1	-0.06923698524319442	0.0016065525477266917	2.835902050827901e-5	0.018667873345314473	-3.708884454188377	-0.07769162877934152	0.027889946840642457	0.14372858879045122	0.03248197669065256	-2.3918380805223314	NoChange	NotSignificant	0.6832496181273682
YAR066W	YAR066W	-0.11996471971960723	0.012099628841543496	1.5129637658094566e-4	0.03716787287204294	-3.227645556489263	0.08920172886393264	0.10378901726175413	0.29360077902723214	0.0486030856164277	1.835309995910686	NoChange	NoChange	0.4823372331515222
YAR068W	YAR068W	-0.1255307112625516	0.005381122160346972	7.685718438063233e-5	0.038169426575014535	-3.2887764508551256	0.026282948328043617	0.6832657630121375	0.682275977200498	0.06308450677963144	0.41663079684297044	NoChange	NoChange	0.43591821250553986
YAR071W	PHO11	-0.13147176824163012	0.007440435308849045	1.0025010989997092e-4	0.040182463209295055	-3.2718693116657396	-0.03311457787149291	0.6188770993134315	0.654542408459353	0.06469625173191253	-0.5118469306183713	NoChange	NoChange	0.6346890193093118
YAR073W	IMD1	-0.07728028722082306	0.004439604067795051	6.565626461043519e-5	0.023774210246924863	-3.2505932444514776	0.09615240717628872	0.02835346002553329	0.14459822976985207	0.04033586504986419	2.3837943492081486	NoChange	NotSignificant	0.30717844264925687
YAR075W	YAR075W	-0.1146690011133305	0.04253520798150795	4.506134489268543e-4	0.05100093885966244	-2.2483703962560635	0.02174643646348027	0.7950671411715196	0.7137297026840017	0.08202190172823004	0.26512963007776313	NoChange	NoChange	0.2809357219638543
YBL001C	ECM15	-0.14149138943472406	0.00874360891562814	1.1473122450661944e-4	0.04355676845781069	-3.2484363382415147	-0.05813220451600719	0.43359708266011143	0.5661187790770718	0.07125484432138535	-0.8158351206804935	NoChange	NoChange	0.6553818247495338
YBL002W	HTB2	-0.07417595638695126	0.0012335264727744023	2.2834643373816545e-5	0.01956385111714559	-3.791480314524787	0.027279508127023868	0.42132518251704176	0.5597747102964065	0.03319054426861275	0.8219060195653747	NoChange	NoChange	0.4266741264230338
YBL003C	HTA2	-0.15482745663004985	8.991469234933358e-4	1.7698959609655693e-5	0.037532088928651994	-4.1252022216076165	-0.013044897695821612	0.8660029774387578	0.7347749709830469	0.07599478784690784	-0.1716551630106616	NoChange	NoChange	0.5641723245265974
YBL004W	UTP20	-0.11957754284574566	8.106536214994416e-6	4.298266874903053e-7	0.0194065765868535	-6.16170205551609	0.07640792261246915	0.03225154541605502	0.15458034963113426	0.032925638587234574	2.3206208259266035	NoChange	NotSignificant	0.6602370466490726
YBL005W	PDR3	-0.08368686979762403	0.003560475847329293	5.4412731380525154e-5	0.02393504141613938	-3.4964163354734805	0.08425173791969903	0.07597823512045702	0.24510199099397886	0.043966909839781874	1.9162533420410384	NoChange	NotSignificant	0.3900585407543615
YBL005W-B	NA	-0.07119739190803503	3.507757429865617e-5	1.3334757600439519e-6	0.013260000238479746	-5.369335643103864	0.0026239604221009044	0.90836811707718	0.7467333386651638	0.022495909536511042	0.11664166847053664	NoChange	NoChange	0.6652678871943756
YBL006C	LDB7	-0.09133400524851659	0.03680974597830582	3.9838415772316753e-4	0.038452604235109114	-2.375235879735921	-0.029290975858769434	0.6160150324551303	0.6538955623496252	0.05675689599235795	-0.5160778324225717	NoChange	NoChange	0.5143705855934677
YBL007C	SLA1	-0.1180678378101165	5.091522385582303e-8	8.60242137116364e-9	0.013638667910723788	-8.656845271324652	-0.03163018858221035	0.18758153933595664	0.38807176569381324	0.023138328355968005	-1.367004050405053	NoChange	NoChange	0.8692495440330525
YBL008W	HIR1	-0.0981682402386065	0.002657194414654019	4.280551857202153e-5	0.02731312212083274	-3.5941786444007406	0.011663879756466567	0.7855430487458297	0.7098018706782578	0.04210427009957731	0.27702367785693216	NoChange	NoChange	0.533052911084676
YBL009W	ALK2	-0.12665138057773875	1.7656157264877068e-4	4.791228019152359e-6	0.024441005963608618	-5.181921757488872	-0.01748007968687777	0.7195930553608456	0.6923070262206014	0.047641998281487914	-0.36690483853339845	NoChange	NoChange	0.7071651632146823
YBL011W	SCT1	-0.1193985231037759	1.271965817403569e-5	6.084978227455686e-7	0.01969959915069676	-6.060962062751052	-0.036326971479027095	0.2670041058465433	0.4523622562233372	0.03165309409801135	-1.1476594157444275	NoChange	NoChange	0.7876532293158024
YBL013W	FMT1	-0.10284339952264339	0.03324094802902449	3.657879541718202e-4	0.04386855742270352	-2.344353349294735	0.03433201104387261	0.6368484100359789	0.6617365928055458	0.0712463877894546	0.4818772166433145	NoChange	NoChange	0.23652034195855298
YBL014C	RRN6	-0.1050885824575842	0.0014996327665725666	2.6850146877487727e-5	0.027128859753029096	-3.8736822488770635	0.016368653823032434	0.7057964106746488	0.6875460759364275	0.04253957450981193	0.38478649614271376	NoChange	NoChange	0.5526243574017553
YBL015W	ACH1	-0.1228413903938522	1.173334959827426e-4	3.450063145283779e-6	0.024304769303791177	-5.054209273020781	-0.025371167584593127	0.5216606291910111	0.6188196831712852	0.03872392725466374	-0.6551806436816796	NoChange	NoChange	0.7512541505099927
YBL016W	FUS3	-0.0849079837802579	0.0012700682618121282	2.343975477764345e-5	0.02146758444134223	-3.9551717619772013	0.0476503398826176	0.17006526114911893	0.3701585154378859	0.033061917448029936	1.4412455042124892	NoChange	NoChange	0.48154485805270597
YBL017C	PEP1	-0.10073340732793505	1.628942227403189e-6	1.22319646644036e-7	0.014759652783573532	-6.824917144395451	-0.04916073106294532	0.06442056073524939	0.22466228546584488	0.025040106171796788	-1.96327965726903	NoChange	NoChange	0.8285218856370498
YBL019W	APN2	-0.10879924553990858	0.004470557957760375	6.60452134448696e-5	0.02891986051013731	-3.7620944091957518	-0.058099908270728015	0.21528162924521738	0.41006405363960474	0.043585030037179805	-1.333024394411715	NoChange	NoChange	0.8088132874252117
YBL020W	RFT1	-0.1224721870001796	0.0010319787059840343	1.9908658537586834e-5	0.03018595977344779	-4.057256682224454	0.006874688889957842	0.8847368741194752	0.7406036439558167	0.04662237640676134	0.14745470779908273	NoChange	NoChange	0.6103812051618017
YBL022C	PIM1	-0.10473968162532123	1.0471985928712266e-5	5.276499921197364e-7	0.017669514630518635	-5.927705645316128	-0.05604532357094454	0.07702715908160958	0.24697848794249605	0.02997675682755326	-1.8696259870057141	NoChange	NoChange	0.7895363900142103
YBL023C	MCM2	-0.09737858664270582	7.126792361217506e-5	2.337722777156319e-6	0.018702501070671083	-5.206714667452318	-0.09097265307888676	0.007368086774282858	0.07062988238164848	0.029908061699652724	-3.0417435269615978	NoChange	NotSignificant	0.8488141172496371
YBL024W	NCL1	-0.12177846701352997	2.8876937706945267e-6	1.939257470306015e-7	0.017811031556197853	-6.83724952309984	0.08246045089500194	0.010102038803653332	0.08261217192747616	0.028499117177918445	2.89343878198773	NoChange	NotSignificant	0.7266279661760184
YBL027W	RPL19B	-0.11980491919276434	5.245288538457969e-9	1.7047931144752591e-9	0.011977981483998822	-10.002095875069573	0.004609981039630025	0.8229565594378546	0.7220950467267919	0.020320933864849972	0.22685871969713534	NoChange	NoChange	0.8769041304423152
YBL029C-A	YBL029C-A	-0.09662281727314531	0.017323152319561556	2.0642747618159908e-4	0.035812281524503053	-2.698035789957565	0.0017750442379144485	0.9777830106393605	0.7575289325023542	0.06261134088600938	0.028350203218712497	NoChange	NoChange	0.35654080565063206
YBL029W	YBL029W	-0.0733172007722	0.011987308684213261	1.5011233030138524e-4	0.0239380460411707	-3.0627896966236428	-0.034188050128016914	0.3540731545747019	0.5216166044368423	0.03518044489489044	-0.97179129570878	NoChange	NoChange	0.5920616780293153
YBL030C	PET9	-0.08450025401019837	8.05504059501301e-6	4.2869788553320525e-7	0.013964108722013228	-6.0512457824816925	-0.042566540242494295	0.08828672656860825	0.26705370168664166	0.02369044652479055	-1.7967808330649702	NoChange	NoChange	0.7926480479651896
YBL032W	HEK2	-0.11506797699370289	1.5922647885845632e-6	1.2020147091073058e-7	0.01683209104398047	-6.83622591471508	-0.00998284262830302	0.730493103591925	0.6953628329169561	0.028556047558496486	-0.3495876874365533	NoChange	NoChange	0.7821463585832737
YBL033C	RIB1	-0.12585930777028387	7.508307196997076e-4	1.5136369267691625e-5	0.03031593532710404	-4.151589136613543	0.028308098460728882	0.5626764049082099	0.6333941113671755	0.047886173818730934	0.5911539010798148	NoChange	NoChange	0.5752598684947263
YBL034C	STU1	-0.10795377991002006	8.194481720611944e-5	2.605640576827179e-6	0.02020161155248579	-5.343820201153033	-0.028951656856863885	0.42679428681053455	0.5637150070125951	0.03544277419962651	-0.8168563976904768	NoChange	NoChange	0.7335989494984254
YBL035C	POL12	-0.1205673927897074	2.4902196180754906e-5	1.0342577554932075e-6	0.021069122405154427	-5.722468666289174	-0.04778376671122507	0.1761434200287799	0.375544914684259	0.03385362864245309	-1.4114813869997773	NoChange	NoChange	0.7800968147170302
YBL036C	YBL036C	-0.09085042727127877	0.06297418709186149	6.408324412372574e-4	0.04523847829404865	-2.008255597828776	-0.015187929589206813	0.8262569546871248	0.7232380071986376	0.06799286431461345	-0.2233753459617457	NoChange	NoChange	0.28528340653315254
YBL037W	APL3	-0.085708919923477	8.175700814627153e-4	1.6250963645937472e-5	0.021120422843227522	-4.058106249087737	-0.04311496256233658	0.21892572167548016	0.413087202952333	0.03377467575759576	-1.2765470458333041	NoChange	NoChange	0.7039207580358149
YBL039C	URA7	-0.18153745669687968	3.5134957113266787e-7	3.835733413125535e-8	0.02191277031189911	-8.284550703217151	0.19233063244694934	4.338237757316638e-5	0.002169215434602486	0.03461277762614111	5.556636757799313	NoChange	NotSignificant	0.7873352208358975
YBL040C	ERD2	-0.08682189843141522	0.12082662741268199	0.0011563088312866157	0.05067829617442626	-1.7131968709561325	0.01369349523101896	0.8681058281262766	0.735653845842798	0.08013988517739885	0.1708699132860851	NoChange	NoChange	0.25462174759630685
YBL041W	PRE7	-0.09463155194892225	2.6119095158917157e-4	6.469278472630109e-6	0.019948512523194552	-4.743789886032464	-0.08478598167079955	0.02514012082821651	0.13668993668577933	0.0340910530255283	-2.4870449618352803	NoChange	NotSignificant	0.7710968763755612
YBL042C	FUI1	-0.16445681654608038	5.754676619782252e-4	1.2153573476945675e-5	0.03715814533483777	-4.425861814795509	0.07511559358346309	0.20535584524761846	0.4039608983618928	0.05655398957130327	1.3282103376412968	NoChange	NoChange	0.6212714924478049
YBL045C	COR1	-0.09340768877783777	8.021375055192773e-10	5.421030723251356e-10	0.00832695791089761	-11.217504613010446	-0.03177664878268728	0.03653979904904735	0.1658724364877471	0.014126884502934525	-2.2493741472924507	NoChange	NotSignificant	0.9221513754658168
YBL046W	PSY4	-0.10826496874434156	0.019072032864282933	2.2450296062562756e-4	0.03878439235722233	-2.7914571342815107	-0.025173681286604643	0.6758322023689862	0.6787976273885015	0.05845027432940238	-0.4306854257815086	NoChange	NoChange	0.6192027572620258
YBL047C	EDE1	-0.06509804142570932	4.656099834080662e-9	1.585936760095428e-9	0.006460532242406372	-10.076266007684543	-0.06691136187500378	7.193229086950855e-6	7.393370099132157e-4	0.010960448436579307	-6.104801483458868	AccelDeg	AccelDeg	0.9399350773976206
YBL049W	MOH1	-0.07305311166265924	0.043933254062914186	4.635786514953076e-4	0.03321274724977055	-2.1995504049477246	-0.09895882426094142	0.08001269993283237	0.25111125356915115	0.052703522389115375	-1.8776510520552787	NoChange	NotSignificant	0.5493880637358133
YBL050W	SEC17	-0.13944080629540784	0.003886994984170305	5.8561934924577444e-5	0.03911236424250807	-3.5651336603135046	-0.047084998391164215	0.42850098955163085	0.5637150070125951	0.05745872092551576	-0.8194578235077824	NoChange	NoChange	0.7285984583155061
YBL051C	PIN4	-0.05863886399429716	0.0021799540564156664	3.632642932427752e-5	0.016557651338570515	-3.5414964837253105	0.006732101797317732	0.8131618462046135	0.7193002055655171	0.028090453993255573	0.23965799196175638	NoChange	NoChange	0.43296135947974
YBL052C	SAS3	-0.06944567295192557	0.00990875593753102	1.2765013033780819e-4	0.024090573498023904	-2.8826907320252064	-0.03369359324500919	0.4205272095268786	0.5594554858607069	0.04087261412672229	-0.8243562092834308	NoChange	NoChange	0.4508495030702856
YBL054W	TOD6	-0.18429679310434022	2.447312707172742e-5	1.0245711132813183e-6	0.030733165511986852	-5.996674603286764	0.2700999994369091	4.1195395727436186e-5	0.0021170798490601737	0.04729029193392594	5.711531656736084	NoChange	NotSignificant	0.6872092019100098
YBL055C	YBL055C	-0.11992477369437703	0.012766648853710245	1.5842721587706546e-4	0.04102660880707091	-2.923097403890425	0.01462862464644331	0.8073017151188651	0.7180324418181929	0.05866538030348598	0.24935702403644106	NoChange	NoChange	0.587457888194796
YBL056W	PTC3	-0.15878071125443027	3.2945105022528357e-6	2.1388812735394537e-7	0.024011855696416156	-6.612596429943096	-0.011301490184939844	0.7788442802432686	0.7083062628879505	0.03964455353758387	-0.285070436579032	NoChange	NoChange	0.7962080472395869
YBL057C	PTH2	-0.08225973168392979	0.041216405555350194	4.3860659571044757e-4	0.03598154171068799	-2.286164732610534	0.0020306228647288226	0.9726912087353883	0.7558860546300589	0.05809431659200236	0.03495389882955214	NoChange	NoChange	0.2989036617168884
YBL058W	SHP1	-0.0719009804474191	0.024687609259894043	2.8104834213335154e-4	0.029002341880916115	-2.479143951293492	-0.11541067966830434	0.018188995300634912	0.11465464798294424	0.043879225737940106	-2.630189519695984	NoChange	NotSignificant	0.6898110017953205
YBL060W	YEL1	-0.06494658257271216	0.15301925342751407	0.0014391603296281849	0.04199567537115673	-1.5465064437877445	-0.07073005077681854	0.3048511596884601	0.4849524936676542	0.06539796341174407	-1.0815329268207294	NoChange	NotSignificant	0.4127538903015794
YBL061C	SKT5	-0.12222821167509917	4.027988653137297e-5	1.4912964810766805e-6	0.023033788387528314	-5.306474541603406	0.05753999755519371	0.1572681896691888	0.3580504095601622	0.03907737635971438	1.4724631721824806	NoChange	NoChange	0.5935206903636043
YBL062W	YBL062W	-0.06314308006003397	0.14568736350541964	0.0013750631758613942	0.040019305651021006	-1.5778154826237722	-0.012472782332431693	0.8417859709976556	0.7270285185832771	0.060882384996519844	-0.20486684831983276	NoChange	NoChange	0.22283713693900598
YBL063W	KIP1	-0.08647023875052068	0.0027097988254235037	4.3422926624163276e-5	0.02412256711819343	-3.5846200915036173	-0.008931873504052964	0.8313884549590966	0.7236890482680527	0.041224312528666894	-0.2166651899371723	NoChange	NoChange	0.5085588170495299
YBL064C	PRX1	-0.0811729526559607	0.003054854608034309	4.787122069199223e-5	0.023926150278591053	-3.392645775053652	-0.05450954231110491	0.19513190352281667	0.3942706803287864	0.04059128978461179	-1.34288766383988	NoChange	NoChange	0.5644003148958409
YBL066C	SEF1	-0.09233901737337848	0.0037915139703104048	5.72855736907273e-5	0.028007610255720173	-3.2969259615614472	-0.004923928427394523	0.9185508616070244	0.7469860793062206	0.04751558486538728	-0.10362765061914153	NoChange	NoChange	0.4258325687497241
YBL067C	UBP13	-0.09686012031613825	0.0012319177731922445	2.2820903487926233e-5	0.025302713131151764	-3.8280527394071293	-0.07904986398239927	0.0893812278919857	0.26932024789649944	0.04402655422679026	-1.795504221729377	NoChange	NoChange	0.6503219407044042
YBL068W	PRS4	-0.13885508202232028	1.7801108729660083e-4	4.816716508625232e-6	0.026820342863829588	-5.17722993801033	0.13471159749976108	0.004216219132918385	0.051318109240599485	0.03892010536898085	3.4612341416507477	NoChange	NotSignificant	0.6277076269538666
YBL069W	AST1	-0.06032614806327525	0.26309992403102495	0.0023966554857480335	0.05137732774419766	-1.174178391753515	0.005669410347632829	0.944923563892379	0.7507533547018032	0.08036828187838845	0.07054288352476738	NoChange	NoChange	-0.0018457664928790418
YBL071W-A	KTI11	-0.07949187067635712	0.043433881222443765	4.591057926907599e-4	0.036041934800950554	-2.2055383850886003	0.16170702161096875	0.013398997435935582	0.095464209338085207	0.0577063177949076	2.8022412066853257	NoChange	NotSignificant	0.2692691409589616
YBL072C	RPS8A	-0.12229391157244832	5.669901722642419e-9	1.7750484754067046e-9	0.012286094720301866	-9.953847366190873	0.06140574854165229	0.008294445824588497	0.07431190231988546	0.020843655385680775	2.946016301144422	NoChange	NotSignificant	0.8410938038201935
YBL075C	SSA3	-0.12806706768239395	7.349856936289775e-4	1.4866214009653406e-5	0.029790071153896	-4.29898495444329	-0.019301554987028697	0.6999363044638316	0.6866625524585702	0.04906108044799502	-0.39341887318377416	NoChange	NoChange	0.6692658607332846
YBL076C	ILS1	-0.0993161401922556	2.646725155136346e-6	1.8146415044206698e-7	0.015080165270573018	-6.585878762619275	0.007089794371974499	0.7846806629564834	0.7095424464737797	0.025583863319850148	0.27711977207420546	NoChange	NoChange	0.7477321289493082
YBL078C	ATG8	-0.11464072582820274	0.05261054916051924	5.440835093378304e-4	0.05278570095998443	-2.1718140281041096	-0.021205854820774774	0.8365147033915075	0.7253907142538484	0.10035762174159707	-0.211302883156957	NoChange	NoChange	0.31800706737696804
YBL079W	NUP170	-0.0693848132589202	1.7817962866593313e-4	4.816716508625232e-6	0.014760549890682777	-4.700692980463932	0.01634523061161465	0.5222090180495924	0.6191154679136417	0.025043084176870987	0.6526844096427467	NoChange	NoChange	0.5776155121883179
YBL080C	PET112	-0.16659498033275408	0.007065192616885395	9.590268535096685e-5	0.050467729606427536	-3.301019911772228	0.014616290997434701	0.8571737446371865	0.7311344075172076	0.07933063081850909	0.18424523852424088	NoChange	NoChange	0.57132110489831045
YBL081W	YBL081W	-0.08096818164744929	0.07005100091053812	7.045213601594485e-4	0.04128389020133951	-1.9612536815830928	0.11231277897134155	0.08561639568431126	0.2618138555167242	0.060727907661081715	1.8494425923275912	NoChange	NotSignificant	0.12792516100270157
YBL082C	ALG3	-0.12123221287401709	9.060131730579328e-5	2.8120199921942793e-6	0.0241918263834415	-5.0112881496618416	0.04734698413559398	0.23896084246670898	0.4290123601749842	0.03887370166072774	1.2179695298589586	NoChange	NoChange	0.5843037079274596
YBL084C	CDC27	-0.06275022016128749	0.006354992408504773	8.803618858994398e-5	0.01999776803283942	-3.1378611882207026	-0.023978092180677254	0.4946948315772155	0.6047084089146575	0.03431199689657744	-0.6988253191136486	NoChange	NoChange	0.4900035550208749
YBL085W	BOI1	-0.11628089410413883	1.1530850258543797e-6	9.514483683820543e-8	0.01661770318323414	-6.997410702428265	-0.01011692111888894	0.7236613729360626	0.6929848314689738	0.028192333393011033	-0.35885362796528775	NoChange	NoChange	0.7902142688690481
YBL086C	YBL086C	-0.06726793753630056	0.07271262103322239	7.286125770049774e-4	0.034194765750127205	-1.9671998348475401	-0.14625399742226636	0.025361228193292205	0.1367940544400503	0.05730427881936487	-2.552235198409698	NoChange	NotSignificant	0.6371583662847928
YBL087C	RPL23A	-0.12527388974580603	2.5938274289932485e-4	6.439476298738772e-6	0.027655463146608616	-4.529806247745604	0.017179009516823683	0.7185380304905247	0.6920117275013364	0.04692088686804584	0.3661271272458187	NoChange	NoChange	0.5750542027735943
YBL088C	TEL1	-0.08522340779130169	0.0022562762075897806	3.736489637109992e-5	0.023964269652309595	-3.556269772781836	-0.046919626559392476	0.26359362995474467	0.45071157351286406	0.04065832415354977	-1.1539980443413342	NoChange	NoChange	0.5780960211651704
YBL089W	AVT5	-0.1337929533889836	6.559639749096852e-6	3.6942968390328616e-7	0.02135043992586639	-6.266519746363228	0.04998544562976422	0.1786520736947463	0.37903789961214523	0.035715870360319264	1.399530380345949	NoChange	NoChange	0.694522078124864
YBL091C	MAP2	-0.11463552602549634	3.712377660092411e-5	1.3950694733224027e-6	0.02033700512559071	-5.636794863234153	-0.03957671038695555	0.2390989117505353	0.4290520627599462	0.03236471195402066	-1.222835242383146	NoChange	NoChange	0.77466644009247565
YBL091C-A	SCS22	-0.14724614688071583	0.0632514565039737	6.428856992454965e-4	0.0695241043355498	-2.1179150495783428	0.029409785247509836	0.778991470493116	0.7083062628879505	0.10169925493914116	0.2891838810924351	NoChange	NoChange	0.3707155896933203
YBL092W	RPL32	-0.1440469110703499	1.297580276714096e-4	3.727860282431982e-6	0.03012590271726518	-4.781496920515397	0.02601809484552699	0.6165659510776105	0.6540698303567879	0.051109319007902894	0.5090675311385754	NoChange	NoChange	0.5838565279101158
YBL093C	ROX3	-0.09903070592214283	0.024007841162039172	2.7455772515342703e-4	0.03877396021903082	-2.554051878186462	-0.05927379704896785	0.3464493071933441	0.516149023466625	0.06067553362531888	-0.976897828620561	NoChange	NoChange	0.5344185989927412
YBL095W	MRX3	-0.16071532475643924	0.0034928172189154227	5.351319823876457e-5	0.044355017022971746	-3.6233854824856397	0.053941635203508656	0.41050434019652493	0.5540967573003726	0.06325730806933369	0.8527336500691033	NoChange	NoChange	0.5785222302340514
YBL097W	BRN1	-0.11156817186626765	0.007523077590083713	1.011295438718555e-4	0.03649241091063806	-3.0572979170785324	-0.026702384970599475	0.6439470466233714	0.665004223139698	0.056684124274576204	-0.4710734321527827	NoChange	NoChange	0.4626554074131968
YBL098W	BNA4	-0.09214897578259214	0.031277773412803994	3.4652856460420765e-4	0.03817897035339925	-2.413605577353861	-0.09203765567217685	0.20353852469099676	0.40252595641043043	0.06874002533995961	-1.3389237960998244	NoChange	NoChange	0.4675427338112552
YBL099W	ATP1	-0.08663961502206763	1.0316537788016835e-8	2.7452859384000936e-9	0.009036081227496247	-9.588184616847903	-0.07938257304620439	5.347145083743189e-5	0.0025044705686483215	0.015329929276202385	-5.178273925205575	NoChange	NotSignificant	0.9291295171109649
YBL100W-B	NA	-0.07549130396607426	0.0014479037860640992	2.6086311874368298e-5	0.02028659909611197	-3.721239997321313	-0.005236310044800174	0.8806769932966914	0.7391840373265457	0.03441670360949584	-0.15214443847421327	NoChange	NoChange	0.49577440940577044
YBL101C	ECM21	-0.06801671877328866	1.6467489927618135e-6	1.2343907701159452e-7	0.009973825999657474	-6.819521292593687	-0.021114629175196076	0.2272472897191215	0.4180368415030023	0.016920835851125166	-1.2478478818049665	NoChange	NoChange	0.8085149145679748
YBL102W	SFT2	-0.10831574681047983	0.0031320878324840205	4.881010009315324e-5	0.031180685379586678	-3.4738090420998833	-0.07978384273294843	0.13583575506000742	0.33487013498830703	0.050797892750798705	-1.5706132363471705	NoChange	NoChange	0.674630148509394
YBL103C	RTG3	-0.11805585531614572	5.575395432184968e-5	1.9187866072858024e-6	0.02174767587060688	-5.428435480579531	0.011130782851471547	0.7548543209075057	0.7026629718108511	0.035040433048619	0.31765540214721255	NoChange	NoChange	0.694331612054595
YBL104C	SEA4	-0.11930760986176726	4.738880574398213e-4	1.0470505382602754e-5	0.027676784791594855	-4.310746741724122	0.015851107367173656	0.7404385981670529	0.6978463485782544	0.047073073415981395	0.33673406508002035	NoChange	NoChange	0.5614504563671618
YBL105C	PKC1	-0.11133753965227848	3.0021769109186717e-6	1.9927949611403562e-7	0.01706471771425424	-6.524429030506476	-0.02583757959068329	0.38330637983611415	0.5374233249571824	0.02895070430330349	-0.8924680836775024	NoChange	NoChange	0.7842874545220361
YBL106C	SRO77	-0.12745687984177642	5.881538892354522e-7	5.6655528978313634e-8	0.0169560561639344	-7.516894176894608	0.08207674725538437	0.010562102699008143	0.08513679059234744	0.02876802998302926	2.8530541473921853	NoChange	NotSignificant	0.7458806298379936
YBL107W-A	YBL107W-A	-0.06665902503518414	0.28205236115859467	0.0025610797480135694	0.059183223300263973	-1.1263162314933737	-0.0330375220337217	0.7174666504781704	0.6915463907840076	0.08916990815610924	-0.37050079692672894	NoChange	NoChange	0.1273932647421756
YBL111C	YBL111C	-0.11127943178660336	3.21842954018763e-6	2.098477994669714e-7	0.01679821066345588	-6.624481262679316	-0.07740576372111833	0.014162702123467215	0.09887609523434181	0.028500225722029527	-2.715970198835541	NoChange	NotSignificant	0.8476827965018798
YBL112C	YBL112C	-0.10338711468467882	4.927358539993757e-5	1.7511806180187417e-6	0.01882696766355695	-5.4914374174447405	-0.009715888266380264	0.7843142450092604	0.7095424464737797	0.034906192019136605	-0.2783428298639315	NoChange	NoChange	0.7074049713809146
YBL113C	YBL113C	-0.0909389714075603	4.04385070989228e-6	2.524552079763402e-7	0.013971780319450058	-6.508760467766912	-0.05348786578807743	0.03671903104646163	0.16629921976626338	0.02370483980827845	-2.2564111894735457	NoChange	NotSignificant	0.8322519028250819
YBR001C	NTH2	-0.10763367762157744	9.398462356738682e-6	4.809688716153637e-7	0.017676977354834075	-6.088918679988191	-0.01663099865622774	0.5860410567852641	0.6432656279765296	0.02999116124861895	-0.5545300003011245	NoChange	NoChange	0.7575305817446483
YBR002C	RER2	-0.08725194918513292	0.004592790375457631	6.762731162296948e-5	0.025537074160402306	-3.416677597327319	0.01744761854805968	0.6399648721455979	0.6627415141539106	0.03643273372184943	0.4788995160578905	NoChange	NoChange	0.5692131510143792
YBR003W	COQ1	-0.09453989264942576	0.006480185504962015	8.943466096306423e-5	0.030218352673292252	-3.128558782523659	-0.046092680890358756	0.3909996563892678	0.5420980810102735	0.052277855761857533	-0.8816865232638033	NoChange	NoChange	0.5084718366398894
YBR004C	GPI18	-0.1279852387029827	0.10748643121374783	0.0010370347540542759	0.0715981176423797	-1.7875503283793996	0.1651001065421695	0.13058707348132084	0.3282565759234832	0.09925287969474748	1.6634288803502262	NoChange	NotSignificant	0.10359946173710421
YBR005W	RCR1	-0.13619836931348306	2.666866985668972e-4	6.567217954057984e-6	0.029743580526201317	-4.579084525264368	0.03983380904961304	0.4418817924253363	0.5702948763653107	0.05058830931074158	0.7874113523923401	NoChange	NoChange	0.5664698422362747
YBR006W	UGA2	-0.09142623306483312	0.03131044848127784	3.468003318104069e-4	0.03821236561993046	-2.3925823900613956	-0.11300564021184845	0.19592084030201665	0.3944175068341315	0.08320939786525623	-1.3580874650101695	NoChange	NotSignificant	0.4232226362760626
YBR007C	DSF2	-0.07833286059131733	0.01687228007796224	2.0175166420108615e-4	0.029569650974722674	-2.6490965570841336	-0.010513261719137117	0.8241085751885908	0.7227618436171145	0.04657603070092147	-0.22572257792094594	NoChange	NoChange	0.3449385481401366
YBR008C	FLR1	-0.08314832372942665	0.014435953413433336	1.7626541971813443e-4	0.03006889191267783	-2.765260654462932	-0.057013283138260124	0.2547406814237704	0.44482419887866925	0.048142949096283014	-1.1842499100800197	NoChange	NoChange	0.5212219948413764
YBR009C	HHF1	-0.14249877896029134	5.545858976981897e-9	1.7529778651329093e-9	0.013817311550481862	-10.313061150837397	0.002019091592092821	0.9324798571329915	0.7500715330789687	0.02350013226645915	0.0859183075737235	NoChange	NoChange	0.8897508093235518
YBR010W	HHT1	-0.08781065253098942	0.003531586278536584	5.406826414888229e-5	0.02638196755739746	-3.3284345581862205	-0.042148370104119974	0.35816541880771746	0.5242490707367354	0.04475764290291035	-0.9417021847095368	NoChange	NoChange	0.5168382860886613
YBR011C	IPP1	-0.09143980426126057	4.851126026688961e-9	1.6136382597688342e-9	0.009097871922647653	-10.050680537020558	0.01102988272929902	0.48353649156168277	0.597184465264545	0.015434758677659732	0.714613228470081	NoChange	NoChange	0.8717021531119912
YBR012W-B	NA	-0.06915550040930223	8.125540996850249e-5	2.588802815225921e-6	0.01385820846973009	-4.990219375062492	0.005445749126694738	0.819303482984984	0.72117379750214194	0.02351078419806285	0.23162771096097404	NoChange	NoChange	0.6229717280548738
YBR014C	GRX7	-0.12513372301021455	4.748070986606501e-4	1.0479934556016727e-5	0.02705055680452349	-4.625920416887287	0.05822532521487393	0.15073110534600417	0.3513943402724455	0.038131797462696404	1.5269493989061134	NoChange	NoChange	0.65873875690571
YBR015C	MNN2	-0.11107759757490848	1.8806896675345285e-7	2.3345147028675012e-8	0.013993044186224298	-7.938058087764834	-0.005575207023839639	0.8168383244658446	0.720657209100706	0.023739536236222096	-0.23484902857255127	NoChange	NoChange	0.8259492082246851
YBR016W	YBR016W	-0.05912927818882201	0.0092125640769246	1.199883816892657e-4	0.020401201221444086	-2.8983233657178045	-0.01648067806321641	0.6393850517613823	0.6625119011910039	0.03461112887328141	-0.47616701909826814	NoChange	NoChange	0.4000028513006183
YBR017C	KAP104	-0.1497634740816784	6.98243974767687e-6	3.8709679159693284e-7	0.023511325056259327	-6.36984405274119	0.05439548377894943	0.19150670139184456	0.3903659880176651	0.03998839962134642	1.3602815890114364	NoChange	NoChange	0.7155590018533726
YBR021W	FUR4	-0.08925003437642895	0.0023609468744785833	3.884145925263522e-5	0.023707667580409833	-3.7646062850222437	0.04918103665153372	0.1764360668310905	0.37558802809987074	0.03440317392536764	1.4295494002449998	NoChange	NoChange	0.5295430673092267
YBR022W	POA1	-0.21986810399979667	9.732820763175521e-4	1.8922050870991843e-5	0.0458027754956678	-4.800322723250529	0.18891913647192587	0.02017955571211827	0.12186776354459047	0.06708862011043895	2.815963961711148	NoChange	NotSignificant	0.688318472406898
YBR023C	CHS3	-0.09422828106095003	8.954282821113633e-6	4.660699459018274e-7	0.015415139455238312	-6.112710256988934	0.02865139853954534	0.2877389124297811	0.4706814177728385	0.026153675698722973	1.0955017898667423	NoChange	NoChange	0.6949797645983825
YBR025C	OLA1	-0.10806652579323031	3.919838475962818e-11	6.698711034202887e-11	0.008063109396696225	-13.402587076086236	0.0413505026110605	0.006998076782536965	0.06894983954236333	0.013679259148479951	3.0228612647970334	NoChange	NotSignificant	0.9115531707472426
YBR026C	ETR1	-0.1228407781611274	5.61642980185087e-4	1.1920734115201548e-5	0.02818358755318542	-4.358592671330923	-0.06130269474411677	0.21610935932358094	0.41112607867300166	0.047469727939236164	-1.2914060687810884	NoChange	NoChange	0.7100749802298951
YBR028C	YPK3	-0.10771870756006151	0.006219534563550431	8.656692752942228e-5	0.03387921966025297	-3.179491990674061	-0.01908549730697562	0.732143644610787	0.6954441687913152	0.05472964602634177	-0.34872320017910646	NoChange	NoChange	0.474776512055449
YBR029C	CDS1	-0.08967699633439873	2.776001934080201e-4	6.765508660848281e-6	0.02017337426397257	-4.44531465886458	-8.894541859113844e-4	0.9795373514944554	0.7581939016136862	0.03422461495675939	-0.02598872732491375	NoChange	NoChange	0.5798277826502898
YBR030W	RKM3	-0.08338517421428339	0.01019713762070367	1.3069297602069302e-4	0.02839027186627968	-2.9371037588873343	0.04781404844459286	0.27464979861420347	0.45942562843069007	0.04216923092096779	1.133861049877917	NoChange	NoChange	0.32194762206081706
YBR031W	RPL4A	-0.09518395527581525	1.196524413203376e-6	9.759434554604043e-8	0.013638914434588818	-6.978851266521992	0.046967969320514384	0.056613295593091195	0.21147767221570896	0.02313874658963818	2.0298406890175817	NoChange	NoChange	0.7194727489777535
YBR034C	HMT1	-0.138608585617919	3.310640322854353e-4	7.83016549153136e-6	0.030494931225664424	-4.545299170941121	0.11577081655406264	0.023237089382157985	0.13106868581702164	0.046137445610706686	2.5092593450209733	NoChange	NotSignificant	0.5187460557407575
YBR035C	PDX3	-0.10707722624271644	7.389492641877702e-6	4.0387852202410833e-7	0.01688814875838575	-6.340376779873379	-0.07155863373619903	0.01729909945216483	0.11210073057710186	0.027135687264554852	-2.6370673069213275	NoChange	NotSignificant	0.8442529699516443
YBR036C	CSG2	-0.10319731726520401	4.770694443529611e-6	2.8975916300580673e-7	0.016378874744704147	-6.30063535338844	-0.0151817736410337	0.5911777172598021	0.6448864745518946	0.027787155199097753	-0.5463594071525051	NoChange	NoChange	0.7604813180777702
YBR037C	SCO1	-0.09134445581442349	0.00602409091857163	8.431520554381948e-5	0.027450020871843228	-3.3276643482672092	-0.032165279019710454	0.4300852616208136	0.5643206114557944	0.03939057003537587	-0.8165730780444018	NoChange	NoChange	0.7045547940487253
YBR038W	CHS2	-0.05504250218880718	0.012021107401734118	1.5049131613475509e-4	0.01982389620806874	-2.7765733643421586	-0.08508573979749307	0.02040884491860275	0.12239236234179623	0.03363171702393781	-2.5299255383521513	NoChange	NotSignificant	0.611441736277211
YBR039W	ATP3	-0.06245933242835252	0.003222480222423591	4.9982906509536635e-5	0.01823190150276016	-3.42582656114595	0.01426655218292953	0.6585921082462942	0.6685594709401993	0.03172302605336038	0.4497222982111535	NoChange	NoChange	0.4128037769362848
YBR041W	FAT1	-0.08927723882253588	0.016918685640515164	2.0217357636775717e-4	0.03323489888149696	-2.6862497503261453	-0.05717171010983599	0.3497358200360594	0.5192937945927283	0.05923133625842995	-0.9652274238823908	NoChange	NoChange	0.48255539496331845
YBR042C	CST26	-0.08790347351706577	0.0736585650261335	7.366381030472232e-4	0.04485336546856264	-1.9597966083208764	-0.007388347302037549	0.9110922632154763	0.7467333386651638	0.06478760151361183	-0.11403952499283773	NoChange	NoChange	0.3424686752919116
YBR043C	QDR3	-0.13118287565490755	5.4526012672662443e-11	8.005331804303421e-11	0.009977082967047121	-13.148419842571805	-0.10148629098415092	9.060552015530672e-6	8.176959693509331e-4	0.016926361374687997	-5.995753531288505	NoChange	NotSignificant	0.9572210954792396
YBR044C	TCM62	-0.05727508827366619	0.06421170080307272	6.518675197843754e-4	0.02893699795263051	-1.9793030489003995	-0.10173160723887625	0.04121229335095301	0.1787717152665974	0.04605937652971866	-2.208705694772844	NoChange	NotSignificant	0.5072822553371372
YBR046C	ZTA1	-0.07570889777539007	7.603999503144954e-4	1.529140005151792e-5	0.017991333189405	-4.208076020735064	-0.08779110416963487	0.02381745273491748	0.13192888905367323	0.034914974958382944	-2.5144255229819827	NoChange	NotSignificant	0.7309567314094751
YBR048W	RPS11B	-0.09263776911486282	2.5268553712859166e-5	1.0435068751239636e-6	0.016784597323227474	-5.5192130815474165	0.06630414779164118	0.031081370347005283	0.15180898885859873	0.028475473318195096	2.3284651689801596	NoChange	NotSignificant	0.587695718989045
YBR049C	REB1	-0.12199221147745654	1.751674740575656e-7	2.20002372455097e-8	0.014895349761256447	-8.189952799548514	-0.04523321281257157	0.09104015440639587	0.272543337983655	0.02533363225297543	-1.785500490450158	NoChange	NoChange	0.8702018562129912
YBR052C	RFS1	-0.0889411286503875	4.277474748266565e-4	9.656538162666135e-6	0.020115721668785076	-4.421473418396093	-0.12683923967427052	0.0011174912993128032	0.02164870083706125	0.03201255708679823	-3.962171448233924	NoChange	NotSignificant	0.8241335328083772
YBR053C	YBR053C	-0.11863781249540871	0.0011049660529243949	2.098393452172365e-5	0.030271739578562603	-3.919094645602194	0.006415251702103769	0.9015103058073501	0.7462498012368721	0.051070760434838595	0.12561496338573255	NoChange	NoChange	0.5222345828476158
YBR054W	YRO2	-0.12923416105605665	1.8796570195300577e-4	5.024304268727399e-6	0.025751645743116388	-5.018481628134463	0.07665618541831315	0.08834031921271594	0.26705370168664166	0.041847758053326196	1.8317871490422715	NoChange	NoChange	0.628481964481457
YBR055C	PRP6	-0.105296296887938	0.015178397901417841	1.8409494184209026e-4	0.03807614291687649	-2.7654139527159805	-0.014464234671329084	0.7950534033454874	0.7137297026840017	0.0546317446599907	-0.26475879109022665	NoChange	NoChange	0.5385827608554016
YBR056W	YBR056W	-0.13998801090348556	3.530158548814254e-5	1.3384065392196948e-6	0.024154837487251342	-5.795444120763375	-0.039206244786898534	0.3354537782065634	0.5083342650802317	0.03939792118560982	-0.995134860090504	NoChange	NoChange	0.812273505763367
YBR056W-A	YBR056W-A	-0.1027471130370857	0.010350429935669045	1.3223626789443137e-4	0.033289146801792964	-3.086504849428935	0.043068305702190786	0.4179156882233288	0.558309806499709	0.051172378453631186	0.841631892119618	NoChange	NoChange	0.4056180308942996
YBR057C	MUM2	-0.16606584095766513	1.2212140041510061e-5	5.91529619438526e-7	0.024343076775059067	-6.82189201029056	0.1334248920773329	0.0021327392327936115	0.03315750599390705	0.03494531684410662	3.818105088946545	NoChange	NotSignificant	0.7649605732929567
YBR058C	UBP14	-0.14190661675143879	2.1952532048238828e-4	5.674983663098573e-6	0.030383479403639772	-4.6705189641459945	0.03389428678107754	0.4895078209212881	0.6021188887605559	0.04798161612931096	0.70640152448663	NoChange	NoChange	0.6198874760264936
YBR058C-A	TSC3	-0.17696210409023622	3.3118344679165936e-4	7.83016549153136e-6	0.03827435834945678	-4.623515892141607	0.03591123748351945	0.5755179224341513	0.6392589494538136	0.06273591548616908	0.5724191191796115	NoChange	NoChange	0.6049401568793868
YBR059C	AKL1	-0.0886713120359141	2.371538866645808e-4	6.039035303682473e-6	0.019400828598255867	-4.57049097603417	-0.02568282881529505	0.44537991196309634	0.5718155236547007	0.03291588641923512	-0.7802563324038793	NoChange	NoChange	0.6558196490622867
YBR060C	ORC2	-0.12230597973951016	0.0024353147140746896	3.986468488617046e-5	0.033630987789515225	-3.6367049491671546	0.005662036415239801	0.9191557385976991	0.7469860793062206	0.05485406420245397	0.10321999832760802	NoChange	NoChange	0.5501008815575945
YBR061C	TRM7	-0.10524717873074523	0.0012717691941952455	2.3460976874440208e-5	0.02661443651810379	-3.9545146356622474	0.020622603556944768	0.6283720050617234	0.6592748067161549	0.041735180121022876	0.4941299761291011	NoChange	NoChange	0.519892375255564
YBR063C	YBR063C	-0.1405662610909528	0.0072705176709474215	9.82716788504553e-5	0.04357036855255347	-3.226189397994312	0.034101226657762586	0.6443621645748666	0.6650362066761227	0.07202123313417909	0.4734885140640445	NoChange	NoChange	0.4625014201272122
YBR065C	ECM2	-0.06432500121301918	0.09705095321208076	9.455662515046651e-4	0.035464004604602105	-1.8138109875124433	-0.03405825603863036	0.5792987085625697	0.6408073641286937	0.059618073482899436	-0.5712740122070443	NoChange	NoChange	0.3158963618435032
YBR066C	NRG2	-0.08719777183495961	0.02349493457582746	2.6985175629057415e-4	0.03458414933896253	-2.521321862808478	-0.00957465763341971	0.8692666757042293	0.7358208104068983	0.05718540708544566	-0.16743183482305873	NoChange	NoChange	0.38809465030548873
YBR067C	TIP1	-0.07802695253096113	0.00365552107932373	5.558592744304607e-5	0.023550776517413132	-3.3131371474426348	0.008081085331185728	0.8418654419772248	0.7270285185832771	0.03995445916455393	0.20225740756253205	NoChange	NoChange	0.39835931420476733
YBR068C	BAP2	-0.1516152287554368	0.13310450110321032	0.00126499358438159	0.08923309953913125	-1.6990918116539167	0.15598270526040603	0.20809922053946964	0.4047095434288983	0.11248798648709586	1.3866610127144527	NoChange	NotSignificant	0.09244894004695159
YBR071W	YBR071W	-0.0944639538634438	6.942641066154147e-5	2.2903639171897786e-6	0.018397162014845113	-5.134702503963306	-0.0302273017671101	0.3468179818893923	0.5163230188671868	0.03128942552223635	-0.9660548655848146	NoChange	NoChange	0.7123846811147065
YBR072W	HSP26	-0.06182123706382979	0.015880781892368034	1.9138233046568355e-4	0.023083105454507986	-2.6782027741313503	-0.14847305761446455	0.0014885742885661342	0.02633956345653762	0.03926007756720649	-3.781782075195961	NoChange	NotSignificant	0.7248985659299021
YBR073W	RDH54	-0.13275896032584447	4.059196128256065e-9	1.4283290208033631e-9	0.011596973979729901	-11.44772425616294	-0.036310819377806926	0.08034874320005776	0.25173885130700396	0.019449752471145842	-1.8669039326682881	NoChange	NoChange	0.931101198968267
YBR074W	PFF1	-0.11276466487142232	1.3089626401663773e-7	1.7254338898534965e-8	0.013086733017063954	-8.616716236541777	-0.012892714470029777	0.5441615275795912	0.6270592576235774	0.020830314345792578	-0.6189399860225306	NoChange	NoChange	0.8660603957428078
YBR076C-A	YBR076C-A	-0.10753533967744516	0.002509406825291663	4.081079243100697e-5	0.02927965603212604	-3.6726981887852754	-0.03750735327989282	0.4613544750288142	0.5820278020289787	0.04951958894073752	-0.757424568382013	NoChange	NoChange	0.6142040633647416
YBR077C	SLM4	-0.07699471261753706	0.22446420732812133	0.0020588066286476624	0.05902668868456738	-1.304405080708304	-0.012896332861640561	0.8746242442383099	0.7370197575837918	0.07944012130897639	-0.16234029668058086	NoChange	NoChange	0.22714718650525578
YBR078W	ECM33	-0.0661748154569992	8.0121271872514e-4	1.5963087993332648e-5	0.016625023122681926	-3.9804344913490843	-0.025756633549064416	0.37257938374311295	0.5333461210765245	0.028204751846455118	-0.9132019203459721	NoChange	NoChange	0.5940626078696722
YBR079C	RPG1	-0.10638955931204136	3.9441188101082425e-9	1.4231201783305683e-9	0.010450624019176414	-10.180211164120095	0.05589895554516605	0.0052392040572799455	0.057202224724359534	0.017729735166462996	3.152836464861739	NoChange	NotSignificant	0.845645148060632
YBR080C	SEC18	-0.07391533368638098	8.491764948422327e-5	2.6781678414897872e-6	0.014870829525759185	-4.9704916298277215	-0.009565801338415558	0.7087709125373565	0.6881577307727796	0.025228720190634785	-0.3791631627024229	NoChange	NoChange	0.6568326467687705
YBR081C	SPT7	-0.11414467107131958	2.3086849651485764e-6	1.608781484876423e-7	0.016404142830509408	-6.958283175822298	-0.02219092566711407	0.4373677800628296	0.5682348389514587	0.027900401928959644	-0.7953622217922481	NoChange	NoChange	0.8161653261880681
YBR082C	UBC4	-0.08207867915629297	3.85820250499e-5	1.4371840318395481e-6	0.015410854946220425	-5.32603021978499	0.008371669652706713	0.7523091151473167	0.7025647970450873	0.026144886313381795	0.32020294723644765	NoChange	NoChange	0.6508423860878656
YBR083W	TEC1	-0.09869155991679486	2.119036905205121e-6	1.5062091898294569e-7	0.014431239991234105	-6.838744278159227	0.0021999440839061595	0.9283970620804685	0.7484763977178648	0.024141155800781775	0.09112836610063706	NoChange	NoChange	0.7748946867662696
YBR084C-A	RPL19A	-0.16783046267374863	5.164030779743312e-8	8.690442610860204e-9	0.019404910119952178	-8.648865758011675	0.07550105950317668	0.033400498547936884	0.1579497862562437	0.032920897041599145	2.2934083299058603	NoChange	NotSignificant	0.8031976390070897
YBR084W	MIS1	-0.1478869943414685	1.0155703134822206e-8	2.719483749537922e-9	0.015408644447566004	-9.597664145260303	0.11489521524546449	3.111050875000525e-4	0.008923566381432128	0.026141136149213914	4.395188280633299	NoChange	NotSignificant	0.8156757830155528
YBR085C-A	YBR085C-A	-0.08582212289351214	0.014109129568196757	1.7286975152827483e-4	0.031159459613881963	-2.7542879098993494	-0.03969087157249683	0.4462996873445665	0.5722045562626934	0.05083136516290673	-0.7808342633587289	NoChange	NoChange	0.48223864866883903
YBR086C	IST2	-0.06545883563184522	4.7148201282914666e-4	1.0428167301756932e-5	0.015538533082624017	-4.21267794609548	-0.06177733135245135	0.030135184728616093	0.14927650019104238	0.02636149534465394	-2.3434684013469544	NoChange	NotSignificant	0.714518182728607
YBR088C	POL30	-0.07976758700493429	0.04175281977973345	4.437603147664238e-4	0.035593961576735375	-2.2410426789096527	-0.15349698549817817	0.04221388316909232	0.1807695776927572	0.06867227584088804	-2.235210405052351	NoChange	NotSignificant	0.5398448807681174
YBR089C-A	NHP6B	-0.10984088333571045	1.1876878161032067e-5	5.789798136739601e-7	0.01871622579403592	-5.868751774233893	0.052688193128584436	0.11346362330141177	0.3048904094675931	0.03175252750793454	1.6593385555029707	NoChange	NoChange	0.6426909875216302
YBR092C	PHO3	-0.07642880037202118	0.2396931684680344	0.0021932907081459257	0.062238433468561664	-1.2280000654358927	0.09098994046676509	0.2924027569025137	0.4753683478440912	0.08316849062716193	1.0940434265504002	NoChange	NotSignificant	-0.028236047777541406
YBR093C	PHO5	-0.06724414435666246	0.13424618991480908	0.0012744215783406343	0.04230252075532072	-1.5896013560422315	-0.06394419127858582	0.3351351496185745	0.5082193650938548	0.06406108334390911	-0.9981753030198418	NoChange	NoChange	0.324106098831467
YBR094W	PBY1	-0.11910864976951038	0.0015875931599745087	2.8152738997156235e-5	0.03097137625912683	-3.845765482714406	0.012634479741027167	0.804347006840893	0.717109599191287	0.050106889693485764	0.2521505489228108	NoChange	NoChange	0.5457928061896967
YBR095C	RXT2	-0.0904976504303421	0.008213136627541577	1.0882684075873744e-4	0.02754510087664401	-3.28543543316905	-0.03415194439744084	0.42031396983424185	0.5594554858607069	0.04063683924895872	-0.8404183255545877	NoChange	NoChange	0.6797526082369449
YBR096W	YBR096W	-0.12112074824212665	0.00882417853906272	1.1553068400555437e-4	0.03984312896296609	-3.0399406721973956	0.057840506107255545	0.40033150877467505	0.5478160912396828	0.06668044979418412	0.8674282534953806	NoChange	NoChange	0.3584786267398833
YBR097W	VPS15	-0.08933983481275601	0.033496290398299135	3.6794807878202327e-4	0.037585409046668905	-2.3769818415924346	-0.034874090242596176	0.6069114865489584	0.6503182604240895	0.06614527742572228	-0.5272347717001864	NoChange	NoChange	0.39221374640823137
YBR098W	MMS4	-0.09444373553744106	0.07659953984897319	7.620017814904508e-4	0.04723080367744844	-1.9996216067467776	-0.04092702755939122	0.5663968610449244	0.6351460318811825	0.06876619413296156	-0.5951620280200115	NoChange	NoChange	0.5366726877040768
YBR101C	FES1	-0.10494709492643259	0.021348073685034927	2.475984397313031e-4	0.03913637388630534	-2.681574313228744	-0.08489033006452687	0.21206186924194712	0.4071945215825199	0.06407212102659005	-1.3249183686192818	NoChange	NoChange	0.5951418765448833
YBR102C	EXO84	-0.12601358623707995	1.81684150191467e-5	8.091569049764556e-7	0.020448132490976396	-6.162596329649604	0.012428142314586003	0.6962982246052418	0.6861837203268409	0.03123312169070041	0.39791547055914217	NoChange	NoChange	0.7530742155867103
YBR103W	SIF2	-0.13058707442115133	0.00943917712167534	1.2263975918682323e-4	0.04232144545172885	-3.085600527753638	0.014124930815384533	0.8676605954701658	0.735653845842798	0.08297240985652445	0.1702364778823383	NoChange	NoChange	0.40389822701247124
YBR104W	YMC2	-0.048545568231171725	0.36650186596950585	0.0032934777112319635	0.05154361295938059	-0.9418347966687647	-0.1124380057922816	0.17503436963920876	0.3747597138826688	0.07755684368190184	-1.4497496346479015	NoChange	NotSignificant	0.3693079061672665
YBR105C	VID24	-0.0869182540764704	0.0018912393645242494	3.2521416496122085e-5	0.02390745789017477	-3.6356125555361167	0.120703702168517	0.007805399003945152	0.07237456327889903	0.0403303596610469	2.992874429659469	NoChange	NotSignificant	0.3809207539028554
YBR106W	PHO88	-0.09854545105231388	1.6891334736597122e-5	7.708252273139997e-7	0.017273964593951818	-5.704854291921953	0.02026982970930987	0.49751114347373226	0.6063482120067171	0.02930569667071038	0.6916685836569305	NoChange	NoChange	0.6670025177133121
YBR107C	IML3	-0.17013195163145095	0.011657454824282232	1.4664511276964238e-4	0.05393728099094956	-3.1542552480537225	0.034028325611244734	0.7047275211251698	0.687473779598141	0.08697763048248426	0.3912307730445408	NoChange	NoChange	0.5872118087682083
YBR108W	AIM3	-0.02786835294981983	0.2135318598711339	0.0019674111319412076	0.02156431765200253	-1.292336414235295	-0.07733538905629886	0.06500109744993138	0.22541215214509383	0.03919987924638497	-1.9728476348158845	NoChange	NotSignificant	0.34146421877336564
YBR109C	CMD1	-0.11459807622289511	9.025424765873608e-5	2.807347852729277e-6	0.02210096657009269	-5.185206532006192	0.0011936035612026097	0.9757124423972567	0.7567464726960725	0.038597691452959694	0.030924221534267004	NoChange	NoChange	0.6799909164783127
YBR110W	ALG1	-0.1247305247483897	0.0077345747567085	1.0336279986807167e-4	0.03837806086917615	-3.250047603331847	-0.0015413098031906351	0.9796506480958652	0.7581939016136862	0.05907024849390266	-0.02609282748065182	NoChange	NoChange	0.609045900963848
YBR111C	YSA1	-0.16344276442165348	6.35653112831177e-4	1.3162990398587605e-5	0.036596939559128204	-4.466022743721113	-0.0632934587154735	0.26231188932791927	0.4493179011905344	0.054014577771035986	-1.171784753807945	NoChange	NoChange	0.8099524158376059
YBR112C	CYC8	-0.07640267256603987	8.90594684522296e-7	7.754339914784118e-8	0.01047510251205889	-7.2937398443676775	-0.027121635679568195	0.1443738407924421	0.34266003175810456	0.017772296825908362	-1.5260624974499872	NoChange	NoChange	0.8402199677594081
YBR114W	RAD16	-0.07607056304890582	0.008859382225372019	1.159202970775373e-4	0.024736616116662093	-3.0752210686435077	-0.030497766073457725	0.4531795504240683	0.5760353747480647	0.039438663024813136	-0.7732961448076935	NoChange	NoChange	0.5718011789658255
YBR115C	LYS2	-0.1160160649167845	6.814787953952242e-13	1.0837540159919547e-11	0.006874940327701756	-16.875210458091036	0.019825306716932577	0.10548663564828578	0.2950894304983741	0.011663501726951837	1.6997731196901673	NoChange	NoChange	0.9492038259299418
YBR118W	TEF2	-0.12521285185249945	2.150733877732746e-9	9.639103992122368e-10	0.011849945118532487	-10.566534325688588	0.002934546503164229	0.8854823461207787	0.7406036439558167	0.02010371708935129	0.14597034419662744	NoChange	NoChange	0.8894612907210815
YBR121C	GRS1	-0.12828554670999376	4.413760439977583e-8	7.765456420557698e-9	0.014681824477602438	-8.737711508927054	0.016466592385485	0.5164885880003391	0.61628276104908	0.02490806857760242	0.6610947105024403	NoChange	NoChange	0.835656544737396
YBR122C	MRPL36	-0.07765179408916853	0.045309543174905056	4.7633035134888186e-4	0.034764031533612356	-2.233682074936827	-0.05505400515119033	0.3356735760362879	0.5083342650802317	0.05489120563633585	-1.002965857881371	NoChange	NoChange	0.4752142241800589
YBR123C	TFC1	-0.06950277940561791	0.01685171301136753	2.0169196241741566e-4	0.025626721134497512	-2.712121423604851	-0.016516067118155515	0.6767494757455683	0.6791658589283525	0.0387912112426874	-0.42576827557218877	NoChange	NoChange	0.47592674699759274
YBR125C	PTC4	-0.12976322015690867	7.991790279208119e-6	4.2736200311120547e-7	0.018263699741992087	-7.104979932327497	7.227938214906378e-4	0.9796967466380335	0.7581939016136862	0.027860747243061756	0.025943088144221877	NoChange	NoChange	0.8469412843158175
YBR126C	TPS1	-0.07732531788957557	7.845447877157718e-6	4.2229394352881115e-7	0.012752149965860401	-6.0637083234268845	-0.15956963916663253	5.481134023212549e-7	1.0140549318264531e-4	0.021634329326445597	-7.375760845591646	AccelDeg	AccelDeg	0.9140088375531126
YBR126W-A	MEO1	-0.02151055951086437	0.5786552326223093	0.005127434103596207	0.03716444954479927	-0.5787939758110724	-0.1187475512340934	0.09287441083231891	0.27471648965248835	0.06224978920982874	-1.9075976439667064	NoChange	NotSignificant	0.37414122056146826
YBR126W-B	YBR126W-B	-0.08145420497556569	0.038588416760869146	4.1510194223194776e-4	0.03539974853319351	-2.3009825874663488	-0.0036144228923690627	0.948231483141013	0.7507593316799134	0.054604479135972314	-0.06619279131605076	NoChange	NoChange	0.30351388624030884
YBR127C	VMA2	-0.10909024054443109	2.5877332455248695e-11	5.7988182814559396e-11	0.00794649788698662	-13.72809029787574	-0.01863319618920819	0.18296342024565226	0.38338027962565163	0.013481424915737584	-1.3821384835557455	NoChange	NoChange	0.9401191950898209
YBR129C	OPY1	-0.091738780453519575	0.010787168546564144	1.3705870739134528e-4	0.0308586682068398	-2.972869076481588	-0.01768256333333272	0.7218115991947504	0.6928201816931867	0.04859713229772049	-0.36386022173086424	NoChange	NoChange	0.5039998918472977
YBR130C	SHE3	-0.08304557812140964	0.028925843795417665	3.236718800763234e-4	0.03480341028460429	-2.3861333542404566	0.02920309994876183	0.608259807623933	0.6503182604240895	0.05592172775918193	0.5222138356404215	NoChange	NoChange	0.20782777414479625
YBR131W	CCZ1	-0.12171858835478316	0.017207622647290838	2.052231042313795e-4	0.044598417277981854	-2.7292131825242008	0.04400600420138518	0.5318116298033158	0.6230330987983973	0.0685079069986617	0.6423492722124008	NoChange	NoChange	0.3997814599235695
YBR132C	AGP2	-0.04828695080911494	0.034330972103445975	3.755665150659652e-4	0.020986868734086547	-2.3008173072854845	-0.13691994004241992	0.0010153916348085267	0.019984661091763573	0.03459251063263524	-3.958080449738939	NoChange	NotSignificant	0.708475994756417
YBR133C	HSL7	-0.07977000572872107	0.001416234372984543	2.5582862888886588e-5	0.02118453320386013	-3.7654832873157584	-0.09123973148271454	0.02058791331938316	0.12247374620675	0.035942160163482034	-2.538515522375752	NoChange	NotSignificant	0.7054716755979415
YBR135W	CKS1	-0.1219542106874569	1.2296714727728578e-4	3.583541819128596e-6	0.0219179059279956	-5.564136057892537	0.01808467589508537	0.6195263627494553	0.654542408459353	0.03548317571449867	0.5096690341528773	NoChange	NoChange	0.7303014785146722
YBR136W	MEC1	-0.08021963084077705	0.03634755943279734	3.9408322541541196e-4	0.03530529862148739	-2.2721697301252695	-0.052015608610663996	0.36977969984459735	0.5311513170312306	0.05645838733045027	-0.9213087916630927	NoChange	NoChange	0.43490742540217364
YBR139W	YBR139W	-0.06454753083796023	5.974748460031659e-4	1.251899648041854e-5	0.015542383729330608	-4.153000721256817	-0.15986727547878657	1.3517572078392373e-5	0.0010132387585625603	0.02704364534056624	-5.91145437183282	AccelDeg	AccelDeg	0.8574889329004582
YBR140C	IRA1	-0.062282867922381205	0.0029201768385568737	4.6237244529613265e-5	0.018250972919909018	-3.4125779593064944	-0.03871583464090456	0.22634106907072288	0.41787618761808304	0.030963214809614364	-1.2503816182834782	NoChange	NoChange	0.5579797178859702
YBR141C	BMT2	-0.0929720994173954	0.12371571245105621	0.0011810372533219873	0.055774427047189906	-1.6669306049299817	-0.002357148513258349	0.9806402849564908	0.7581939016136862	0.09495602527375624	-0.024823580246358657	NoChange	NoChange	0.15283908212294983
YBR142W	MAK5	-0.14436648292327042	0.0014342198845407122	2.5863860387863595e-5	0.03583989433992265	-4.028094546095193	0.1803315549242966	0.00786304848182266	0.07237456327889903	0.05748170852075045	3.13719893797517	NoChange	NotSignificant	0.49425110860986077
YBR143C	SUP45	-0.17292827320284546	1.124669114704067e-6	9.316123664189992e-8	0.022840080195826964	-7.57126383621195	0.10963950459648153	0.010173585198294668	0.08291616924620741	0.03764450156621949	2.912497178468878	NoChange	NotSignificant	0.7658141697481741
YBR145W	ADH5	-0.1204200405521026	0.0029752202626760053	4.691132209086113e-5	0.03305256363182084	-3.6432889712727183	0.06883508133803415	0.19387962151263496	0.3929483753650371	0.05024402805194016	1.370015184030933	NoChange	NoChange	0.5042729938695927
YBR146W	MRPS9	-0.14656833302819122	5.390343765155566e-5	1.8719730308673993e-6	0.027436156855572425	-5.342159756548499	0.08097055427540627	0.10809348435585328	0.2980638094383385	0.047738186749288924	1.6961380351676711	NoChange	NoChange	0.6088701733366776
YBR147W	RTC2	-0.1146213625134128	0.0022920607845956487	3.7795795265002777e-5	0.0316491339147152	-3.6216271453835844	-0.1325286928908446	0.042197599048066074	0.1807695776927572	0.060025758468002094	-2.2078636950750337	NoChange	NotSignificant	0.6552970579354642
YBR149W	ARA1	-0.10419962752098343	1.535639562453518e-8	3.5728254349719242e-9	0.011143996825033626	-9.350292283546931	-0.14360987350596943	3.587125405195174e-7	7.807620472897793e-5	0.018906058819186323	-7.595970946638053	AccelDeg	AccelDeg	0.9443238390719623
YBR150C	TBS1	-0.14805540078103036	5.544413746651368e-5	1.9099005590200066e-6	0.026002184436597377	-5.6939601033152565	0.08992216388264931	0.05119879315172863	0.19983540841364106	0.04217645189192269	2.132046671755964	NoChange	NotSignificant	0.6699474683926598
YBR151W	APD1	-0.10176933246249552	1.3850308701711126e-4	3.941862350534213e-6	0.02007552050965385	-5.069324723787711	-0.043345217707048356	0.2578778958991995	0.44653862723165116	0.036854565712830224	-1.176115275507331	NoChange	NoChange	0.7223911163842647
YBR152W	SPP381	-0.16609931513918344	0.039437804849183765	4.227436460722798e-4	0.06900466410914566	-2.40707374325396	0.07591756232300392	0.45953951651705727	0.5805384253609115	0.09825629122423325	0.7726483604978582	NoChange	NoChange	0.3786159996200399
YBR153W	RIB7	-0.14923693676777652	9.890754586581476e-4	1.9211552911872045e-5	0.033584545335246685	-4.4436193873720145	0.17474457071672095	0.022654959045294226	0.1299625553242483	0.06598362645318408	2.648302012328826	NoChange	NotSignificant	0.5775414039677503
YBR154C	RPB5	-0.12661423534272606	0.07200440658761625	7.225362467104057e-4	0.062128513429437135	-2.0379408479896917	0.09475568611229257	0.35105003871446605	0.5196852536303088	0.09634325717027076	0.983521721139525	NoChange	NoChange	0.17791401526457962
YBR155W	CNS1	-0.05859390366303763	0.24151554609971465	0.002209491357138367	0.04706323968399859	-1.2450036176102734	0.03155727313611625	0.656173148456329	0.6680256086418894	0.06877900476615906	0.4588213110004638	NoChange	NoChange	-0.010040427855209533
YBR156C	SLI15	-0.06596256857958414	0.04013618496180315	4.2882624645308184e-4	0.029684473130519293	-2.2221236095232055	0.007747896769958442	0.8716809834994821	0.7360481985526011	0.047249141989195706	0.16397962891538065	NoChange	NoChange	0.2080182766789097
YBR157C	ICS2	-0.12809402899402506	1.667889834492232e-5	7.635860895658272e-7	0.020029879193269703	-6.395147357507094	0.014322242317050728	0.6971159848931179	0.6861837203268409	0.036046236318909616	0.39732975699150525	NoChange	NoChange	0.7608262751105244
YBR158W	AMN1	-0.07379172738455711	5.400697613636427e-5	1.8725140708998904e-6	0.014262639449718999	-5.173777802117192	0.02378505569024247	0.3379702102008958	0.5089813455041966	0.024196911089161315	0.9829790092875396	NoChange	NoChange	0.6015666282944471
YBR159W	IFA38	-0.0857062111919344	0.0013708421238989375	2.4953462397794685e-5	0.021150828841062633	-4.052144331362689	-0.06961067933231503	0.0840400964227429	0.25827425107033386	0.03720768313674552	-1.8708684192047689	NoChange	NoChange	0.7334446686334966
YBR160W	CDC28	-0.08265806830898417	0.017742869031753636	2.1089770817140627e-4	0.03046557182209031	-2.7131631991574685	-0.09745806734372216	0.0651959601011683	0.2258762080922754	0.04839278019475029	-2.013896844767239	NoChange	NotSignificant	0.6522376046858418
YBR161W	CSH1	-0.09071916447349816	0.03884487509633229	4.174388382459106e-4	0.03912170334595176	-2.318896078508443	-0.08810349935645295	0.19725780831535294	0.3960316762946442	0.064538323380117	-1.3651346168003478	NoChange	NoChange	0.5824819202395142
YBR162C	TOS1	-0.07906672093269333	8.519407084082615e-6	4.483678292306665e-7	0.013123581377413826	-6.024782310472819	-0.04722821742173189	0.047279346077425545	0.19216331467593362	0.02226447165548393	-2.121236836540838	NoChange	NotSignificant	0.8024643370767399
YBR162W-A	YSY6	-0.08516203073192245	0.0017185696752770251	2.9963675120348397e-5	0.022920044751420218	-3.7156136323270257	0.02393545260154312	0.5407616956940631	0.6256848464258189	0.038343751479999834	0.6242334585865417	NoChange	NoChange	0.45116112568256506
YBR163W	EXO5	-0.10402345321629768	0.003893666664617669	5.864170048766597e-5	0.030861208550857677	-3.3706863114214207	-0.041438477114323226	0.4136908442016416	0.5565974090125619	0.04937535211614236	-0.8392543108725635	NoChange	NoChange	0.605803075572122
YBR165W	UBS1	-0.11151386913554741	0.030408257137132147	3.383920554056282e-4	0.0442585873459769	-2.519598473937375	0.0016226727395393203	0.9918770587792813	0.7598868311721725	0.15545673382272113	0.010438098753507678	NoChange	NoChange	0.3065429195811262
YBR166C	TYR1	-0.13926109878491358	0.0016093489582583499	2.8396609961130016e-5	0.03438257158343744	-4.050339819607839	0.0333566417417259	0.5729753045556873	0.63889605411515	0.05756177814096953	0.5794928999593283	NoChange	NoChange	0.6010158740508582
YBR168W	PEX32	-0.1384478908762986	0.007091007263145803	9.618642433995634e-5	0.036838283816246264	-3.7582611493763696	0.11735497729266589	0.05577014213470793	0.2103554651589149	0.05123654249523625	2.2904546555532517	NoChange	NoChange	0.605090233244684
YBR169C	SSE2	-0.09059244306181324	1.7552162585581662e-4	4.766045342194639e-6	0.01896803999088184	-4.776057152207718	-0.0789303684210861	0.019370890189865285	0.11957914997870604	0.030564421641680228	-2.582426369666684	NoChange	NotSignificant	0.779121147310872
YBR170C	NPL4	-0.06300054415061426	0.018951663513389377	2.233948671066689e-4	0.02375506466862478	-2.6520889346945933	-0.11694168881042366	0.005157110654353003	0.05689710073286706	0.03532825026730596	-3.3101466369152655	NoChange	NotSignificant	0.7722405880166354
YBR171W	SEC66	-0.05170505402632922	0.22924457267461384	0.002101294574832786	0.04098221989868964	-1.2616460053688412	-0.009562193734136415	0.8804240691865722	0.7391840373265457	0.06232747655121056	-0.15341859262150237	NoChange	NoChange	0.04547863787847817
YBR172C	SMY2	-0.09640241438450514	5.522487864141369e-7	5.343867589525656e-8	0.012766686069504454	-7.551091478216873	0.09659127591573065	1.7520025129188593e-4	0.005840268337953986	0.020514711770657296	4.708390592837262	NoChange	NotSignificant	0.7335763685348993
YBR173C	UMP1	-0.08741310791828923	0.005627445907178378	7.989295014601773e-5	0.02800952419219134	-3.1208351601580855	-0.03777222791747191	0.4364952321287501	0.5675879214704329	0.047518831904673826	-0.7948896553948485	NoChange	NoChange	0.47190156179918286
YBR175W	SWD3	-0.08186318811198684	0.11899601761579441	0.0011403277919328236	0.04841939688354341	-1.6907106114700527	-0.076816176096886	0.31000404856340996	0.4868701348881466	0.07217623724915151	-1.0642862391359842	NoChange	NoChange	0.45423283269534476
YBR176W	ECM31	-0.10245550897870936	0.005903424100178128	8.300833601043587e-5	0.028595259200409742	-3.5829543722842447	-0.028308048871901317	0.5312280971432195	0.6230330987983973	0.0434746335532877	-0.6511394474942174	NoChange	NoChange	0.750522086642328
YBR177C	EHT1	-0.07763636403516459	4.956226887965684e-4	1.0832677697684963e-5	0.01852547573257335	-4.190789222144323	-0.07167748990494746	0.034285392893554936	0.16005843261421576	0.03142891543783114	-2.280622442945292	NoChange	NotSignificant	0.7092828427541511
YBR179C	FZO1	-0.09482096492478041	0.0041613212939860065	6.215154483342998e-5	0.027741764026390347	-3.4179861394026196	-0.030605748221359638	0.5079587937714941	0.61282399690157	0.045047813476641614	-0.6794058547864806	NoChange	NoChange	0.5967112964988694
YBR181C	RPS6B	-0.13767662320071675	1.3229885653695642e-8	3.200494002756255e-9	0.014585987671295337	-9.438964731312577	0.016098855540658784	0.5231092702024214	0.6193889461109647	0.024745479129172677	0.6505776451780112	NoChange	NoChange	0.857069732005902
YBR182C	SMP1	-0.11018482124788032	0.005370307557116819	7.672846135154604e-5	0.03389071863761958	-3.2511798414794395	0.09129665503313493	0.12150524155749434	0.31820531462379387	0.05562053187886183	1.6414200287040324	NoChange	NoChange	0.33786549268456045
YBR185C	MBA1	-0.11435804430221315	0.004973827491606247	7.20305918123848e-5	0.03096575228130467	-3.693049122893614	0.011624714195244606	0.8020933539244852	0.7161766959208908	0.04502989530729868	0.25815547906371467	NoChange	NoChange	0.6849196579527002
YBR187W	GDT1	-0.12081180859302088	2.675914889311314e-5	1.0861014733180717e-6	0.021244738488666766	-5.686669603274676	-0.04976356682959191	0.17408511815125105	0.3735956299058263	0.03507903303025163	-1.4186128445067616	NoChange	NoChange	0.7994490597561269
YBR189W	RPS9B	-0.1447838728823131	2.375833798740797e-6	1.6501718594705106e-7	0.021808978593730998	-6.638727818455986	0.04542599369761791	0.23453563102234942	0.4245696982083337	0.036999457066716236	1.2277475752065015	NoChange	NoChange	0.7191818382754847
YBR191W	RPL21A	-0.12037338596387223	3.0316476563758876e-8	5.975834609581258e-9	0.013445630477938399	-8.952602569390924	0.011933575339563907	0.6069152556268349	0.6503182604240895	0.022810835705364678	0.5231537982081628	NoChange	NoChange	0.8449954815634259
YBR192W	RIM2	-0.07361748879031198	0.17266469619666544	0.0016107624916980286	0.05047568625773709	-1.4584742526215309	-0.09077269642784945	0.3310498165881348	0.5057550973394564	0.08926484146627998	-1.0168919244889834	NoChange	NotSignificant	0.28029391891004085
YBR193C	MED8	-0.1013454043468004	0.0015552782409524303	2.768346933883995e-5	0.02490426395573067	-4.06939970307695	-0.1019696313905384	0.02952133756545606	0.14781098337533943	0.04129186695408976	-2.4694846446132606	NoChange	NotSignificant	0.8045074103409885
YBR195C	MSI1	-0.1087258035144594	0.017438521246326503	2.075698682273782e-4	0.039939971798600975	-2.7222303526580824	0.04586709235011788	0.48858907932255735	0.6018650389648146	0.0643510573577763	0.7127636162232417	NoChange	NoChange	0.3531098943891168
YBR196C	PGI1	-0.10144992790543196	3.054932895377477e-11	5.82742589490811e-11	0.007461078032902419	-13.597221133199586	-0.0044430388537407646	0.7294435082583636	0.6953582580522895	0.012657898450555819	-0.3510092035495566	NoChange	NoChange	0.933524107227942
YBR198C	TAF5	-0.1374548697122866	3.9402517774596866e-6	2.4634880315478906e-7	0.02107599301027791	-6.52186920185708	0.09758105682486504	0.013777452295933424	0.09747388654135077	0.03575800840595374	2.7289287400194726	NoChange	NotSignificant	0.6808741626681496
YBR199W	KTR4	-0.1294217807362959	2.0607756284888547e-5	8.907631179654728e-7	0.022673882430321993	-5.707967355569373	-0.0205561857768148	0.5777556169728113	0.6400571676583754	0.03625798322086005	-0.5669423379563029	NoChange	NoChange	0.7723650347781705
YBR200W	BEM1	-0.08247665034485376	5.773146965266614e-4	1.2180498044921055e-5	0.018642184476400522	-4.424194516971036	-0.06756176642872055	0.04248188471983111	0.1811895906392953	0.030271674443310616	-2.231847681740983	NoChange	NotSignificant	0.7927039064375202
YBR202W	MCM7	-0.10793474114668497	5.258153374853525e-5	1.836551618464508e-6	0.020158691147952268	-5.354253426202675	0.0075989881765577035	0.827239230033192	0.7233856532260414	0.034286191677359565	0.2216340691338897	NoChange	NoChange	0.6799457850599009
YBR203W	COS111	-0.07385525007734779	0.023619977515472082	2.709225204420496e-4	0.029323494232858398	-2.518637427411001	-0.033600268981603044	0.48981004939214623	0.6021188887605559	0.04745896095215966	-0.7079857693360233	NoChange	NoChange	0.4452295815660565
YBR204C	LDH1	-0.1065307176287937	0.004385221649215221	6.496484111875295e-5	0.02910251960263501	-3.660532458473051	-0.03178710304949055	0.49584055452020626	0.6051094054670012	0.044974384117391075	-0.7067823978761021	NoChange	NoChange	0.7224575906195376
YBR205W	KTR3	-0.12556909393799828	0.006983150213958458	9.492994424247894e-5	0.039254556224955564	-3.1988412559907986	0.014571103523046046	0.8257962569214874	0.7232380071986376	0.06488115192523054	0.2245814553329429	NoChange	NoChange	0.46589860699674435
YBR206W	YBR206W	-0.07208430182461896	0.04272856223380611	4.5243667433789083e-4	0.03146888141040673	-2.2906534517232875	-0.09357278306512137	0.10587476595613672	0.2951213204203889	0.05311925506281752	-1.7615605293121017	NoChange	NotSignificant	0.5712802173111523
YBR207W	FTH1	-0.07041954890248499	0.0652128082651215	6.60298784028924e-4	0.03519865675534568	-2.0006317113731975	-0.0800951974030645	0.18390800760068557	0.38425719369061895	0.05729798655493676	-1.3978710635193088	NoChange	NotSignificant	0.5058628725521963
YBR208C	DUR1,2	-0.07111612576777546	1.0604549192355606e-5	5.330677336593675e-7	0.012009196063593668	-5.9218057054932	-0.1824208659685147	3.0260972475878125e-8	1.3996322773295013e-5	0.020373890150382164	-8.953659051955423	AccelDeg	AccelDeg	0.9293228516333711
YBR210W	ERV15	-0.1642854303784709	0.002236296730214554	3.707901587763316e-5	0.038921403644461255	-4.220953382852874	0.0533840842212672	0.3588064113126542	0.524345504655563	0.05520555966896454	0.9670055795354732	NoChange	NoChange	0.7467799135372737
YBR211C	AME1	-0.08508724920085523	0.06199868920108736	6.315094019891899e-4	0.04050320798626362	-2.100753333654756	-0.02292711432124215	0.7236687025734767	0.6929848314689738	0.0630421676420617	-0.3636790291129709	NoChange	NoChange	0.3574491574387014
YBR212W	NGR1	-0.060963434132650304	7.527605458430518e-5	2.4372758801793225e-6	0.01213332897490474	-5.0244606619288446	-0.08467172458431807	5.914058542596772e-4	0.01444856897491822	0.020584484621960986	-4.11337597901209	NoChange	NotSignificant	0.8294423181324562
YBR213W	MET8	-0.03621224676154438	0.539006984056079	0.004792069967344928	0.057393014895074965	-0.6309521607768307	-0.024269520982027247	0.7700248415769783	0.7065425788326486	0.08129962385014605	-0.29851947441677673	NoChange	NoChange	-0.03902757277991076
YBR214W	SDS24	-0.05304012664860781	0.026899523569655713	3.033096287038984e-4	0.022115640481354306	-2.39830841405321	-0.16752900088469283	2.6540473124910923e-4	0.00785632974529576	0.03751971633958187	-4.465092416169365	AccelDeg	AccelDeg	0.7339483335997437
YBR215W	HPC2	-0.11935539610272279	3.208948471827062e-4	7.637056398200415e-6	0.02464272555612025	-4.843433240812105	0.034095656806506495	0.40796180497433787	0.5523329199780538	0.03987177530044696	0.8551326483354326	NoChange	NoChange	0.6427325303704287
YBR216C	YBP1	-0.08703811911914362	0.07955316508720797	7.900918364908522e-4	0.046036668419374246	-1.8906259316218064	0.005178324258433592	0.9510455412032996	0.7514467522994269	0.0828486589044253	0.06250341679528376	NoChange	NoChange	0.14709747492798064
YBR217W	ATG12	-0.13552486443495432	0.007495764568827983	1.0083604842102379e-4	0.03816258753878178	-3.5512493563815752	0.014077392712888725	0.7895825568933403	0.7122343992896261	0.051014723515949136	0.2759476430071722	NoChange	NoChange	0.6983274587464486
YBR218C	PYC2	-0.11044741346544722	8.417642545559865e-10	5.59994937004106e-10	0.009874597855819317	-11.185003691097975	-0.01808216732795769	0.29393422297696853	0.47660168115832396	0.01675249291695377	-1.0793717339619506	NoChange	NoChange	0.9117847454144093
YBR220C	YBR220C	-0.139506428362719	8.310462895216162e-5	2.629609799679749e-6	0.025521457268137218	-5.466240696877786	-0.08666062514869989	0.08876302589859437	0.2678938133952672	0.04737906459709579	-1.829091095099669	NoChange	NoChange	0.8012012088721697
YBR221C	PDB1	-0.09030953943407445	1.2076021616032305e-7	1.6472708633724125e-8	0.011043461918336253	-8.17764756214055	-0.09285871330625198	8.765608581592829e-5	0.003450446325554386	0.01873549893037406	-4.95629786275449	AccelDeg	AccelDeg	0.9113251873689193
YBR222C	PCS60	-0.1378299521189906	9.476125187248697e-6	4.843500880495414e-7	0.02265122607860276	-6.08487821545299	-0.0026476024598723	0.9459662791586823	0.7507533547018032	0.03852462954894218	-0.06872492976236805	NoChange	NoChange	0.7376472047869445
YBR223C	TDP1	-0.07981989243782724	0.003270210647292974	5.061260989619196e-5	0.022552974696231024	-3.5392179308021157	-0.007964345790906432	0.8369895461672665	0.725632421321173	0.037995520144744103	-0.20961275857170059	NoChange	NoChange	0.5586702989038668
YBR225W	YBR225W	-0.07564990021284668	0.007230168181204628	9.785055115694327e-5	0.024591347853332703	-3.0762811645801817	-0.08136810830949864	0.05181862385051843	0.20161665914685586	0.03872402533777161	-2.101230633947855	NoChange	NotSignificant	0.634430249189341
YBR227C	MCX1	-0.0602213895251096	0.06491578178471823	6.579171466258513e-4	0.030233776490874085	-1.991857998397492	-0.12143650936109077	0.02247432533296061	0.1293292461673436	0.04773903053973889	-2.543757340442946	NoChange	NotSignificant	0.5787139431108274
YBR228W	SLX1	-0.08920194117083577	0.147295360935558	0.0013887009438281629	0.05625815154644031	-1.585582510602056	-0.05866961351223865	0.5012278741361007	0.6090703639281808	0.0837351208916697	-0.7006571781050038	NoChange	NoChange	0.4121309033294701
YBR229C	ROT2	-0.08100338543235908	6.140948217391719e-6	3.50485618928091e-7	0.01258430401697317	-6.4368585917111645	-0.10271937178279332	1.6715249383751111e-4	0.00567423630692201	0.021403565166279996	-4.799171118679864	AccelDeg	AccelDeg	0.8909284088450116
YBR230C	OM14	-0.05846988512856615	0.05647867450415074	5.798727380488467e-4	0.028568836620542513	-2.046631646404642	-0.20410492782823722	3.6390173109828664e-4	0.010048480150755292	0.04603480215680106	-4.433709243129294	NoChange	NotSignificant	0.7329375064015705
YBR233W	PBP2	-0.08708168128044273	0.025410746093848153	2.8802836788592324e-4	0.03413395442257584	-2.551174710154526	-0.12926068556538933	0.05507969507175331	0.20902968561060606	0.06083931103234809	-2.1246244142485735	NoChange	NotSignificant	0.625046779097885
YBR234C	ARC40	-0.10044595834309628	3.762860902179941e-6	2.3770146748835813e-7	0.015658213982487425	-6.414905202818009	-0.06072927816235359	0.033903446151530126	0.15940067942428998	0.02656453687166406	-2.2861034037876444	NoChange	NotSignificant	0.8227943881929866
YBR235W	VHC1	-0.10222418536979735	2.428146028950388e-4	6.124574959140254e-6	0.022418694099130682	-4.559774307896072	-0.10454767127159127	0.009501587342040435	0.0795417151371625	0.036024465958851073	-2.902129663518421	NoChange	NotSignificant	0.7738977682927877
YBR236C	ABD1	-0.1274248115858206	0.018988844060551464	2.2377118483659142e-4	0.045606507133684956	-2.7940050574867348	-0.004725951105137132	0.9465365252474778	0.7507533547018032	0.06873158740292422	-0.06875952213110188	NoChange	NoChange	0.5691510781551272
YBR237W	PRP5	-0.10648850272963951	5.748246012607934e-4	1.2146017183902166e-5	0.02405735000368073	-4.426443590559516	-0.03981299613622754	0.32577434566855046	0.5003813758721741	0.03909443972633587	-1.018380015544963	NoChange	NoChange	0.7380897424927819
YBR238C	YBR238C	-0.1362821618557052	3.544603590311825e-8	6.73347396903622e-9	0.014923739785471278	-9.131904188545292	0.20189580535198387	1.1755946652027402e-7	3.480660403122231e-5	0.023980868533341936	8.419036411098993	NoChange	NotSignificant	0.8259316313013587
YBR239C	ERT1	-0.09246740872940784	8.183870137710022e-5	2.604211251072542e-6	0.017989736151972406	-5.140009166797571	0.018074429450690162	0.5928592136619639	0.6451162131835845	0.03316652977312301	0.5449599211714047	NoChange	NoChange	0.6267497613587294
YBR241C	YBR241C	-0.09421627227020357	0.0019052227443545032	3.272555072154261e-5	0.026165785308773695	-3.6007431521121496	-0.09727975301020264	0.041083925323293996	0.1787717152665974	0.044390884515204815	-2.19143533796634	NoChange	NotSignificant	0.6577210789716673
YBR242W	YBR242W	-0.2270482369584746	9.45950493207678e-5	2.8933619620972716e-6	0.03630616556477371	-6.253710173645262	0.18324761085332486	0.004876290380068648	0.05531622189186405	0.05095186935443101	3.596484548557369	NoChange	NotSignificant	0.7728957627108559
YBR243C	ALG7	-0.09223248267339441	0.004153260560752564	6.211197027467613e-5	0.026976757772621544	-3.4189609978631417	-0.0795781651004754	0.07202553431651394	0.23752793197861605	0.040895485314665775	-1.9458912026149104	NoChange	NoChange	0.756982112693236
YBR244W	GPX2	-0.05877453207978075	0.09947581664946412	9.667581789443517e-4	0.03291986760850408	-1.7853817876411424	0.016332175845020447	0.7492915745849151	0.7011892350435617	0.049943466511830376	0.3270132609067446	NoChange	NoChange	0.1522197372700348
YBR245C	ISW1	-0.1476753304652456	6.266966639960178e-7	5.949320447421312e-8	0.01973604244428992	-7.482519906516081	0.040279287919546984	0.25611064398759337	0.44563130662578204	0.03434058388884766	1.1729354413402375	NoChange	NoChange	0.7762024510404966
YBR246W	RRT2	-0.11158720255809494	0.002164940515776586	3.616177399611977e-5	0.03091690047787233	-3.6092622751093537	0.0356697066003555	0.5103572090489055	0.6139160370760652	0.053047265475913666	0.6724136726058288	NoChange	NoChange	0.42445371676182586
YBR247C	ENP1	-0.12013015477332724	4.398652821635408e-4	9.872472877046708e-6	0.027252690058898178	-4.408010897775721	0.09386255970927547	0.060444359867797406	0.2181991090572661	0.04646463504400214	2.0200860206991265	NoChange	NoChange	0.501937976917742
YBR248C	HIS7	-0.10593112817627608	1.7328933530103688e-5	7.832394035765987e-7	0.018291462492849096	-5.791288051334825	0.03743937082485473	0.24327703934312048	0.4333687078449805	0.03103371068957575	1.206409739375145	NoChange	NoChange	0.6636951538879583
YBR249C	ARO4	-0.11735542659493495	6.56756561612566e-8	1.0433817146824791e-8	0.013784004008509975	-8.513885118031162	-0.007166110417530972	0.7626010333236389	0.7048604751746664	0.023384894543704543	-0.30644185305766813	NoChange	NoChange	0.8465469763707552
YBR251W	MRPS5	-0.05363104762173625	0.32025310996325157	0.002891913201018989	0.0509833340458426	-1.0519329232865178	0.02528218919928577	0.7642628670494719	0.7052115918390188	0.08178624778537967	0.30912518771652564	NoChange	NoChange	-0.047280486097375896
YBR252W	DUT1	-0.0972451071345166	0.0198793067047836	2.3297505949281525e-4	0.036227742695692074	-2.6842717734682444	0.00414592251984109	0.9455353269981426	0.7507533547018032	0.05943298328542548	0.06975794063593269	NoChange	NoChange	0.46498810564848625
YBR255C-A	RCF3	-0.033262505998660014	0.6495234430734547	0.005736292574690965	0.07120609130759764	-0.4671300641257208	-0.09377871799519408	0.40476856654450455	0.5514029000175366	0.10823849323023374	-0.8664081991211544	NoChange	NotSignificant	0.0166053889647908
YBR255W	MTC4	-0.05975820211321903	0.040644377579122815	4.3327737514145873e-4	0.026675208876681827	-2.2402149647441654	-0.039638701655690306	0.36156956431868625	0.5252716682392897	0.04212006434598773	-0.9410883452144158	NoChange	NoChange	0.3918902919605043
YBR256C	RIB5	-0.1354785875955332	0.00903800573197475	1.1802763952461999e-4	0.04474384784419166	-3.0278707380576813	-0.028697820804536665	0.6801507751558735	0.6806195914067196	0.06816679158927591	-0.4209941547117122	NoChange	NoChange	0.5947987461271218
YBR257W	POP4	-0.07616549482493085	0.18437713020567698	0.0017128951855775424	0.05341820198807258	-1.4258341162800157	0.021726538540632435	0.7985538921410126	0.7151613554083416	0.08288970313825572	0.2621138418651795	NoChange	NoChange	0.03818442426521118
YBR259W	YBR259W	-0.10564964973820505	0.04490063516320555	4.726150569050418e-4	0.04538393526207924	-2.327908523756447	-0.02032832721207627	0.7614763854371569	0.7047312764891164	0.0649648224958405	-0.3129128416132874	NoChange	NoChange	0.5677749943834249
YBR260C	RGD1	-0.10768815398541243	3.7698377502060087e-4	8.709052704567047e-6	0.024379077388758583	-4.417236643871865	-0.025399892270497743	0.5482662903579338	0.629085613899638	0.04146428526204525	-0.6125727746173836	NoChange	NoChange	0.6406053429476283
YBR261C	TAE1	-0.08745208016789989	0.01593401446313033	1.918093755470642e-4	0.0311914750402588	-2.803717363639443	-0.05733400441728674	0.29783421480137917	0.4797717233295025	0.052681801756460596	-1.088307584511489	NoChange	NoChange	0.5903999619521938
YBR262C	MIC12	-0.14176799155082567	0.022321612041706917	2.5811626161678154e-4	0.05251085018533827	-2.6997847311641734	-6.890048306292235e-4	0.9928141895574503	0.7599453908326278	0.07461743322946673	-0.00923383183806881	NoChange	NoChange	0.5716343330297706
YBR263W	SHM1	-0.11014752397742152	4.397634269453811e-8	7.765456420557698e-9	0.01223737274635312	-9.00091271717181	0.011294171198849796	0.5931318020516824	0.6451162131835845	0.020762204528986698	0.5439774559142642	NoChange	NoChange	0.8523663073492407
YBR264C	YPT10	-0.007727775829570789	0.8283684977418744	0.0072810335985062724	0.034724406351936195	-0.22254594509835002	-0.06973638017793221	0.4647915263104502	0.5839373395165589	0.09175765390824715	-0.7600061379911145	NoChange	NotSignificant	-0.10845234874719334
YBR265W	TSC10	-0.12217027485533169	3.834447290257204e-4	8.820027685995068e-6	0.028066622664105027	-4.3528669736091095	-0.07072574371517172	0.1547787078632477	0.3570490719260662	0.04761846944342698	-1.4852586515658024	NoChange	NoChange	0.6823911106639491
YBR267W	REI1	-0.11905737435519678	0.015008551110779941	1.8231581415522168e-4	0.042509310484916796	-2.8007364268456167	0.0911260451639705	0.16139237020749644	0.3628058027477603	0.06136554276455051	1.4849708983037297	NoChange	NoChange	0.3227707996964583
YBR269C	SDH8	-0.11086071140115973	1.6258463645448087e-4	4.466027583106668e-6	0.023375853788032884	-4.742531006842374	-0.06689486928090081	0.13800997793606662	0.3362151280019682	0.043095724941781544	-1.552239099615328	NoChange	NoChange	0.6939760166238649
YBR270C	BIT2	-0.056909523900542686	0.04051338693920199	4.320059578463397e-4	0.02521438642060383	-2.257025927628336	-0.05636657216805531	0.21451811278715313	0.41003226888293376	0.04335095112634364	-1.3002384193089203	NoChange	NoChange	0.43265499073130775
YBR271W	EFM2	-0.14606992651502837	0.02354133647472006	2.703117873691705e-4	0.05234604393333604	-2.790467350332185	0.1070050075952627	0.16584048057102102	0.36657800661783935	0.07018076402661337	1.524705652316426	NoChange	NoChange	0.45221104936474543
YBR272C	HSM3	-0.143100028301654	0.09194368821410875	9.005459465313159e-4	0.07588093200231615	-1.8858496400292777	0.09219361938246241	0.5671295673999887	0.6355195021375439	0.15520358881403556	0.5940173167833671	NoChange	NoChange	0.1467993886195228
YBR273C	UBX7	-0.10294602784930897	7.606758198102985e-4	1.529140005151792e-5	0.023565941596450923	-4.368424127165487	0.001335358648427728	0.9760809586027361	0.7567464726960725	0.04368956914012383	0.03056470170591257	NoChange	NoChange	0.6122701259806433
YBR274W	CHK1	-0.12290956651150145	4.712504690830786e-4	1.0428167301756932e-5	0.02654597634733012	-4.63006389003519	0.027284438472123012	0.5960072003682776	0.6471023487688343	0.05020468569463244	0.5434639833835289	NoChange	NoChange	0.6236703187663322
YBR275C	RIF1	-0.14130662622224024	8.195739307204116e-7	7.254045498466309e-8	0.019256437233668405	-7.338150069379211	0.01990836473689747	0.5280854264885174	0.6229168061060536	0.03094305424507038	0.6433871905217349	NoChange	NoChange	0.7870761600017315
YBR276C	PPS1	-0.090064683688233907	0.008804006962075426	1.1535734666749567e-4	0.030445476273770283	-2.9582287653626693	-0.1128373686250941	0.03319734177048554	0.1578354810003856	0.04868681356736646	-2.3176166267066227	NoChange	NotSignificant	0.6885823620452516
YBR278W	DPB3	-0.11326676244522384	0.09049904413457523	8.88235321747434e-4	0.05885817682917648	-1.924401477367484	-0.055084615689766595	0.5333098472284217	0.6232882510249559	0.08461854603464389	-0.6509756817047443	NoChange	NoChange	0.4154194589303791
YBR279W	PAF1	-0.11470136728527866	4.0648704310511315e-4	9.255048422122556e-6	0.026174840819202926	-4.3821228208245335	0.03196150640487804	0.43917296569720343	0.5689818996840347	0.040346447159598876	0.7921764778555982	NoChange	NoChange	0.624598863781274
YBR280C	SAF1	-0.033974257916691515	0.0731148479177998	7.321261514780657e-4	0.017628992682485054	-1.9271808961862005	-0.10801908854047701	0.004626472436982041	0.05452050030308401	0.032497658500397396	-3.3239037372232865	NoChange	NotSignificant	0.628142408068096
YBR281C	DUG2	-0.12263105444569922	7.786213502953444e-5	2.5019811009375668e-6	0.0233165732572518	-5.259394384102267	-0.03443009679023862	0.3854874934014758	0.5390654633140778	0.0385884288476199	-0.8922388865895025	NoChange	NoChange	0.733548650095555
YBR283C	SSH1	-0.113464379564651	1.3439275758870807e-4	3.841472927550182e-6	0.023807498388789185	-4.765909366524655	-0.028093852365289856	0.495121925553511	0.6049349687352068	0.040389993997936524	-0.6955646580864839	NoChange	NoChange	0.6573468189961778
YBR284W	YBR284W	-0.13518533515249506	0.04593038464993785	4.8143067489534906e-4	0.05727250157383305	-2.3603881694991165	0.2302503129224495	0.10811549562804061	0.2980638094383385	0.12730585521203006	1.8086388292114586	NoChange	NotSignificant	0.28922364519604626
YBR286W	APE3	-0.09055686878091869	4.497351349275019e-9	1.5442184156194505e-9	0.008967862902181196	-10.097931889535591	-0.06017740490845447	8.484714436464565e-4	0.018252814453237023	0.015214195245476934	-3.9553459080489164	NoChange	NotSignificant	0.9240421775676592
YBR287W	YBR287W	-0.0647684732573353	0.013634468787904395	1.6787531017304377e-4	0.023825324491354175	-2.7184718210590892	-0.11386568683216317	0.011006925178887636	0.08586747896634864	0.040420236409963554	-2.8170465327633605	NoChange	NotSignificant	0.6323439368543746
YBR288C	APM3	-0.10413368947559185	0.008703929528835754	1.1430782218376377e-4	0.034856775737224316	-2.9874733756394223	0.028141673601599488	0.6269371250929074	0.658090956110163	0.05678678111089149	0.4955673318874209	NoChange	NoChange	0.37864048522959126
YBR289W	SNF5	-0.09885063671829293	7.912620262656124e-4	1.5801805739072004e-5	0.024800045584464945	-3.9859054444728197	-0.02619577255795854	0.5409396568048965	0.6256848464258189	0.04207387420329613	-0.6226137491257301	NoChange	NoChange	0.5710589551905643
YBR290W	BSD2	-0.12501751184192805	0.007433424571777625	1.0018735426934668e-4	0.04042882759580321	-3.092286352990996	-0.03272493990154894	0.6197363041363062	0.654542408459353	0.06458526338277291	-0.5066936045085139	NoChange	NoChange	0.5549521953064032
YBR291C	CTP1	-0.12108845618592037	0.001503263900172184	2.6900030634340025e-5	0.03205722663453747	-3.7772592609575084	0.027054924646283684	0.6044906441377511	0.6499237216892694	0.05126424046081312	0.5277543254925376	NoChange	NoChange	0.5147631719603099
YBR293W	VBA2	-0.02813874215070538	0.43205548101734126	0.0038597491112419323	0.034611200135442374	-0.8129952743791423	-0.04165032249954439	0.49537063973300877	0.6049349687352068	0.05923279273742514	-0.7031632407436431	NoChange	NotSignificant	0.04670996551448947
YBR294W	SUL1	-0.036427090922537216	0.03965441960238818	4.246379621445074e-4	0.01649030746632535	-2.2090001048752135	-0.018948138585011022	0.5063827799011885	0.6125203293904011	0.027976203493208885	-0.6772948513049889	NoChange	NoChange	0.30224733823789895
YBR295W	PCA1	-0.09973176858850846	4.076527015171911e-5	1.5053400364648809e-6	0.01852435024746554	-5.383820066895655	0.041574101802778256	0.2024619308014128	0.4015801473954606	0.031428833343258425	1.3228013063264412	NoChange	NoChange	0.6196831332668074
YBR296C	PHO89	-0.12191656301519374	0.0020518523708731124	3.4653480438680154e-5	0.030405317794014997	-4.009711848471187	0.12953778093807708	0.010957855285170362	0.08586747896634864	0.042407970598215765	3.0545621285524835	NoChange	NotSignificant	0.5200306047414751
YBR297W	MAL33	-0.1460270178181992	0.031729530375336414	3.5081900348264434e-4	0.05938236448383571	-2.459097395118862	0.034061319198371416	0.7054653378324857	0.687473779598141	0.0878013422357316	0.3879362015551265	NoChange	NoChange	0.33226944754582743
YBR298C	MAL31	-0.0884102356444703	0.07614993204919464	7.577061785360661e-4	0.04516694103547838	-1.9574103009328119	-0.097026716152361	0.25247172363090836	0.44239359461672856	0.0803371101147431	-1.2077446651215191	NoChange	NotSignificant	0.4403600399581412
YBR302C	COS2	-0.11838318399473509	0.0038086292407908742	5.748297095980534e-5	0.03535319569080652	-3.3485850905840526	-0.028122123079950902	0.6317022402829213	0.6604697178052242	0.05761334967331257	-0.488118174683697	NoChange	NoChange	0.5427629598768968
YCL001W	RER1	-0.04536938526334632	0.2135755190775295	0.0019674111319412076	0.03468971300255427	-1.3078628024396075	-0.02502803384292463	0.6861379194603726	0.6832140231172685	0.0605596098722725	-0.41327931100797655	NoChange	NoChange	0.10426016881238953
YCL004W	PGS1	-0.11781432287029385	0.0033340498103663573	5.1458447280349024e-5	0.034206445408999864	-3.4442141374706066	-0.025812841791482903	0.6561387437522894	0.6680256086418894	0.056894202855671074	-0.45369897978823587	NoChange	NoChange	0.5086891035313954
YCL005W	LDB16	-0.11104825218381485	4.087915768328264e-4	9.292610972479486e-6	0.024116281288457976	-4.604700486594607	-0.03761469243866105	0.31205154664247325	0.48828624066252807	0.03586544733766511	-1.048772432266833	NoChange	NoChange	0.7654466954712654
YCL005W-A	VMA9	-0.11068614074755044	0.0034750422571417803	5.329840630647949e-5	0.031073394026930296	-3.5620872522525984	0.005801564671573178	0.9074121426041907	0.7467333386651638	0.048920704820292614	0.11859119145737762	NoChange	NoChange	0.5486024811889223
YCL008C	STP22	-0.04117480482811954	0.20274415800105416	0.0018741226540066138	0.031209330353500073	-1.319310743349604	-0.04095479427503997	0.4487440023820296	0.5728726482202889	0.052947380067914634	-0.7734999205344628	NoChange	NoChange	0.1443002244475493
YCL009C	ILV6	-0.09566087815776403	2.70731540986459e-6	1.8502243982702926e-7	0.014549574167536102	-6.5748232254940095	0.03144674244738964	0.21803143119177712	0.41245000281150823	0.024683702743671716	1.273988054950621	NoChange	NoChange	0.713220579449941
YCL010C	SGF29	-0.12506718706121864	0.0021565475488623687	3.604986877394745e-5	0.0321677792090279	-3.8879646073334926	0.029218218957555872	0.5499327078712324	0.6299819175944454	0.047496394048832324	0.6151670993700245	NoChange	NoChange	0.63398149450351
YCL011C	GBP2	-0.09035933638778115	3.95648192129758e-4	9.061568771135411e-6	0.02106477713960989	-4.289593751166293	-0.012531366465592806	0.7297040933178796	0.6953582580522895	0.03573690138890669	-0.3506562118864268	NoChange	NoChange	0.585291928188624
YCL012C	YCL012C	-0.082092596771698	0.059078362827308835	6.042207501885642e-4	0.04019032506575934	-2.0425959888947958	-0.04231373968152007	0.5871106721380754	0.6438746456125576	0.07624805851528871	-0.554948421054362	NoChange	NoChange	0.2539489531261533
YCL014W	BUD3	-0.08622956191627693	1.4290602338517387e-6	1.1103082603683914e-7	0.011940790003323322	-7.221428556425312	-0.03639483842672109	0.06980150225813926	0.23337163824594423	0.018808291050288913	-1.9350422815879398	NoChange	NoChange	0.8525523520996614
YCL016C	DCC1	-0.061102831748602746	0.15994827722417923	0.001499690567030645	0.04054273691392156	-1.5071215314923958	-0.08732809836372425	0.2343275423850198	0.4244006367631998	0.06940034362296735	-1.2583237172160613	NoChange	NotSignificant	0.3592525685692306
YCL017C	NFS1	-0.10207995090455291	1.1718116402858309e-6	9.631671078380443e-8	0.013922830922973715	-7.3318387236975875	-0.06786148720310829	0.010711622292472469	0.08586747896634864	0.02368015096878134	-2.8657539934003498	NoChange	NotSignificant	0.875032373896731
YCL018W	LEU2	-0.09962525048115711	1.717015732180706e-5	7.797350565211581e-7	0.017486483572107903	-5.697271842582803	-0.024440684999079504	0.4202437769100824	0.5594554858607069	0.029666240231902598	-0.8238551568390653	NoChange	NoChange	0.735276465971554
YCL019W	NA	-0.07443712108381793	0.0017446534965725304	3.031987091348209e-5	0.020452997707549343	-3.639423528431858	0.016365151672161946	0.6425604462617451	0.664499575683748	0.0346990028585587	0.4716317566493237	NoChange	NoChange	0.4288884516784932
YCL021W-A	YCL021W-A	-0.1045927009541921	0.005386512808202474	7.690837809505715e-5	0.03027850249292994	-3.454355147802128	-0.05993526117388953	0.37904854431508306	0.5355914203352902	0.06539423390206815	-0.9165221090233465	NoChange	NoChange	0.5743178403683431
YCL024W	KCC4	-0.1164488386176188	2.5505095330292346e-4	6.3541649314294305e-6	0.02448520864123461	-4.75588508653799	-0.06149187395742812	0.1566757544326881	0.3580504095601622	0.04124053371634985	-1.4910542715175774	NoChange	NoChange	0.7503004843920125
YCL026C-B	HBN1	-0.06318931448351613	0.05435698293450559	5.595622505616873e-4	0.02805328438921706	-2.2524747408116115	-0.04881527766399463	0.23364459052178527	0.4237860130049495	0.03789071449370835	-1.2883176872291566	NoChange	NoChange	0.7219060326297596
YCL028W	RNQ1	-0.10384612767760519	1.2607607399332603e-6	1.0109082720821769e-7	0.014936202880907792	-6.952645763157553	-0.058914516057811964	0.031304081803215145	0.15180898885859873	0.02533962766100221	-2.324995333237735	NoChange	NotSignificant	0.8418302330558886
YCL029C	BIK1	-0.10571175039126346	0.015014020971134107	1.8233023903994438e-4	0.03727792666841067	-2.8357733339510975	0.01917010583808791	0.729992321922024	0.6953582580522895	0.054260122600411534	0.3533000833643991	NoChange	NoChange	0.4864484992397077
YCL030C	HIS4	-0.10903162723721838	8.802243707888527e-9	2.4335835598982253e-9	0.011258659488019697	-9.684245922282186	-0.03936163197276077	0.05328495425349025	0.20475241449603332	0.019100586786558803	-2.0607551177673655	NoChange	NoChange	0.8994127584978345
YCL031C	RRP7	-0.07767079967896719	0.04314645863896876	4.5652101959105343e-4	0.0349302970242061	-2.2235940228376143	0.0048845634024440865	0.925611318720771	0.7479611986852812	0.05138187903114127	0.09506393099177388	NoChange	NoChange	0.29303090897060724
YCL032W	STE50	-0.10788528370792841	0.0013830126508263855	2.509988547669974e-5	0.027568412414053136	-3.9133658510177156	-0.03693929883759203	0.3930692841555036	0.5428970102466497	0.04200642390578339	-0.8793726150182063	NoChange	NoChange	0.6850477958987964
YCL033C	MXR2	-0.10456146020331503	6.609278033061417e-5	2.2053470464715043e-6	0.019158361874896727	-5.457745337837172	0.03514657637858031	0.30040079387129653	0.4810037642200737	0.03276738758269728	1.0726084369673508	NoChange	NoChange	0.6703441255426171
YCL035C	GRX1	-0.11243017790624384	1.5492483891407673e-7	1.9988523188642957e-8	0.012759511079049345	-8.81148009588315	-0.056376248244594085	0.01640537196338642	0.10903835608245491	0.021029936439856577	-2.680761703955895	NoChange	NotSignificant	0.9039239879135511
YCL037C	SRO9	-0.0847870399764925	3.773112829531212e-4	8.71189175314514e-6	0.019670234356215333	-4.310423477476352	0.1396491499084865	5.025078676053052e-4	0.013113546666417798	0.033371025994048106	4.184742474906035	NoChange	NotSignificant	0.4951896287448633
YCL038C	ATG22	-0.10118551124795838	0.022720366456010572	2.621576652559991e-4	0.03917129887847198	-2.583154353954001	-0.08698454103988965	0.1480132870899978	0.3480896508252477	0.05655494411176221	-1.5380536999204413	NoChange	NoChange	0.6745534533026054
YCL039W	GID7	-0.09985545755077976	5.446065978178522e-4	1.164015253499136e-5	0.02380521172725987	-4.194688906565493	-0.07418104375792768	0.08282673428360798	0.2562194898830678	0.04038846286548671	-1.8366889575616372	NoChange	NoChange	0.6922634288626703
YCL040W	GLK1	-0.08554235180313034	4.709425224306846e-6	2.8685625537256986e-7	0.013563428683029613	-6.3068383225371205	-0.1351580272767803	1.1751655908280983e-5	9.87088461780235e-4	0.023010683195382457	-5.873707709117581	AccelDeg	AccelDeg	0.8968621044735563
YCL041C	YCL041C	-0.08095690363569896	0.10271327164283862	9.950416926051136e-4	0.04677282846640378	-1.730853281491178	-0.023256881317997545	0.7635119614336627	0.704870261681821	0.07599015223164196	-0.3060512531558462	NoChange	NoChange	0.17246075290230078
YCL042W	YCL042W	-0.08718602658107083	0.27983692549848527	0.0025415052585323382	0.07630724621542752	-1.1425654954829687	-0.019097838459918134	0.8703974274282158	0.7358208104068983	0.11408974570482845	-0.16739311970532234	NoChange	NoChange	0.07726257452174723
YCL043C	PDI1	-0.08446443263143875	2.1975826783811674e-8	4.679612086295811e-9	0.009241864663029363	-9.139328015624978	-0.05107732586744963	0.004141593465932921	0.050743635597157416	0.015679045827228642	-3.257680756232462	NoChange	NotSignificant	0.9049746817201222
YCL044C	MGR1	-0.0519551621624377	0.029176342663286114	3.258753824945931e-4	0.022023065244078262	-2.359124925918649	-0.038105528356549595	0.3205956380931155	0.49509877441835787	0.03736266022151036	-1.0198826349792822	NoChange	NoChange	0.37802940544403363
YCL045C	EMC1	-0.10136988782344183	1.1206068391278381e-4	3.3163453403589883e-6	0.020915184198106663	-4.846712649684352	-0.017071015772150554	0.6359375152682734	0.6612888308966647	0.03548311336335361	-0.48110253453072765	NoChange	NoChange	0.6515794717347398
YCL047C	POF1	-0.11395446482452963	0.012248107327588976	1.5283877768716545e-4	0.036482217552525543	-3.123561901369149	0.05708159075142249	0.30726827665970097	0.48628880717159545	0.052741581574574495	1.0822881879397452	NoChange	NoChange	0.4678355603811396
YCL048W-A	YCL048W-A	-0.023046057693612027	0.29467183080440096	0.0026711092799826443	0.02138498288412409	-1.077674825296264	-0.1448552299521853	7.7909929362628e-4	0.017366239187888027	0.03628013814095131	-3.9926868356843315	NoChange	NotSignificant	0.6084833789454136
YCL049C	YCL049C	-0.12217476696606762	1.1808349790169744e-5	5.765624035015827e-7	0.019070666301689087	-6.4064236158988646	-0.05717773783766198	0.1378787904307235	0.3362151280019682	0.03648010402924942	-1.567367729867694	NoChange	NoChange	0.8083083114006386
YCL050C	APA1	-0.09731701384869806	5.621868352289202e-6	3.316870253087532e-7	0.015640642570980388	-6.222059829514922	-0.028061156606970828	0.30353269440105807	0.48391830897723154	0.026534726549146567	-1.0575257504537334	NoChange	NoChange	0.7748293577154766
YCL051W	LRE1	-0.058967462229693256	0.002117156596138213	3.5569961771441464e-5	0.016448876363368746	-3.5848930302018918	-0.03975172354157607	0.17143523622169227	0.3710257213262308	0.027907537214640475	-1.4244081531036017	NoChange	NoChange	0.6053235418152656
YCL052C	PBN1	-0.1396278298182655	4.930383721423284e-4	1.0792482614376088e-5	0.030983776247160047	-4.506481995752977	0.088829995666678	0.096809166116588935	0.2813903057659253	0.04990899329747084	1.7798394597388023	NoChange	NoChange	0.5727265303231506
YCL054W	SPB1	-0.16128242562478506	1.4109836717323058e-4	3.999683720024698e-6	0.03305286777158801	-4.879528963699246	0.16044517567834451	0.0051445781298797245	0.05689710073286706	0.04999523258203991	3.209209506427663	NoChange	NotSignificant	0.5349411474895394
YCL055W	KAR4	-0.06576458700416067	0.24513422994549092	0.0022406708800669205	0.05356135344152377	-1.2278365421807333	-0.0535056570756304	0.5472361674582726	0.62864450486744194	0.08615706131016457	-0.621024629461427	NoChange	NoChange	0.1939062281554671
YCL057C-A	MIC10	-0.06441252899747794	0.03963060540145319	4.245965283512826e-4	0.028903429988747165	-2.22854273774965	-0.028631066705383554	0.5457359465672991	0.627773184639584	0.046441705853529434	-0.6164947255745059	NoChange	NoChange	0.31963748620699406
YCL057W	PRD1	-0.0868662720879934	1.4699201481577308e-5	6.862344230352808e-7	0.015056480221734109	-5.769361152721569	-0.024866556528168444	0.34254083877209607	0.5133485299411386	0.025543681064460606	-0.9734915052147963	NoChange	NoChange	0.7462287897669115
YCL058C	FYV5	-0.09271407745675048	0.01212654323623407	1.5149944031152848e-4	0.03278734024100688	-2.8277401208895157	-0.04867884603750213	0.33225713278521374	0.5064434644164895	0.04868529417800255	-0.9998675546567134	NoChange	NoChange	0.5523629597726158
YCL059C	KRR1	-0.18152511815451913	3.0101941785143265e-5	1.1812406075224993e-6	0.029081506067678668	-6.241943513244214	0.06665841096835912	0.14291297832206962	0.3409423325366607	0.042746980811961655	1.5593712047543358	NoChange	NoChange	0.7958063037205743
YCL061C	MRC1	-0.16769040190348913	3.328037672050017e-6	2.1567333754317635e-7	0.024802448166258824	-6.761042328539755	-0.01777208332464604	0.7140916765952965	0.6901032696793113	0.04770465041228526	-0.37254404279355624	NoChange	NoChange	0.77426101211672
YCL063W	VAC17	-0.09294759789155978	0.0011460091418553024	2.155188467759468e-5	0.023818784196742045	-3.9022813727105867	-0.06372441256770135	0.13241307973758748	0.33037775027202004	0.040318613297749294	-1.5805209394753326	NoChange	NoChange	0.6508620121487847
YCL068C	YCL068C	-0.0533099143946148	0.0403370270529661	4.305399390907123e-4	0.02341160082721432	-2.2770725841457975	-0.10336890259048839	0.013890380534378048	0.09789709369094561	0.03638265817514044	-2.8411586116903997	NoChange	NotSignificant	0.6600465129208761
YCR002C	CDC10	-0.07781932458596809	0.04615965483416847	4.8371474407692686e-4	0.03600275522569242	-2.1614824781641815	0.012082573031021414	0.8473890731223316	0.7292064361726529	0.06177321506798154	0.19559566420048752	NoChange	NoChange	0.19397421726509922
YCR004C	YCP4	-0.14580994646428003	7.43049660563163e-5	2.414375087822435e-6	0.02857253711066351	-5.103150129774878	0.05918589822505287	0.23787180198119978	0.4278967062022143	0.04847681538346927	1.2209114348141654	NoChange	NoChange	0.594003523713885
YCR005C	CIT2	-0.09123283732054668	0.011362522498545436	1.435550418942687e-4	0.030970160429452352	-2.94583031070724	0.021602998951084033	0.6429802611589501	0.6645622530894483	0.045523118731892014	0.474550064953034	NoChange	NoChange	0.47062046064344454
YCR008W	SAT4	-0.09257951910539125	3.008670859986704e-6	1.9927949611403562e-7	0.014191961013094402	-6.523377496596244	0.010881143503760463	0.6564355363671126	0.6680256086418894	0.024077003420391072	0.45193096972130287	NoChange	NoChange	0.7377510083284644
YCR009C	RVS161	-0.14980891866775495	3.649704407649667e-5	1.3739428934102294e-6	0.02447136265845679	-6.121805342784381	0.05149119194064634	0.21223774656027403	0.40732086002830503	0.03924832261215941	1.3119335684601716	NoChange	NoChange	0.7628723596189513
YCR011C	ADP1	-0.09805190953229362	3.4943149695867146e-5	1.3295527026014346e-6	0.01825551704268406	-5.371083673118322	-0.12827976665489807	5.540693037436484e-4	0.014042107396310117	0.030970924023266826	-4.141941860001601	NoChange	NotSignificant	0.8409606585917503
YCR012W	PGK1	-0.11114113412866829	1.3060811779799234e-9	7.039092536698636e-10	0.010203785563804187	-10.8921471775062	-0.010174563543309515	0.5636195061958442	0.63360960544792	0.017310967786197673	-0.5877524393189539	NoChange	NoChange	0.9028467993849068
YCR014C	POL4	-0.12092894463671958	0.0019884760598029645	3.380269093802288e-5	0.03136912251985471	-3.8550311555632155	-0.014845008268495025	0.7778807418623275	0.7082398776982193	0.05154366491500267	-0.2880083962398671	NoChange	NoChange	0.6214029720334143
YCR016W	YCR016W	-0.14886349515417685	0.04922739033764003	5.131551453009062e-4	0.0680516840486838	-2.187506411269422	0.11293802561073327	0.3014646543322073	0.48205223538916775	0.1045934827122731	1.0797807156055337	NoChange	NoChange	0.21034576133809357
YCR017C	CWH43	-0.08548904754494065	0.0012756762526083668	2.3502503198633697e-5	0.02263556948864912	-3.776757089668549	-0.03199561135913147	0.4150945206615422	0.5572997435091404	0.03840178841372635	-0.8331802418789158	NoChange	NoChange	0.56382496130729165
YCR018C	SRD1	-0.18479010396870085	0.0019869361046970717	3.37984393244417e-5	0.046981396267156444	-3.9332612193538217	0.031102542896549068	0.7029856291064052	0.6872292233648762	0.07964096558239162	0.3905344776912869	NoChange	NoChange	0.5950717455398324
YCR020C-A	MAK31	-0.08693890758143717	0.013830049503080538	1.701271512418378e-4	0.028520104835978437	-3.048337587867586	-0.09934986145485739	0.05842356851914878	0.21399494311518152	0.04585239530362745	-2.166732202254168	NoChange	NotSignificant	0.7925932415857874
YCR021C	HSP30	-0.05171357127639529	0.478380085948356	0.004264639934251538	0.07046717671835644	-0.7338675066135308	0.02979498099635808	0.769675440405845	0.7065425788326486	0.09927431496160197	0.30012779244946086	NoChange	NoChange	-0.10910907847415574
YCR023C	YCR023C	-0.05826144423511216	0.04118683859935093	4.38511158137393e-4	0.02623986952753965	-2.2203404698321676	-0.05211142748033925	0.23682595620976482	0.42704436820229896	0.042400044046022364	-1.2290418241965937	NoChange	NoChange	0.4096007122908206
YCR024C	SLM5	-0.07549332869438619	0.0024505082097642807	4.002107275656187e-5	0.020158222851297255	-3.7450388980855975	0.013645590848016122	0.6991380033795804	0.6866625524585702	0.034532483020314815	0.3951523219453601	NoChange	NoChange	0.5329278714298717
YCR024C-A	PMP1	-0.05468230558126283	0.07421940949756689	7.409635808466285e-4	0.02894403234672956	-1.8892428299625461	0.007346194217559577	0.8826536379572687	0.7402164852525208	0.04910424747990264	0.14960404841895242	NoChange	NoChange	0.1273668329006875
YCR024C-B	YCR024C-B	-0.06474809495411277	0.022970910264932896	2.6454670073638683e-4	0.026173123405184753	-2.4738390581724197	0.0323949046159538	0.47455799027736667	0.590828642129393	0.04440333377237408	0.7295601898276514	NoChange	NoChange	0.19216218301916432
YCR026C	NPP1	-0.11613707950059965	4.0911105730811146e-5	1.5094161894142957e-6	0.021204602321592124	-5.476975127344884	-0.01884060284537248	0.6081292251726427	0.6503182604240895	0.03606509243603064	-0.5224055055117472	NoChange	NoChange	0.7256931704040244
YCR027C	RHB1	-0.1795637889800963	0.001668585077983119	2.9235846753927832e-5	0.038708217533856316	-4.638906165675029	0.09542061414554938	0.2891922585384767	0.47243222382892924	0.08406304226573877	1.1351077902213822	NoChange	NoChange	0.6826927668669095
YCR028C	FEN2	-0.12432384722774342	1.2688341634895314e-4	3.665059039667284e-6	0.024788736287958957	-5.015336231082231	0.017099710362561502	0.6929737866195376	0.6855177072679584	0.0425322986638203	0.40204058797102377	NoChange	NoChange	0.6433738140880624
YCR028C-A	RIM1	-0.10683994195596017	0.016681815719361497	1.9984785479161592e-4	0.03931854032165391	-2.717291666525071	-0.07673476551448813	0.22097424448916406	0.4142434831041719	0.059897682284585654	-1.281097407908142	NoChange	NoChange	0.6382251532012482
YCR030C	SYP1	-0.04222858923794197	0.010377076595184423	1.3244103784661794e-4	0.014848192177063206	-2.844022271153974	-0.05899829338694996	0.03022022566458481	0.14927650019104238	0.025190315383753003	-2.342102212225659	NoChange	NotSignificant	0.6002637234421768
YCR031C	RPS14A	-0.14848864477177898	1.1959080153027122e-8	2.9263220741379266e-9	0.015631436296531298	-9.499360260626172	0.026742588872420862	0.3259202864965788	0.5003978172516331	0.02651910788297384	1.0084271684565416	NoChange	NoChange	0.8533793912928702
YCR032W	BPH1	-0.14471167786216604	0.0015519636807495634	2.764758790962854e-5	0.03630336803809759	-3.986177748309806	0.06552777362429907	0.2995640423990758	0.4809744562150304	0.06064662385011475	1.0804851031155147	NoChange	NoChange	0.557044653241239
YCR033W	SNT1	-0.08761684290653214	1.3698115305324965e-6	1.0745110101636089e-7	0.012677571569296192	-6.911169258845389	-0.015479177516280355	0.4804694944565503	0.5956463085615984	0.021507805281776433	-0.7197004675040398	NoChange	NoChange	0.7969576948726945
YCR034W	ELO2	-0.11066268333822718	1.6202979925101975e-5	7.450021090453516e-7	0.019332639250738085	-5.724137398053516	0.11674145280561238	0.0020931542069991937	0.03281786148898285	0.03279828777261533	3.559376441080096	NoChange	NotSignificant	0.594552284601398
YCR035C	RRP43	-0.14551131191539335	0.004233865810968004	6.307372202683301e-5	0.042066746727854196	-3.4590578838140598	0.02279471164095361	0.7490260253112715	0.7011334603478607	0.06975266489936542	0.3267934160485528	NoChange	NoChange	0.5386709104720072
YCR036W	RBK1	-0.0626694426019721	0.08732566168959878	8.596652430987467e-4	0.03389411754340726	-1.8489769654487413	-0.04955048829164723	0.3329505339069765	0.5069842851385798	0.04927360510820844	-1.0056193002892875	NoChange	NoChange	0.48456792830970863
YCR037C	PHO87	-0.10220368782163777	8.463594033570414e-6	4.470883741920739e-7	0.016955153053781633	-6.027883528827393	0.002253504471735871	0.9383749065666864	0.7507333418358989	0.028764825219890072	0.0783423662236486	NoChange	NoChange	0.7188626238512681
YCR038C	BUD5	-0.04888165241201039	0.05062456403705542	5.262292002212841e-4	0.02300443900136992	-2.1248791335054715	-0.09453095478543859	0.022968588687878436	0.1304736538841504	0.03732310230316691	-2.5327732410233628	NoChange	NotSignificant	0.58386004764456
YCR042C	TAF2	-0.13887693048121535	0.0011129739688979273	2.111717160778933e-5	0.03503369012935768	-3.9640965587247314	0.07052521282715692	0.20992920395366016	0.4056948130792494	0.05398988579046609	1.306267123825084	NoChange	NoChange	0.5291385392655019
YCR044C	PER1	-0.09081635560592462	0.039437151485544004	4.227436460722798e-4	0.03887389033195341	-2.3361787264002167	-0.020809243391760854	0.7235654213744717	0.6929848314689738	0.05734347248267312	-0.3628877445126569	NoChange	NoChange	0.4981368832592288
YCR045W-A	YCR045W-A	-0.07126883452595893	0.03842713305352078	4.1388983912781397e-4	0.030655122171221263	-2.3248589298680216	-0.014219206995027609	0.7791022082977652	0.7083062628879505	0.049566092688153165	-0.2868736715739983	NoChange	NoChange	0.3229045889871416
YCR046C	IMG1	-0.10554411616510442	5.838833930880394e-4	1.2294717856715846e-5	0.025623829375564487	-4.118982944280526	0.04857648929297344	0.2777398621295254	0.46231499702129236	0.04347144323111872	1.117434473815682	NoChange	NoChange	0.45856688618783714
YCR047C	BUD23	-0.14162631623370472	4.303576017382392e-4	9.699986183994901e-6	0.029478916723040646	-4.804325666519827	0.04422109537956714	0.37750675725560423	0.5355843483955484	0.04825530373627294	0.9163986537365149	NoChange	NoChange	0.668443927457337
YCR048W	ARE1	-0.14670279226981503	1.7561631590653746e-5	7.890867321656073e-7	0.024875460684233023	-5.8974904678971685	0.09800198401614371	0.02567557374409646	0.13808699368752003	0.04008342819023075	2.4449501562351155	NoChange	NotSignificant	0.6456898651736915
YCR051W	YCR051W	-0.11531655720411134	0.007168050625455997	9.707158513851076e-5	0.03502001967994973	-3.292875282709632	0.024430118178763404	0.6194212188032834	0.654542408459353	0.04780436398673928	0.5110436818182584	NoChange	NoChange	0.5778369640445523
YCR052W	RSC6	-0.06418819344084052	0.019364440654778964	2.2765508556894768e-4	0.024997272956867184	-2.5678078385429206	0.012949522605656088	0.7603641877226079	0.704248492527406	0.04181643860215464	0.30967540609708566	NoChange	NoChange	0.2550093679916592
YCR053W	THR4	-0.08206406942464624	2.3415460243327076e-9	1.0273701984304302e-9	0.007806882720461533	-10.511758964888704	0.0012929694396860215	0.9232544256469244	0.7478975207128736	0.013244564425572663	0.09762264715852417	NoChange	NoChange	0.8889618301841424
YCR054C	CTR86	-0.16547426802993045	0.00571693874484666	8.084001368489171e-5	0.05078468112861292	-3.2583500447874143	0.07423791288483056	0.3962629565538779	0.5452726680279616	0.08482959616710964	0.8751416514890151	NoChange	NoChange	0.43177377895723135
YCR057C	PWP2	-0.1619533848709982	9.687793848641503e-7	8.271064150030533e-8	0.022858197594216745	-7.08513364640672	0.19012554031697956	9.882483638141069e-5	0.0038491386442489448	0.038779482352871285	4.902735384318569	NoChange	NotSignificant	0.699522283899061
YCR059C	YIH1	-0.08599013287792913	0.009051863500070804	1.1809362193400984e-4	0.0289659359034212	-2.968664059902609	0.019028715295249948	0.6924993461363975	0.6855177072679584	0.04725300385299973	0.40269853223398755	NoChange	NoChange	0.3732216453491952
YCR061W	YCR061W	-0.06170329501756361	0.011499739298150008	1.4501868953948295e-4	0.022060899496914522	-2.7969528180930947	-0.0872500921602012	0.030905805207034114	0.15146565496226996	0.037426846942014036	-2.331216741163878	NoChange	NotSignificant	0.5944389633242775
YCR063W	BUD31	-0.07127714530990642	0.008115616657731554	1.0777836767408539e-4	0.023959242637599038	-2.9749331557772947	0.04478789990384799	0.2598886463141414	0.4468817361976135	0.03849996422545899	1.163323156394804	NoChange	NoChange	0.27150612518926953
YCR065W	HCM1	-0.09315247912891574	1.1048410251411568e-6	9.187628497598602e-8	0.013271682695312157	-7.018889862535607	-0.038146028174604135	0.10655779630955904	0.2961649804826951	0.022515729105692005	-1.69419466700551	NoChange	NoChange	0.8282984611160823
YCR066W	RAD18	-0.06114028912351227	0.06895914334012472	6.949262859537662e-4	0.031036961801676758	-1.9699186252247536	-0.021263858065723028	0.6755649058550628	0.6787133907612283	0.04974777314013944	-0.4274333648226375	NoChange	NoChange	0.25534690369057933
YCR067C	SED4	-0.06619195379595698	6.81162492708878e-5	2.2569461309172996e-6	0.013057399034540517	-5.069306193435654	-0.044848211528121025	0.057201324883721844	0.21250434057239	0.022152191717971424	-2.0245496291789937	NoChange	NoChange	0.7514709255211272
YCR068W	ATG15	-0.10525885591600476	1.544290852697825e-6	1.178397647062921e-7	0.015363046993113541	-6.851430966994168	-0.0673858213517337	0.018140435029587496	0.11465464798294424	0.026063778970329323	-2.5854202273755034	NoChange	NotSignificant	0.844982590704886
YCR069W	CPR4	-0.0954847775642571	6.471594253569153e-7	6.101844471311289e-8	0.0130973394436942	-7.290394967218237	-0.0321089748546046	0.16473502882676377	0.3662438438557274	0.022219951583357028	-1.4450515220138713	NoChange	NoChange	0.831474505284363
YCR072C	RSA4	-0.12728430149314304	0.004914727033873055	7.134225317731949e-5	0.03863622694982775	-3.2944288700455138	0.08431993091206605	0.1876018130441179	0.38807176569381324	0.06107086869450007	1.380689888887396	NoChange	NoChange	0.3743755210583368
YCR073C	SSK22	-0.11214186427806094	2.984909266953744e-4	7.163926373292072e-6	0.024775622014298528	-4.5262986420014615	-0.003998583122100462	0.923279609462059	0.7478975207128736	0.040909181510906376	-0.09774292651233905	NoChange	NoChange	0.6450499364101026
YCR073W-A	SOL2	-0.1222327767348259	0.01659498255827717	1.9886492709709694e-4	0.043940202399087705	-2.78179821805654	-0.025844565559869796	0.7079407928163771	0.687712662716075	0.06736305613055318	-0.383660823074619	NoChange	NoChange	0.5522724993726909
YCR075W-A	EGO2	-0.09505594783143771	0.0771254886701806	7.666964446242133e-4	0.048248128632632246	-1.9701478694688142	0.3775140871346144	0.11505360502997387	0.3071917866855251	0.2187212267972319	1.7260057135862412	NoChange	NotSignificant	0.22187290664588555
YCR076C	FUB1	-0.19011573790043762	1.1659393909028263e-4	3.4313406246691633e-6	0.03506139850492461	-5.422366078002695	0.04666019628230998	0.40686538536908334	0.5521255649793164	0.054433953267789	0.8571891894892173	NoChange	NoChange	0.7528084908127904
YCR077C	PAT1	-0.08791448881201712	4.640871445577905e-8	8.065049718293796e-9	0.010094375914639755	-8.709254495319097	-0.028499807008292063	0.11248054312608202	0.30357150639929936	0.01712535168319927	-1.6641881308780153	NoChange	NoChange	0.8752846142260813
YCR079W	PTC6	-0.06290298225030107	0.018791435784118737	2.2169029286081728e-4	0.02422023336494407	-2.597125358063053	-0.12215776905081054	0.007803817855079944	0.07237456327889903	0.04051888288200091	-3.0148355621392224	NoChange	NotSignificant	0.658390622819091
YCR081W	SRB8	-0.09708661079085178	2.744461213802629e-5	1.1044473684337184e-6	0.017426821947050947	-5.571102469850003	-0.008664661488034346	0.7904653310186857	0.7127122739844863	0.0321280896111692	-0.26969115166505614	NoChange	NoChange	0.6923447629424471
YCR082W	AHC2	-0.10534562639020902	2.4216367485511257e-4	6.115402171534617e-6	0.02202834164264192	-4.782276764142951	-0.05541883522892136	0.15644093660466463	0.35791566379455353	0.03714501388774812	-1.4919589314570336	NoChange	NoChange	0.7730834118099323
YCR083W	TRX3	-0.08821386796939937	0.0036123135257500904	5.50665789571863e-5	0.02560999353013664	-3.444509576528921	-0.01599788916015751	0.6979592524134806	0.6866625524585702	0.04043809292652352	-0.3956143329811784	NoChange	NoChange	0.5280820138638506
YCR084C	TUP1	-0.0606890392827282	4.456223941880329e-5	1.6106282496544958e-6	0.011536378685817661	-5.260666361215826	-0.04727426164261639	0.02595733327679219	0.13828850087276623	0.019571744089564382	-2.415434282518692	NoChange	NotSignificant	0.7785433092120643
YCR086W	CSM1	-0.10661430712684518	0.0012557275000899422	2.3205264633878168e-5	0.026010465242468483	-4.098900428461814	-0.0778399727505813	0.08644114643210776	0.2636821754160887	0.04196685839167769	-1.8547962781511775	NoChange	NoChange	0.7984244256393955
YCR087C-A	YCR087C-A	-0.14376743680461612	0.0045713984052894036	6.737133071075058e-5	0.039546400356213735	-3.6354114536249225	0.11937909090867493	0.05340258583410168	0.20475241449603332	0.054529384505150394	2.1892616612498053	NoChange	NoChange	0.5047027569912357
YCR088W	ABP1	-0.08873957098192432	1.84153596625765e-5	8.175892886675445e-7	0.015664857288772205	-5.664882184756861	-0.014869657432991906	0.5823443726037308	0.6408665186580981	0.026575807400662396	-0.5595185579430894	NoChange	NoChange	0.7212927496006873
YCR089W	FIG2	-0.06702421652348081	0.008002891335619421	1.0635022002166764e-4	0.02262625361578035	-2.9622321777890686	0.014922986679672852	0.7017749479674655	0.6866625524585702	0.0383859838111969	0.38876134458536216	NoChange	NoChange	0.3171057018953891
YCR091W	KIN82	-0.04362781604987472	0.12066867664470425	0.0011550568667252777	0.02661424356112043	-1.6392656792849325	-0.18081972135024435	0.0017948708767388485	0.029128587112912063	0.04838113948388396	-3.73740104675452	NoChange	NotSignificant	0.6338154869301733
YCR092C	MSH3	-0.0861483796519969	0.0019895678128719133	3.380269093802288e-5	0.02335510922649543	-3.6886309893282383	-0.05848122121947051	0.1397168769277939	0.3370113795326286	0.037630372370055	-1.5540962668232303	NoChange	NoChange	0.6517718525237634
YCR093W	CDC39	-0.08750171423915144	1.0179981002245376e-7	1.4670931386514905e-8	0.01057918011250944	-8.271124350712615	0.002120008159495209	0.9072119616043184	0.7467333386651638	0.017947833672795947	0.11812055973688719	NoChange	NoChange	0.8302405818283632
YCR094W	CDC50	-0.14014736190900792	1.3458753155434498e-5	6.388309958640294e-7	0.02213353698731931	-6.33190086109151	-3.381232914177235e-4	0.9931795536110625	0.7600678234662404	0.03890125469875376	-0.008691835110103933	NoChange	NoChange	0.7808317431702172
YCR100C	YCR100C	-0.1676219113264569	0.06668682045064131	6.741014226757984e-4	0.07495549578900741	-2.236285806157518	0.2797299530881773	0.11374632286697094	0.30542825021079023	0.1511826813074562	1.8502777611100698	NoChange	NotSignificant	0.29929974094959766
YCR107W	AAD3	-0.09344887658528604	0.05437437113832805	5.596059471559213e-4	0.04226928937145996	-2.210798382817912	-0.05653013158915253	0.41050610461573467	0.5540967573003726	0.06549862695814228	-0.8630735362632689	NoChange	NoChange	0.5834320965608603
YDL001W	RMD1	-0.11042707339295843	0.049483011935248684	5.153696438237211e-4	0.04942426845366329	-2.2342682420577873	0.003218152871589629	0.96839367967258	0.755507373352522	0.07921399701356356	0.04062606348520193	NoChange	NoChange	0.366863865243953
YDL002C	NHP10	-0.08254588671052533	0.0030435071375438205	4.7728532963590423e-05	0.022318099535832817	-3.6986073378691504	-0.0038615954868107985	0.9179808262301916	0.7469860793062206	0.03671873391924677	-0.1051669018682225	NoChange	NoChange	0.5862061914471105
YDL003W	MCD1	-0.059602529148865005	0.037301396058240816	4.0288589331307766e-4	0.026086240759438814	-2.2848263074202806	-0.13569046516056776	0.00734221448870762	0.07056468280905288	0.043794692454536585	-3.098331271567405	NoChange	NotSignificant	0.6575625015660352
YDL004W	ATP16	-0.14424300990289643	5.318676944551055e-5	1.8546482034361028e-6	0.02742795952194858	-5.258977059065198	-0.007335911893233038	0.8764928846547416	0.7373236453990009	0.04653489905152818	-0.15764323212799858	NoChange	NoChange	0.6807093485991054
YDL005C	MED2	-0.08035538009455448	0.0013485061943326916	2.462056384132909e-5	0.02121607949635797	-3.7874754432527733	-0.011652286696566875	0.7364672490556313	0.696586614006577	0.0340919917198238	-0.341789555515799	NoChange	NoChange	0.5351307567472674
YDL006W	PTC1	-0.12243462255487537	0.015731567697819138	1.8979900883233562e-4	0.042924716410280374	-2.852310575208659	-5.976529142443847e-4	0.9925323198802956	0.7598868311721725	0.062422231924311296	-0.009574359900636932	NoChange	NoChange	0.5820087321629519
YDL007W	RPT2	-0.16987534616526476	6.10846754844485e-7	5.8183299090807046e-8	0.01982673695624195	-8.567993136751822	-0.0014144569410612221	0.96553965330114	0.7551427898119771	0.03215966025653541	-0.043982334694402735	NoChange	NoChange	0.872221052325904
YDL008W	APC11	-0.19263314764566303	0.011901092295385418	1.4920821560656286e-4	0.059478853686245406	-3.238682921863536	0.11863141923924171	0.4818077292117001	0.5958449039131017	0.16082618784396396	0.7376374509003455	NoChange	NoChange	0.4721989440229598
YDL012C	YDL012C	-0.0704970531137086	0.02964259445582138	3.3047617014552594e-4	0.02969545035714392	-2.3740018173103383	-0.015839770967073962	0.7390250068704927	0.697652518763074	0.04677418102413015	-0.33864346997123146	NoChange	NoChange	0.3052466945640492
YDL013W	SLX5	-0.0978489339259595	0.0014308653043157036	2.582524243090658e-5	0.02544954482703365	-3.844820588776109	0.003237643310703008	0.936246250955675	0.7507333418358989	0.03984505268826354	0.08125584212507928	NoChange	NoChange	0.5623015044008383
YDL014W	NOP1	-0.14024500054191338	0.0025080695931614847	4.081079243100697e-5	0.03918556534562686	-3.578996482631195	0.11115390380600193	0.08429409077014045	0.25883984996455317	0.060388277393376294	1.8406536600130587	NoChange	NoChange	0.40977675217879306
YDL015C	TSC13	-0.08827567669413176	0.08428106576060912	8.329672358608775e-4	0.048143208412118554	-1.8336060184952507	0.09557620743150798	0.26325670534205814	0.4503435823037125	0.08260419117135405	1.1570382334867826	NoChange	NotSignificant	0.06756268870709836
YDL016C	YDL016C	-0.1087505229303235	0.01150221396156712	1.4501868953948295e-4	0.035921851557697664	-3.0274197518924786	-0.007688215048345401	0.8912737959514849	0.7423487479036844	0.05495816554205853	-0.13989213381698015	NoChange	NoChange	0.5060966878640725
YDL019C	OSH2	-0.1132782588474946	2.8125306344147862e-6	1.9007732308163174e-7	0.017277987383949235	-6.55621840265533	-0.06628920503519091	0.03565188059142362	0.16266070296446922	0.029312521430758555	-2.2614637635925634	NoChange	NotSignificant	0.8271409775618932
YDL020C	RPN4	-0.1260490886462645	0.0042415223751338695	6.314359789766706e-5	0.038211161004546704	-3.2987505569711963	-0.020821056060623996	0.7588324354040075	0.7037083584777599	0.06673350288160744	-0.3120030443713233	NoChange	NoChange	0.4625255397417066
YDL022W	GPD1	-0.10529926881683603	8.794191606669343e-5	2.7551805376400536e-6	0.021251789577049304	-4.95484243503677	-0.20412587775964358	1.8544849243992617e-5	0.0012946980484163611	0.036054172489900414	-5.661643678462564	AccelDeg	AccelDeg	0.8682196510591955
YDL024C	DIA3	-0.06407222848188798	0.026694406241977664	3.0131598805315744e-4	0.025381539138451693	-2.524363401777394	-0.0667918081211986	0.253199532694531	0.4431787953151874	0.055648037626465086	-1.2002545097732928	NoChange	NotSignificant	0.4175732539332164
YDL025C	RTK1	-0.11403040969993919	4.310050865836724e-5	1.56844801461449e-6	0.0216139553564061	-5.275777053279701	-0.003039728576571634	0.9348003084288747	0.7507333418358989	0.036668595450918745	-0.08289732778667072	NoChange	NoChange	0.6674916760036289
YDL027C	MRX9	-0.09323143841882721	1.3195898169257945e-5	6.284562239748961e-7	0.01469806769750471	-6.343108518588134	-0.033775389629617	0.21711629447657618	0.4117714243612178	0.026214395273934273	-1.2884290969397583	NoChange	NoChange	0.799513994187706
YDL028C	MPS1	-0.1192213385091256	5.663268830046094e-6	3.330444543346796e-7	0.016881500923771383	-7.062247548216889	-0.0036086537106842795	0.9090118473784823	0.7467333386651638	0.03101007498466944	-0.11637036390490196	NoChange	NoChange	0.8102774654449763
YDL029W	ARP2	-0.12016367734585004	2.602459250948899e-4	6.457140697499154e-6	0.026536164650977828	-4.528298604049479	-0.05340733212956817	0.2509447945303051	0.44111024737769966	0.0450218596195542	-1.1862533573884615	NoChange	NoChange	0.6780241974063752
YDL030W	PRP9	-0.07987784736898573	0.01132939203258789	1.4322146677110627e-4	0.025801121537091954	-3.0959060153316407	-0.0015946568963681135	0.9680944817963502	0.755507373352522	0.038883750400396454	-0.04101088192233264	NoChange	NoChange	0.6197013546583536
YDL031W	DBP10	-0.09394649716892331	3.0028757441006475e-4	7.198930742315743e-6	0.02045593582711203	-4.592627683374322	0.06853344834647303	0.04166472765480989	0.1794718912261437	0.0309489016274679	2.2144064810897177	NoChange	NotSignificant	0.5363007867833512
YDL033C	SLM3	-0.12294354734645037	0.007787336835318502	1.0400261098973134e-4	0.04005323264884454	-3.069503738295567	-0.0526925487162907	0.4492054669443347	0.5728726482202889	0.0678101916278713	-0.7770594279611657	NoChange	NoChange	0.5374056988454088
YDL035C	GPR1	-0.09680989060344705	8.608002101473831e-4	1.7030746802960504e-5	0.024514849586846875	-3.94903057677291	0.02888280370922789	0.4957958719052228	0.6051094054670012	0.041590032329449626	0.6944645649812627	NoChange	NoChange	0.46046014217374787
YDL036C	PUS9	-0.21310881889055822	0.0015539426432751345	2.7671264369596886e-5	0.051064402131659734	-4.173334260158342	0.19069895401792045	0.040058826126807466	0.17582948329224352	0.08193978665589279	2.3273059621056036	NoChange	NotSignificant	0.5595609383377158
YDL037C	BSC1	-0.046001380814537085	0.5776683407037932	0.005120820760373201	0.07963631997013697	-0.5776432265050326	0.32527116904459574	0.009787069219457874	0.08119678936400318	0.09967573746857628	3.2632933279991088	NoChange	NotSignificant	0.6263320718839451
YDL039C	PRM7	-0.12969783373984262	0.01861473399974963	2.1997137396567506e-4	0.048250571297460666	-2.6880061780049505	0.30908741764879966	5.160516055070715e-4	0.013260249547336546	0.06748494855685677	4.5800941433390925	NoChange	NotSignificant	0.5765768788731649
YDL040C	NAT1	-0.13447878931241672	7.012941901568776e-4	1.4272897790587514e-5	0.03256913201157679	-4.129025890668989	0.02792605902506212	0.5989889053021727	0.6480577789329482	0.05211329319429739	0.5358720839411083	NoChange	NoChange	0.5649083926374809
YDL042C	SIR2	-0.09130861016188638	0.008394973193239315	1.107284913009182e-4	0.029790088594142165	-3.065066754445337	0.027113427021197362	0.5687851805032731	0.6366486983394418	0.04646039128440605	0.5835815470262237	NoChange	NoChange	0.375437329725662
YDL044C	MTF2	-0.1993368997406999	6.792333695835589e-4	1.3902005146283066e-5	0.034504389564050594	-5.777146103995559	0.12817177749430173	0.04272468462394527	0.18191987333198262	0.0518551315285449	2.471727941211498	NoChange	NotSignificant	0.8256152749263688
YDL045W-A	MRP10	-0.0999471515883624	0.0454737198883015	4.7734998733506225e-4	0.04307765430953091	-2.3201623484463765	0.021301240733873843	0.7252640254957645	0.6936149770898308	0.0587438724120688	0.3626121305802365	NoChange	NoChange	0.3547831845920911
YDL046W	NPC2	-0.04962659096444671	0.006808936351785196	9.315652530131066e-5	0.016350293773662254	-3.0352109663244904	-0.046377558224385614	0.11092295755752596	0.30205683036759295	0.027738666893859395	-1.6719461826282782	NoChange	NoChange	0.554546882580762
YDL047W	SIT4	-0.13030032130006364	5.681168689727703e-4	1.2028160352927225e-5	0.031204661634683994	-4.175668457024215	0.0529973215936773	0.3300780031973899	0.5046871802278292	0.05294253763008147	1.0010347815962017	NoChange	NoChange	0.486143297511081
YDL048C	STP4	-0.01718173932605242	0.7217761662377886	0.006358568246774045	0.04735166163812136	-0.36285398931428275	0.06611340631201994	0.36181067293172287	0.5254156517208167	0.07028837725584548	0.9406022573457785	NoChange	NotSignificant	-0.0668493645696997
YDL049C	KNH1	-0.10654063967719131	0.009364354528474008	1.2181630920655862e-4	0.03390171761690262	-3.1426325026102098	0.05523004756169477	0.27511174706485314	0.4597826447333619	0.04808749812029649	1.1485323570698223	NoChange	NoChange	0.4319321568621668
YDL051W	LHP1	-0.12121604316618649	2.220112075794832e-5	9.490501357040878e-7	0.02052955669520586	-5.904464717179857	0.05053606435935344	0.14390439091126747	0.34198455210755907	0.03288601920392685	1.5367036078759888	NoChange	NoChange	0.7201351307087029
YDL052C	SLC1	-0.07782427950590791	1.0102624390423312e-4	3.0636608980559442e-6	0.0159055288629084	-4.892907376842632	-0.02974892309250557	0.2840307624161705	0.4686568344171817	0.026984112518490828	-1.1024606820817309	NoChange	NoChange	0.6921121912017212
YDL053C	PBP4	-0.16330068920999355	3.0357466290647032e-5	1.1868920931073267e-6	0.027781889152681122	-5.877954818426523	0.07854113306473637	0.07930744421689893	0.24995792645012482	0.04172093391708674	1.882535353135275	NoChange	NoChange	0.7074702160314289
YDL054C	MCH1	-0.061781876170276015	0.006627151151463094	9.107916860205975e-5	0.019815465022177323	-3.1178615339650215	0.02024970392926699	0.5875226436701919	0.6438746456125576	0.03657984501606064	0.553575443536631	NoChange	NoChange	0.3590984723712497
YDL055C	PSA1	-0.13211122697198324	4.909503120218656e-10	3.929926900692252e-10	0.011435747149438279	-11.552478840743914	-3.0221581839381082e-5	0.998773349817184	0.7611999781108523	0.019401020266170976	-0.0015577315741521914	NoChange	NoChange	0.9074080523152868
YDL056W	MBP1	-0.0707913240580401	6.378428413756046e-4	1.319598794895095e-5	0.017349658413525357	-4.080271920676719	-0.02692971256063788	0.37170214376176514	0.5328784005405827	0.029434113057360056	-0.9149150344078079	NoChange	NoChange	0.6050598183437301
YDL058W	USO1	-0.1465410302715639	7.234669150502252e-6	3.985081819819731e-7	0.023567450581674473	-6.2179415530634845	0.03567541126438394	0.3851859445914073	0.5390512237769571	0.04008292089449741	0.8900402083542138	NoChange	NoChange	0.7100639740716523
YDL059C	RAD59	-0.1249658928653307	0.0018599840184355578	3.2100637558000515e-5	0.03316239876795566	-3.7683007715980854	0.0448320900692236	0.5332623612221001	0.6232882510249559	0.07029915081977689	0.6377330244593967	NoChange	NoChange	0.4443398166674405
YDL060W	TSR1	-0.09496226590997167	0.015639729009929552	1.8901234729591323e-4	0.03484297798329823	-2.7254348338276726	0.11152695497593533	0.053248033511959836	0.20475241449603332	0.053156875890779026	2.0980720387911584	NoChange	NotSignificant	0.24226700526586764
YDL061C	RPS29B	-0.09123128964980615	0.0017084381839827696	2.9835901391213452e-5	0.025004226951532125	-3.6486346819138906	0.06837378129577004	0.12348878047836738	0.3199781698525148	0.04242027280661252	1.6118185191188081	NoChange	NoChange	0.360120908223026
YDL063C	SYO1	-0.17021886551784068	0.018427392302205952	2.181308518949775e-4	0.06158680293150346	-2.7638854010193916	0.204434354484854	0.039936610289105556	0.17570991163702768	0.08777624213939157	2.3290397207960383	NoChange	NotSignificant	0.30337289841232806
YDL064W	UBC9	-0.12400393385679188	3.2497346328213644e-4	7.721176645773361e-6	0.02763909737388515	-4.486540648536418	0.03604756524999068	0.43226442069108373	0.5650491951331958	0.044812236816758604	0.804413432817302	NoChange	NoChange	0.5499113475442432
YDL065C	PEX19	-0.008881557480367683	0.7206616579490537	0.006351378198521089	0.02425976700980647	-0.36610234042138623	-0.0019138490774068214	0.9731319217806154	0.7559832850751362	0.05565202916701119	-0.03438956505365472	NoChange	NoChange	-0.14984282345164535
YDL066W	IDP1	-0.1013620393985101	3.3664516446486394e-8	6.474649327448576e-9	0.011398801594849444	-8.892341756725601	-0.02632736678449892	0.18931257510183327	0.3889437578732313	0.019338341243632595	-1.361407705698003	NoChange	NoChange	0.8746479169234049
YDL067C	COX9	-0.0978071855671737	0.009918651860232703	1.2770033808538856e-4	0.033702388365914576	-2.9020846981305484	-0.013009819574201208	0.8202673246706143	0.72117379750214194	0.05638191451196846	-0.23074455145434183	NoChange	NoChange	0.39218696424588395
YDL070W	BDF2	-0.11562513912772199	1.2807266617999359e-5	6.120012956232254e-7	0.019088041738649447	-6.0574647054341	0.019078684137346705	0.540253319627672	0.6256848464258189	0.030524598174750405	0.6250265450874427	NoChange	NoChange	0.7526070478355265
YDL072C	YET3	-0.04591609124415963	0.10549926537394905	0.0010199425737088912	0.026939142665031578	-1.7044377326736952	-0.028294305806365945	0.5379823420729197	0.6253005151258285	0.04506487596430029	-0.6278571770347324	NoChange	NoChange	0.2008344257838326
YDL073W	AHK1	-0.11357015023015717	0.021221728614113783	2.463343773951015e-4	0.044144951005611686	-2.572664543578725	0.031446464879941405	0.650562061842497	0.6669955049384333	0.06803462152735817	0.462212681925424	NoChange	NoChange	0.3384200275638346
YDL074C	BRE1	-0.10936353084432453	0.010268784501531344	1.3149250084587007e-4	0.03760766144482246	-2.908012001883751	0.018172920881154145	0.7535623729717418	0.7025647970450873	0.056898683312854796	0.3193908860989133	NoChange	NoChange	0.3973791071511751
YDL075W	RPL31A	-0.14250254141273286	2.3647184751352837e-9	1.0273701984304302e-9	0.013564660263009478	-10.505426501637794	0.03911371474550195	0.10550971322921751	0.2950894304983741	0.023012772600459058	1.699652424528877	NoChange	NoChange	0.8704203570122253
YDL076C	RXT3	-0.12626544002401588	6.604732205398922e-5	2.2053470464715043e-6	0.023634319909220314	-5.3424613235753275	-0.06596428466258487	0.0985956091011687	0.28523846169874295	0.037612123877992745	-1.753803770203503	NoChange	NoChange	0.7801187487019474
YDL077C	VAM6	-0.07301342571691252	0.015603591937354182	1.886827312030797e-4	0.02653731729315445	-2.751349162778674	-0.06896463698385501	0.12557370656018238	0.32236515778396047	0.04233243866757854	-1.629120342567778	NoChange	NoChange	0.5722074331796497
YDL078C	MDH3	-0.11776976740317437	2.5378571915184092e-5	1.0470347068585522e-6	0.02061424428884431	-5.713028610362746	-0.10571398591992713	0.0034796287492216272	0.04533520940834703	0.03118077211471699	-3.3903581839152492	NoChange	NotSignificant	0.874956084979442
YDL080C	THI3	-0.09429159581619752	0.017140045511540254	2.0458908328759414e-4	0.03518658668512591	-2.6797596669430996	-0.05398765390492428	0.3581463112362474	0.5242490707367354	0.05694815325446265	-0.9480141289865905	NoChange	NoChange	0.506195629531792
YDL081C	RPP1A	-0.13458769841130572	1.9321646516178137e-6	1.3969471825760577e-7	0.019967265658934592	-6.740417076139959	0.06829521122716455	0.05815199591384077	0.2138886308135427	0.033874946747842194	2.016097965719013	NoChange	NoChange	0.7031956943246271
YDL082W	RPL13A	-0.1452790462421583	1.2978620815641883e-9	7.039092536698636e-10	0.01333286043365513	-10.896314932948776	0.08972550765265846	8.266929181872227e-4	0.018099999732563276	0.022619518611171653	3.966729318825713	NoChange	NotSignificant	0.8579643395454606
YDL083C	RPS16B	-0.1463873354374739	5.668546945471221e-8	9.35460893418415e-9	0.01702895544770848	-8.596377851066178	0.09863339392340695	0.002910151464262437	0.040966652480316654	0.028890032757408687	3.414097683849561	NoChange	NotSignificant	0.7847040647209832
YDL084W	SUB2	-0.1098734683437799	1.5587998793466965e-7	2.0050996662072815e-8	0.013667408019265652	-8.039085991206354	-0.054085417220080145	0.030820031491966153	0.15124561355929492	0.023187086641805067	-2.332566313983019	NoChange	NotSignificant	0.871163046558704
YDL085C-A	YDL085C-A	-0.11036735167458017	0.04409615317141086	4.6506702768601206e-4	0.047941953905328655	-2.302103745970042	-0.009479013905184193	0.9024790054829409	0.7465506281857213	0.07542409417136614	-0.12567620479004424	NoChange	NoChange	0.3919040547530471
YDL086W	YDL086W	-0.1337802631484539	8.779491953330768e-6	4.5978249696534376e-7	0.022257385400854337	-6.010601009016936	0.030338138779016297	0.4316562839411304	0.5647805321753382	0.03776019000692611	0.8034424290092704	NoChange	NoChange	0.6877569576110594
YDL087C	LUC7	-0.09040533766341043	0.03533459679281934	3.848646869095812e-4	0.037174627644374014	-2.431909702721456	-0.04157060387035121	0.5096598979549354	0.6135463444299175	0.060797081248132975	-0.6837598617717822	NoChange	NoChange	0.46176219919560135
YDL088C	ASM4	-0.0883328394393958	0.004073649466293289	6.100710137826186e-5	0.02662670780707946	-3.317452539735687	-9.116411133943745e-4	0.9841738417853677	0.7581939016136862	0.04528708738629137	-0.02013026595458053	NoChange	NoChange	0.4444709731948516
YDL089W	NUR1	-0.13066275328963786	3.4703014260150565e-4	8.136262457030706e-6	0.027853751601368847	-4.6910288839948064	-0.06914616864080816	0.1498576674973643	0.3504909401336087	0.04538136502939111	-1.5236687701224028	NoChange	NoChange	0.8072875710244759
YDL090C	RAM1	-0.16081428267942818	9.604537581546453e-4	1.8723947776768695e-5	0.0379053434196258	-4.242522773086532	0.01191537945357602	0.8318671175310943	0.7236890482680527	0.05500600672517244	0.21661960507529765	NoChange	NoChange	0.7113542441707958
YDL091C	UBX3	-0.07992132785085362	0.02748454856173644	3.090876078153252e-4	0.032482191479717315	-2.460466003371678	-0.05033824801468116	0.34779276459700703	0.5174082348998713	0.05181572663934582	-0.9714859035954782	NoChange	NoChange	0.4448360266337381
YDL093W	PMT5	-0.08921965594606054	0.002125281874846432	3.563915779746188e-5	0.02489963914241543	-3.5831706409784396	-0.1097883514056277	0.01678552971426063	0.11012273855249373	0.04165311284999917	-2.6357778301227226	NoChange	NotSignificant	0.6953480415519893
YDL095W	PMT1	-0.09163966446096171	1.2549482242017786e-6	1.0081462377113755e-7	0.013176160682648616	-6.954959541563567	-0.045553029555874446	0.05573547549615445	0.2103554651589149	0.02235367371225478	-2.037831908179874	NoChange	NoChange	0.8348531645058881
YDL097C	RPN6	-0.09794931414293138	0.01659509748210484	1.9886492709709694e-4	0.03686372213689009	-2.657065224699923	-0.050273825871383446	0.4056181616445024	0.5514029000175366	0.05895053672141841	-0.8528137090415587	NoChange	NoChange	0.49187149559556476
YDL099W	BUG1	-0.11734255832429008	5.523245982861633e-4	1.1781685984527921e-5	0.02444050310959499	-4.801151506501643	-0.009340686714969005	0.8197050467914069	0.72117379750214194	0.040012773736727875	-0.2334426195101579	NoChange	NoChange	0.7395506514097968
YDL100C	GET3	-0.08295127513737995	4.216026196697805e-4	9.537999088941204e-6	0.019464294674385204	-4.261714925973809	-0.06648240705358968	0.05847006956352667	0.21399494311518152	0.03302164436741854	-2.0132978937652743	NoChange	NoChange	0.6981080598699837
YDL102W	POL3	-0.11501606816941674	3.3959948310248576e-5	1.2967783406221726e-6	0.01924851724844916	-5.97532093952242	-0.027750631861411742	0.4456230689386318	0.5718155236547007	0.03535810979802159	-0.7848448918772373	NoChange	NoChange	0.7752404184329266
YDL103C	QRI1	-0.09797620201000953	9.78876529359577e-4	1.9022129453432747e-5	0.02434096997005338	-4.025156028315608	-0.0819550246872072	0.08815499718016298	0.2669296307865782	0.04512944340746788	-1.8159990130444537	NoChange	NoChange	0.6740674631627483
YDL104C	QRI7	-0.09201682726303502	0.29933855760132866	0.002711102924008462	0.08101043592264229	-1.135863870068578	-0.014009042519671078	0.9038003300691764	0.746642125132364	0.11112742007441513	-0.126062879083219	NoChange	NoChange	0.10803825417809843
YDL105W	NSE4	-0.0671882374753432	0.09243241211856522	9.047084039482913e-4	0.03645771432918146	-1.8429086603919222	-0.06921702545452725	0.2077464713692185	0.4047095434288983	0.05171302200926641	-1.338483476021268	NoChange	NotSignificant	0.5267425831629802
YDL106C	PHO2	-0.0731333739547225	0.006862037140403645	9.367232170590861e-5	0.023354625281689613	-3.131429987534854	-0.03252810299654891	0.44584171756023117	0.5718155236547007	0.0415454980771651	-0.7829513305179876	NoChange	NoChange	0.523040973467262
YDL108W	KIN28	-0.09742475074665786	0.04892177166873992	5.105233474506693e-4	0.044014692540831936	-2.213459759062909	0.0375777231299153	0.5987069556130586	0.6479421888456981	0.06934714215925526	0.5418784676608346	NoChange	NoChange	0.23098096583323446
YDL109C	YDL109C	-0.03597553152545222	0.3321707043342411	0.002994449385879999	0.03571467327483106	-1.0073039517571336	-0.06167332674872676	0.2923047574832135	0.4753683478440912	0.05619059721089271	-1.0975737900997289	NoChange	NotSignificant	0.21257188391501203
YDL110C	TMA17	-0.08087933227336554	0.009495097043575205	1.2329105988159988e-4	0.0278659215398019	-2.902445991525623	-0.11118597313612277	0.029449327566874236	0.14765225249859615	0.047008035866857645	-2.3652546013842897	NoChange	NotSignificant	0.6160531797623237
YDL111C	RRP42	-0.109220752159814	0.0021396870688844094	3.586275254594324e-5	0.029100484449453942	-3.753227969435522	0.05378389057014889	0.24514704738039106	0.43442741924238343	0.04433428849303582	1.213144326847547	NoChange	NoChange	0.527012981596608
YDL112W	TRM3	-0.12463726750435335	2.3845609097383232e-4	6.0546938204102094e-6	0.027284848727154087	-4.568002877740473	0.08492679760958632	0.07920829741768186	0.24985826612593623	0.045643186900300496	1.8606675689647605	NoChange	NoChange	0.49948388347420014
YDL113C	ATG20	-0.07537791934105427	0.044691426337498834	4.7076211059044636e-4	0.033278173775126194	-2.2650858142160306	-0.042314358696698764	0.4465346728980233	0.5722807530523382	0.05360009659691212	-0.7894455678860937	NoChange	NoChange	0.4340584927629161
YDL115C	IWR1	-0.02763149776645165	0.39641357763273233	0.003554020647368838	0.03131261909406816	-0.8824396861674896	0.028540733307101617	0.6642467895309545	0.6712413012557322	0.06399230429813836	0.44600258765696477	NoChange	NotSignificant	-0.10365626124155414
YDL116W	NUP84	-0.0791488481145494	0.039947877734363764	4.2713587701999854e-4	0.035189477791054524	-2.2492191724047053	-0.03415481974144286	0.5384104768141589	0.6253005151258285	0.054245987369109454	-0.6296285015339665	NoChange	NoChange	0.4042844426612967
YDL117W	CYK3	-0.11841322769965881	2.7287170533641487e-5	1.1012340731640245e-6	0.021244460363438685	-5.573840223470479	-0.02048774352100987	0.5777011077410836	0.6400571676583754	0.03613203817879805	-0.5670242962665718	NoChange	NoChange	0.7243443831578054
YDL120W	YFH1	-0.1423657606903167	0.0016152543609014398	2.8477206342767785e-5	0.03590584676146591	-3.9649743295597024	0.07696973295890747	0.410452684352294	0.5540967573003726	0.09050213932314276	0.8504741825392977	NoChange	NoChange	0.4904848231160721
YDL121C	YDL121C	-0.1491423255090066	0.016708071487629657	2.0010609395505573e-4	0.05368434090815542	-2.7781346103170605	0.12296177055871886	0.14182282744216357	0.3401704856329378	0.07819649031987032	1.5724717318607502	NoChange	NoChange	0.3219970279255596
YDL122W	UBP1	-0.0797710363000683	1.3443441149407808e-4	3.841472927550182e-6	0.0162714073441086	-4.902528380801126	0.031136290603418573	0.2513433780580186	0.4413915023397612	0.026219164183960916	1.1875394038100429	NoChange	NoChange	0.585206681576673
YDL123W	SNA4	-0.060433354176587975	0.04643464595376505	4.862373985866929e-4	0.028259003687158668	-2.138552188379162	-0.01514508141149732	0.7543691062122504	0.7025647970450873	0.04767114042829035	-0.3176991629616962	NoChange	NoChange	0.2433893678270348
YDL124W	YDL124W	-0.08800164865398304	6.943425002412944e-7	6.371319196800552e-8	0.01213082717264503	-7.254381535698276	-0.07895299537618314	0.0011134389679728852	0.02164870083706125	0.02058024025421585	-3.8363495469888726	NoChange	NotSignificant	0.8804512516075631
YDL125C	HNT1	-0.14084921587571578	2.1816505869969865e-5	9.354262258051857e-7	0.024794555082985593	-5.680651070539624	0.04288613867380583	0.3214865574249931	0.4962675059532856	0.0420670052721559	1.019472111132002	NoChange	NoChange	0.6614305445404687
YDL126C	CDC48	-0.11863562099699605	2.975261126344938e-11	5.82742589490811e-11	0.008711684691013633	-13.617988392000953	-0.04383952192091637	0.00793268975503679	0.07248649062043003	0.01477958274472245	-2.966221893955075	NoChange	NotSignificant	0.9470522376700652
YDL127W	PCL2	-0.05147463747700271	0.17288762838994443	0.0016124888859008733	0.03476960364824739	-1.4804493602445008	0.03419900944184005	0.5427464587812408	0.6267794159468506	0.0540631826528009	0.632574846018028	NoChange	NoChange	0.030550748023932317
YDL128W	VCX1	-0.08558124405666537	2.0547302528372442e-5	8.891934273811215e-7	0.015243393267917472	-5.614317137430736	-0.04474657291154404	0.09978945427900003	0.28712085248731173	0.025860783545796365	-1.7302868195119918	NoChange	NoChange	0.768773549890901
YDL129W	YDL129W	-0.11389530673341398	0.001988993052714972	3.380269093802288e-5	0.026483778206083525	-4.3005686668698715	0.2783069994759951	0.002933967480710184	0.040966652480316654	0.06890865028743536	4.0387817540338755	NoChange	NotSignificant	0.6753586543428728
YDL130W	RPP1B	-0.17374645926144175	5.478660137895111e-8	9.11187996574468e-9	0.019591025892767913	-8.868675903571788	0.0732451509487017	0.040813135771961016	0.1780841088895176	0.033238579468745755	2.203618569727811	NoChange	NotSignificant	0.8208157111783502
YDL130W-A	STF1	-0.06287919935853231	0.07468696152591241	7.447157029875521e-4	0.032449953912490996	-1.9377284642098722	-0.12780377522551786	0.026804481593154742	0.14088209748760352	0.051209286749927176	-2.4957148075431768	NoChange	NotSignificant	0.5898297789238225
YDL131W	LYS21	-0.12293355413296381	4.984305313231835e-10	3.929926900692252e-10	0.010650929563034565	-11.542049302402738	-0.0010095666938462228	0.9560278206252473	0.7528113205933169	0.01806955834242481	-0.05587113280327946	NoChange	NoChange	0.907732344530368
YDL132W	CDC53	-0.11618730231946997	5.618273396479568e-6	3.316870253087532e-7	0.017481613575792778	-6.6462573272044745	-0.0542753807098944	0.10698273725706735	0.2963376687215551	0.03177923816889363	-1.7078880375118808	NoChange	NoChange	0.820894571915044
YDL133C-A	RPL41B	-0.12980725805183166	0.007411336120352978	9.995292851053327e-5	0.04302969543499492	-3.016690142460614	0.027546841645019197	0.6936197480503519	0.6855177072679584	0.06880912344302953	0.4003370522199224	NoChange	NoChange	0.3798374192506848
YDL133W	SRF1	-0.08462620656123453	0.14975078627223257	0.0014099773893878256	0.05574026974521095	-1.5182238433373454	-0.03119131406472384	0.7216649432880615	0.6928201816931867	0.08592506568759489	-0.3630059961563342	NoChange	NoChange	0.27305736554621474
YDL134C	PPH21	-0.11119265201395555	7.690625824465464e-6	4.1606438753909254e-7	0.017969924971443	-6.187708195257239	0.007262971003204848	0.8189374775485168	0.72117379750214194	0.03126755111619032	0.23228461276726228	NoChange	NoChange	0.7279480969020857
YDL135C	RDI1	-0.10155560287402453	0.005673303161897696	8.040992518201129e-5	0.030711386287883766	-3.30677364812054	-0.060553125995882154	0.26241426066683166	0.4493179011905344	0.051687629742373516	-1.1715206577994948	NoChange	NoChange	0.6298721084202651
YDL136W	RPL35B	-0.1348670952293803	2.0029841360812007e-4	5.26749650155912e-6	0.028611705797877578	-4.713703411538112	0.023737861620719034	0.6319236467144456	0.660514568241606	0.04866320050257329	0.4877990221679683	NoChange	NoChange	0.6007721631048507
YDL137W	ARF2	-0.11798696620798722	8.974377272354763e-6	4.6654551198645576e-7	0.019305388749817506	-6.111607890263414	-0.042262006323610574	0.18785085092828258	0.38807176569381324	0.030871398557971764	-1.368969606098311	NoChange	NoChange	0.8227053401171378
YDL138W	RGT2	-0.0650932570934458	0.0012285763824138277	2.2772712438952537e-5	0.01716032196652504	-3.7932421792798774	-0.026234579380860983	0.37879905531696445	0.5355843483955484	0.029112899218213705	-0.9011324905919373	NoChange	NoChange	0.5716827888564227
YDL140C	RPO21	-0.0684111801783851	3.812518320107962e-5	1.423903910965364e-6	0.012831646004599219	-5.331442291492817	0.01761139265889874	0.428527112761388	0.5637150070125951	0.021769196269418173	0.8090051851679797	NoChange	NoChange	0.6265877066948681
YDL141W	BPL1	-0.11485701646909403	2.1008637395847848e-4	5.4741844678066885e-6	0.024095187784868126	-4.766803126607077	-0.022441063835328314	0.6157299166852839	0.6538955623496252	0.043840800679133894	-0.511876231448692	NoChange	NoChange	0.651247524101213
YDL142C	CRD1	-0.08839506843691348	0.0489880273282946	5.110894916234738e-4	0.03945864837098763	-2.240195041802467	-0.014022479808535613	0.8243024908812331	0.7227618436171145	0.06152418372187084	-0.22791817721509813	NoChange	NoChange	0.45641760801471676
YDL143W	CCT4	-0.09667804877917711	1.195845090333315e-4	3.5065650786914954e-6	0.019797523854967462	-4.883340436279828	-0.011953281583332379	0.7267144534317185	0.6944399529824049	0.03367112534448793	-0.35500095292446676	NoChange	NoChange	0.6575715829749573
YDL144C	YDL144C	-0.10692113885851369	0.0056477749513382325	8.01281253869319e-5	0.033475004524569675	-3.194058981531629	-0.006567793815653686	0.8984359043640375	0.7452052947388993	0.05064616113220446	-0.1296799928924408	NoChange	NoChange	0.5076893034229931
YDL145C	COP1	-0.08980136995823411	1.820240519488295e-9	8.889854116061407e-10	0.008412583822871049	-10.674647866698662	-0.039995905147259626	0.011364736442257497	0.0873517445822952	0.014272150923378914	-2.802374033317092	NoChange	NotSignificant	0.9205508699999011
YDL146W	LDB17	-0.10030105139687781	1.029862512098336e-4	3.1032065469792815e-6	0.019201246466277997	-5.223673972053354	-0.028020825613389706	0.430998937064185	0.5643206114557944	0.03462394580093794	-0.8092903614882231	NoChange	NoChange	0.7221383648369957
YDL147W	RPN5	-0.13245386437881182	2.3590555523279456e-5	9.96440178509951e-7	0.023037633331441168	-5.749456225524789	0.01823001717318885	0.6550174634852256	0.6680256086418894	0.040084872237294115	0.45478546283672644	NoChange	NoChange	0.6972035736965738
YDL148C	NOP14	-0.19553079765438408	8.87131221163762e-5	2.7772984412127436e-6	0.036878757976090935	-5.301989773656415	0.1503693929404937	0.018176198497962193	0.11465464798294424	0.056734232632291236	2.6504173223788077	NoChange	NotSignificant	0.6397425450888803
YDL149W	ATG9	-0.09035573687944758	0.0036200848137425586	5.5165294216884665e-5	0.02551891657206119	-3.5407356195666835	-0.0253199935619419	0.5062486524929719	0.6125203293904011	0.037040838904436865	-0.6835696574601337	NoChange	NoChange	0.6478225844823914
YDL150W	RPC53	-0.08489441787431588	0.005643811816444488	8.009858882002444e-5	0.026002780184809053	-3.264820810349795	-0.02115660287317896	0.5929299690691513	0.6451162131835845	0.03867102610871822	-0.547091841155187	NoChange	NoChange	0.5911471927377843
YDL153C	SAS10	-0.12606071399675287	0.03470912485970118	3.7941089404818043e-4	0.0516145085377801	-2.4423503694601805	0.15436153655615584	0.05891991969623796	0.21542826785715707	0.07243551212033722	2.131020159003153	NoChange	NotSignificant	0.2553673780983514
YDL155W	CLB3	-0.12795535194391833	9.865411947583274e-6	4.99450927373854e-7	0.0206678636972822	-6.191029407685919	-0.009784961618198081	0.7840935425003255	0.7095424464737797	0.0351521996684066	-0.2783598668220019	NoChange	NoChange	0.7618596547967326
YDL156W	CMR1	-0.09522718642009867	0.00632657990987101	8.776992038901715e-5	0.03002920007465209	-3.1711529505736245	-0.030553489062988548	0.5436242582429828	0.6270592576235774	0.04916371766603223	-0.6214641714147321	NoChange	NoChange	0.4818228235726112
YDL158C	YDL158C	-0.2156007720409048	0.013728939340247328	1.6895732682571654e-4	0.06599124830273426	-3.26711158806753	0.1207245801051323	0.22519201909082168	0.4169236248990316	0.09076522053867735	1.3300753238812273	NoChange	NoChange	0.6082129613679382
YDL159W	STE7	-0.11087241251346659	0.0010240402149886952	1.9773430113206897e-5	0.027301344628583888	-4.061060508989938	-0.05699870564197599	0.2478472193303892	0.43795393138265826	0.04740418841805272	-1.2023980906351608	NoChange	NoChange	0.6613525273162919
YDL160C	DHH1	-0.07189314767446905	1.1855580812102742e-8	2.9263220741379266e-9	0.007564060522458617	-9.504570655008582	-0.003818643464094483	0.7692580115826813	0.7065425788326486	0.012832610722594702	-0.29757338912890896	NoChange	NoChange	0.8727575540923744
YDL161W	ENT1	-0.1615598276794696	2.912427524817305e-7	3.3067202432050806e-8	0.018517121292290398	-8.724888989452968	0.05434197181421195	0.08576437205702898	0.26204979531479183	0.029546623105194517	1.8391939959006085	NoChange	NoChange	0.8428553261358527
YDL164C	CDC9	-0.1059456343678222	0.007733400142260962	1.0336279986807167e-4	0.03447730836253444	-3.072909092954323	-0.09048150747943987	0.12867944034857873	0.326343470170189	0.05627018416532887	-1.607983141011123	NoChange	NoChange	0.679405688962138
YDL165W	CDC36	-0.10226932033142898	0.02872569465340125	3.2193992692012175e-4	0.04006162672241145	-2.5527999908754833	0.025483271910690886	0.6921293463760145	0.6855177072679584	0.06251446087253612	0.4076380337447045	NoChange	NoChange	0.39008552363083493
YDL167C	NRP1	-0.13629741531748077	3.932905480671945e-4	9.022131073461336e-6	0.03004179955468204	-4.536925794654625	0.14780408406295514	0.007524994014930337	0.07139414675015329	0.047890524647971125	3.086290767316053	NoChange	NotSignificant	0.5222624224156522
YDL168W	SFA1	-0.14666690069056826	0.0021901498969377946	3.646839973528159e-5	0.03855480249405589	-3.8041149533363665	-0.04596871875904041	0.47412978620562596	0.5905411159641942	0.06236058177334452	-0.7371438407376971	NoChange	NoChange	0.7268919569020276
YDL170W	UGA3	-0.09789801873654595	5.110224026719432e-4	1.107038774373726e-5	0.02257863386007963	-4.335869891120184	-0.027377248687686376	0.45954631349852093	0.5805384253609115	0.03612392545501604	-0.7578702575327364	NoChange	NoChange	0.7021918638446154
YDL171C	GLT1	-0.09253142619686477	5.04513880638923e-8	8.566387117096615e-9	0.010682440305993334	-8.662012007214347	-0.05472795670949635	0.0070456827686814095	0.06915168880156068	0.01812301707623174	-3.0198038482936616	NoChange	NotSignificant	0.8943179209373007
YDL173W	PAR32	-0.09694241284119944	5.408257512690992e-4	1.1588004750647995e-5	0.022813225252897994	-4.249395329530826	0.002651289734823034	0.9426904842288866	0.7507533547018032	0.03633956585791527	0.0729587619507993	NoChange	NoChange	0.617030609851243
YDL174C	DLD1	-0.0996591116321765	3.4406591371046277e-4	8.084572336371646e-6	0.022640365501272793	-4.401833160625162	-0.024140741365744914	0.5375923596983149	0.6252426285955	0.038412158303221144	-0.6284661532210892	NoChange	NoChange	0.6291566172076261
YDL176W	YDL176W	-0.054588535180166965	0.14452470832517328	0.0013656031476721978	0.03497289189436416	-1.560881363344272	-0.09169857655305265	0.11778690886790051	0.31257212383596944	0.05441915466314307	-1.6850422819073692	NoChange	NotSignificant	0.46402877280453425
YDL177C	YDL177C	-0.14720870399065644	0.033853590214265296	3.7148955061634025e-4	0.057591911203803005	-2.556065616050188	0.09023091711232151	0.32329788199356074	0.49843702683571123	0.08572603545474936	1.0525497491360143	NoChange	NoChange	0.39364689601280334
YDL178W	DLD2	-0.09591445342571522	0.008129479606467668	1.0792880808970691e-4	0.030294965509472718	-3.166019561756042	0.01562718806728018	0.737266138484084	0.6968238825973526	0.0455121558481603	0.34336294943742746	NoChange	NoChange	0.49183701739189123
YDL179W	PCL9	-0.03372487902034408	0.421905115195516	0.0037746151699963627	0.04084325894183004	-0.8257146930507154	-0.010184296855822634	0.8871336200124045	0.7409937072387416	0.07054521097078051	-0.14436553120580958	NoChange	NoChange	-0.05026439892026047
YDL180W	YDL180W	-0.04851330161825047	0.08747453636926425	8.609317596605449e-4	0.02640401873399256	-1.837345371816238	-0.055585084512520366	0.1874476331535534	0.38807176569381324	0.04010661615906755	-1.385933041373109	NoChange	NotSignificant	0.4960527412625395
YDL181W	INH1	-0.04955367618984398	0.0690662375142505	6.958408167180582e-4	0.025534198413231214	-1.9406787472978373	-0.14328945108197325	0.0027891830824289874	0.039847246283572314	0.04102806249551088	-3.49247423267066	NoChange	NotSignificant	0.6522574505767061
YDL182W	LYS20	-0.13101760650966882	7.337762813338218e-10	5.121620904334992e-10	0.011617374255377833	-11.27772968569202	0.019406713170980278	0.33716733338039007	0.5083342650802317	0.019709155022664994	0.9846547530151893	NoChange	NoChange	0.8938509940571896
YDL183C	YDL183C	-0.1295695271378233	0.004477734316791753	6.608244435272003e-5	0.036402287305308735	-3.5593787294494406	-0.012895638766791414	0.8205953073034487	0.72117379750214194	0.05552074018019202	-0.2322670541664024	NoChange	NoChange	0.7066521905272507
YDL184C	RPL41A	-0.12426136386116275	0.013629727342429829	1.6786547490143936e-4	0.04516398347790407	-2.751337554668005	0.0464206356254047	0.5292097058799013	0.6230330987983973	0.07226609269076646	0.6423570708885985	NoChange	NoChange	0.30616021572396024
YDL185W	VMA1	-0.10223205989340835	1.159249679220621e-7	1.6016074812583316e-8	0.012467392309509289	-8.199955319881337	-0.06647057149562577	0.00536006198355347	0.05816161920543026	0.02115123110910816	-3.142633691284389	NoChange	NotSignificant	0.8877219554472483
YDL188C	PPH22	-0.07556594136335579	6.585006972805515e-4	1.3550937538782044e-5	0.017930806071091408	-4.214308105489217	-0.09767202223280463	0.009648880597979918	0.08041091756083925	0.033244661113799756	-2.9379761730301195	NoChange	NotSignificant	0.7533356012331893
YDL189W	RBS1	-0.07974752642223802	0.008615628449617404	1.1332294628702519e-4	0.026407005028786706	-3.019938320733606	-0.004664350526581117	0.9157186583368706	0.7469637906712201	0.04333846327467724	-0.10762611717491392	NoChange	NoChange	0.42318503161984833
YDL190C	UFD2	-0.08675340306163958	0.0012070949952914362	2.2403797093685018e-5	0.022608596287910513	-3.8371866150765492	-0.04744811667471612	0.24337840273771125	0.4333687078449805	0.03933880866063442	-1.206140152439251	NoChange	NoChange	0.6052243289955417
YDL191W	RPL35A	-0.16565392380247676	1.1615512582654137e-5	5.71736432045454e-7	0.025819546167616586	-6.415834063351716	0.05345476104572753	0.2300893497044812	0.420594171282272	0.04272901938919271	1.2510177347820821	NoChange	NoChange	0.7410543815110111
YDL192W	ARF1	-0.10791168297038399	5.537283220801141e-4	1.1805714257294526e-5	0.02511130630502957	-4.29733450182041	-0.03207219084440441	0.4509708591590379	0.5740166681927696	0.041507252211521066	-0.7726888467818693	NoChange	NoChange	0.6803875798635085
YDL194W	SNF3	-0.1385685344672226	0.01002307143962211	1.2881100981214694e-4	0.0426575348758069	-3.2483952687526565	0.0043165368822000085	0.9568447547175547	0.753013160542043	0.07758071342803531	0.05563930378397556	NoChange	NoChange	0.5492573840268593
YDL195W	SEC31	-0.05288270871564364	2.0772249568766458e-4	5.425141910425458e-6	0.011563776991891856	-4.573134604093738	-0.038062976092560014	0.06734604709701214	0.22989526476256408	0.019618225975221528	-1.9401844050850887	NoChange	NoChange	0.7159838092175349
YDL197C	ASF2	-0.06843337892710064	0.0010343333148601537	1.9936016856927394e-5	0.016871576788144684	-4.056134159030553	-0.18713817920987727	1.3691806180538755e-5	0.0010132387585625603	0.029600385342539247	-6.3221534802433	AccelDeg	AccelDeg	0.8753911561224195
YDL198C	GGC1	-0.10514226737439161	1.4002687731660528e-5	6.587739533137205e-7	0.018153195473102086	-5.791942665421236	-0.05991848272341701	0.06665300462066052	0.22857006018720627	0.03079733301787075	-1.945573751098777	NoChange	NoChange	0.785933299516688
YDL199C	YDL199C	-0.04648396939798495	0.14281360764817477	0.001351534673313132	0.029938353901789047	-1.5526561530561362	-0.13039317531235697	0.029698272696989752	0.1478983853660992	0.05387775779025422	-2.420167071910765	NoChange	NotSignificant	0.4807252163723702
YDL201W	TRM8	-0.22771034780380897	6.506462586862078e-4	1.3415240901662123e-5	0.0498970223305352	-4.563605946170025	0.2505607776669465	0.0064244798392920945	0.0658494003502316	0.07609078717421223	3.2929187221217697	NoChange	NotSignificant	0.5750318832247591
YDL202W	MRPL11	-0.051940288475620766	0.3153053418730578	0.0028490471838441183	0.04913164478670051	-1.0571656760345325	-0.09414211789560249	0.22557321576125855	0.4171204650420477	0.07289198920142562	-1.2915289996470734	NoChange	NotSignificant	0.3833664112148286
YDL203C	ACK1	-0.13142230491415383	4.728698629214406e-4	1.0453433203666754e-5	0.030862606428434032	-4.258302202016001	0.020464181246779796	0.7012105217846507	0.6866625524585702	0.05249033652502242	0.3898656896022073	NoChange	NoChange	0.5381129424059126
YDL204W	RTN2	0.012321277768234285	0.4322081840567852	0.0038603033101728213	0.015335832496265954	0.8034306433142336	-0.19191651173637336	7.637222242303344e-7	1.2844990980904583e-4	0.02601912171096063	-7.375979630224335	AccelDeg	AccelDeg	0.7841764972952849
YDL205C	HEM3	-0.1394502024200146	1.4839364034408472e-4	4.159404046890023e-6	0.027095133253935973	-5.146688193524842	0.06856702342476488	0.10456588442779303	0.29422889318184015	0.03950430424836168	1.7356848761007728	NoChange	NoChange	0.6911469716006471
YDL206W	YDL206W	-0.057679927664910834	0.18642159760008392	0.0017303783803365375	0.040659804075639544	-1.4185982686391874	-0.05750644624527146	0.39530662219848767	0.5442252499732687	0.06474659737082442	-0.8881771178787002	NoChange	NoChange	0.28774586430911897
YDL207W	GLE1	-0.1098789312813347	0.0047438542088386266	6.94276320130809e-5	0.03317914742666024	-3.31168639954396	0.05782649153088379	0.3089454445598197	0.4867556170321684	0.054908495467235335	1.0531428887063508	NoChange	NoChange	0.37386381829555315
YDL208W	NHP2	-0.13029710081538953	2.004405748765519e-4	5.267981244423565e-6	0.027202857881133857	-4.789831325250395	0.07620397105213708	0.08750882169339029	0.26604433742236744	0.041868981494861575	1.820057912359041	NoChange	NoChange	0.6097317624870174
YDL210W	UGA4	-0.06832336236935817	0.08478594447586514	8.373739273382329e-4	0.035715577464899194	-1.912984955556311	-0.16186345854756864	0.016893812727707597	0.11063697261544782	0.056552616211813705	-2.8621745445218814	NoChange	NotSignificant	0.7103543674061809
YDL211C	YDL211C	-0.09039381105540109	0.0013116039858842082	2.402924907063754e-5	0.022588708917800942	-4.00172543655944	-0.023314286844113446	0.552985155073429	0.6307013209876051	0.03835189109985174	-0.6079044911608955	NoChange	NoChange	0.653316690625771
YDL212W	SHR3	-0.14960011544697377	3.4949363917956674e-6	2.2275958925956182e-7	0.022212782722901888	-6.73486601445629	0.002517607780006044	0.953696914333584	0.752285192915393	0.04272372740694337	0.0589276248307138	NoChange	NoChange	0.7602073118934152
YDL213C	NOP6	-0.10830269578160671	0.0011321844678125637	2.1386360135596202e-5	0.02656523118055251	-4.07685877248798	0.06266704554408113	0.14985194025493478	0.3504909401336087	0.04112842431304925	1.5236918649518527	NoChange	NoChange	0.5165087864833947
YDL215C	GDH2	-0.1228707521411106	2.7459645078867577e-8	5.5193828233557086e-9	0.013637489893463448	-9.009777686435058	-0.1190141489110298	5.768978732472543e-5	0.00263532981101579	0.023136329821334185	-5.144037530156833	NoChange	NotSignificant	0.9230394160403605
YDL216C	RRI1	-0.14047148870107576	0.014218439622731912	1.740087568494017e-4	0.04501603754765585	-3.120476531333234	-0.004948914567459234	0.9431985923185222	0.7507533547018032	0.06731534365306688	-0.07351837335875744	NoChange	NoChange	0.6564461476872225
YDL217C	TIM22	-0.1526717058198571	0.029544269407204213	3.2955256020154953e-4	0.05774976520375308	-2.6436766501335516	0.12173182610368576	0.21800318128013985	0.41245000281150823	0.09105104138698551	1.3369624800478739	NoChange	NoChange	0.36646958747274083
YDL218W	YDL218W	-0.05339551264179784	0.08426934119417948	8.329672358608775e-4	0.02813608111589511	-1.897759407994909	-0.05372825280133272	0.24964488087498218	0.44008440374519614	0.04420516032640479	-1.2154294296098176	NoChange	NotSignificant	0.43397738918051176
YDL220C	CDC13	-0.07478106999325612	0.0010598134254569747	2.0280235619019947e-5	0.01875451426058669	-3.987363733029936	-0.03826455035538308	0.21347222591938392	0.40884313952722356	0.029532756388793636	-1.2956647138396729	NoChange	NoChange	0.6575998174157491
YDL222C	FMP45	-0.02599289248747359	0.3618870093747899	0.003253380766109334	0.02778350413059111	-0.935551266870403	-0.12921106291756687	0.013424298983148392	0.095464209338085207	0.04713812410945695	-2.7411159302294825	NoChange	NotSignificant	0.4418906634823333
YDL223C	HBT1	-0.045164791366139226	0.0135634119019582	1.6724223681844217e-4	0.016599276657086937	-2.7208891266268798	-0.07746140163052158	0.01271688588551775	0.09292512743076385	0.028161072347926232	-2.7506552546542427	NoChange	NotSignificant	0.6265997930995317
YDL224C	WHI4	-0.0847715306026432	2.1794757963319643e-7	2.6137175203094735e-8	0.010786264423712588	-7.859211240573795	-0.01839853300334919	0.32732331587189545	0.5017192126537117	0.018299157190704934	-1.0054306223837857	NoChange	NoChange	0.8402380186011811
YDL225W	SHS1	-0.13098343967438522	1.923773334926424e-5	8.409468320047896e-7	0.021903740913014398	-5.979957496509634	-0.0542808912072566	0.1589264010466744	0.36063258609750565	0.036735646703603485	-1.477608156600985	NoChange	NoChange	0.8005745140786689
YDL226C	GCS1	-0.1440877114384256	3.5162134925379417e-4	8.230308834130487e-6	0.030066078668847755	-4.792367938148137	-0.08115031470580503	0.10326137352108672	0.2931665438932393	0.046311078562803615	-1.7522872976442354	NoChange	NoChange	0.8369347378332972
YDL229W	SSB1	-0.1074284006284481	5.329519291244259e-10	4.014111551559401e-10	0.00934489366018595	-11.495946827747042	0.07249300955878477	2.0798147619463205e-4	0.006521743362439467	0.015853837000530894	4.572584514168854	NoChange	NotSignificant	0.8682639247249587
YDL230W	PTP1	-0.13965595384105364	0.004232493185638971	6.307372202683301e-5	0.03968811597723327	-3.518835560780109	0.007442588027990422	0.9124848045456082	0.7467333386651638	0.06630654953865142	0.11224514138911704	NoChange	NoChange	0.5491477206239219
YDL231C	BRE4	-0.13609453672437885	6.095717116112889e-5	2.0610778673666678e-6	0.026584963134150215	-5.119229845745246	-0.0031933540707728505	0.9442945755917044	0.7507533547018032	0.04510202978441959	-0.07080289038068945	NoChange	NoChange	0.652781219744482
YDL232W	OST4	-0.1337334292597848	0.0034527404080268286	5.3013643445659136e-5	0.03750814632978356	-3.56545023803517	0.09377717071530868	0.15200165512234975	0.35279267846893037	0.061621856547969964	1.5218167054461786	NoChange	NoChange	0.4238288563556428
YDL233W	MFG1	-0.06613558922043972	0.0015415429413037551	2.7519518983155373e-5	0.01756272967015213	-3.765678255176767	0.015729398267173785	0.5845244566622199	0.6419354350161294	0.028219596277805428	0.5573927462436761	NoChange	NoChange	0.46782468709409175
YDL234C	GYP7	-0.08858995249761667	0.005027610117554074	7.268585231975141e-5	0.027263682090732513	-3.2493759354584837	0.03425278412465991	0.44820163747802966	0.5728566072959809	0.04405438526630505	0.7775113400766964	NoChange	NoChange	0.36643584395312245
YDL235C	YPD1	-0.02399277184534355	0.5219706538664168	0.004644486872709758	0.03653070796777439	-0.6567836535363291	-0.06803077181642496	0.27015957930398593	0.45562212356213067	0.05925408501495625	-1.1481195228861165	NoChange	NotSignificant	0.10869930013457951
YDL236W	PHO13	-0.13071113428132847	4.333373500238052e-6	2.6817067175965176e-7	0.018070267471334764	-7.233491949617139	0.03054136583925205	0.33235438594031774	0.5064434644164895	0.030415607949739812	1.00413464987187	NoChange	NoChange	0.8130306095561363
YDL237W	AIM6	-0.11665563743573008	1.8557647451629565e-4	4.975606389322938e-6	0.024164105719415848	-4.827641411202622	-0.029412605873762997	0.46095591812018666	0.5817233346337578	0.03893384900891087	-0.7554507612908057	NoChange	NoChange	0.7002228562503867
YDL238C	GUD1	-0.11930701713650377	2.5902812317021856e-4	6.434424305121738e-6	0.025127758211928107	-4.748016760200634	-0.09904267495114953	0.046872962848253506	0.1913378112992473	0.045735963362969055	-2.1655316225686243	NoChange	NotSignificant	0.7504936047948353
YDL239C	ADY3	-0.11635786112414365	2.2946976923603055e-4	5.885603290243068e-6	0.024633115411378494	-4.723635609257763	-0.0308885788104827	0.6888059574022805	0.6845811146168435	0.07573946249859133	-0.4078267496426608	NoChange	NoChange	0.5790417684207176
YDL240W	LRG1	-0.10551178796164999	0.001784911437661462	3.0980806501587144e-5	0.02785095991837382	-3.7884434960549354	0.01938508390837944	0.6971598095557308	0.6861837203268409	0.04886319495180611	0.3967215800665305	NoChange	NoChange	0.49164137715231604
YDL243C	AAD4	-0.16632677985004626	0.012799033310549948	1.5873655870945783e-4	0.05604664480827507	-2.9676491861202146	0.034944777176776284	0.6847209274964423	0.6826866825319151	0.08380624111507157	0.4169710598139674	NoChange	NoChange	0.4824691139351245
YDL248W	COS7	-0.1123353888460606	0.0022365112948705447	3.707901587763316e-5	0.030918784885562458	-3.633240738982458	0.005348782955570849	0.9235112617585043	0.7478975207128736	0.05483843620670686	0.09753711676622685	NoChange	NoChange	0.5062239699373101
YDR001C	NTH1	-0.10684253456660663	2.87142019229321e-5	1.1439274585219682e-6	0.019565837606829915	-5.46066755298586	-0.0641887540485868	0.06818177259551657	0.23070473303352465	0.03319391439617158	-1.9337506653324987	NoChange	NoChange	0.7689903334588031
YDR002W	YRB1	-0.13536782536760225	0.0016930631418303622	2.959166938696018e-5	0.035953664527163524	-3.7650633710878028	0.03835560629522969	0.5144082961156894	0.6157862890368595	0.057522855690141796	0.6667889803983259	NoChange	NoChange	0.5118792575832016
YDR003W	RCR2	-0.07169438488033669	0.01737350496007937	2.06911672602034e-4	0.026003914236316032	-2.757061272729902	-0.11879087856612519	0.010812682402438146	0.08586747896634864	0.039432724145918065	-3.012494853932682	NoChange	NotSignificant	0.8019336014538383
YDR004W	RAD57	-0.1173197362510302	0.12063882834438147	0.001155030828961333	0.07022264815578688	-1.6706823130731245	0.021423120349331484	0.833183275443318	0.7236890482680527	0.09952421691860285	0.21525535204012364	NoChange	NoChange	0.24837994267558905
YDR005C	MAF1	-0.09787312528170809	0.004351899512631282	6.453855853149407e-5	0.029498388227837215	-3.3179143391077415	-0.08448798831033565	0.1346914570343281	0.33403523787088324	0.05362412920446989	-1.5755591664375794	NoChange	NoChange	0.5839721917373051
YDR006C	SOK1	-0.060790086820142454	0.0032758819060181737	5.0681960099557675e-5	0.018082949744736676	-3.3617350973303655	0.0552474931928853	0.08761795445103056	0.26604433742236744	0.030678159449076325	1.800873787248952	NoChange	NoChange	0.3085199253862396
YDR007W	TRP1	-0.12236486421682695	0.007319921683049559	9.883881057351998e-5	0.03854768451603917	-3.174376509331257	0.036209724883247994	0.5312463006747119	0.6230330987983973	0.0562919773112384	0.6432484096809105	NoChange	NoChange	0.5326706105354619
YDR011W	SNQ2	-0.08799373003516817	4.040706944204968e-4	9.224697060534594e-6	0.02055760196305068	-4.280349925702628	-0.0324671775286277	0.3635736990135364	0.5263233832004217	0.03487646649555498	-0.9309193502376639	NoChange	NoChange	0.626939657361888
YDR012W	RPL4B	-0.09588189915180093	1.3243992638390947e-6	1.0520290588614105e-7	0.013839743348992515	-6.92801136075842	0.05361455005482328	0.03408672367605364	0.15979169135764817	0.023479457676326615	2.2834662875915	NoChange	NotSignificant	0.7098716515641141
YDR014W	RAD61	-0.10498099417891274	0.02565641322273993	2.9052378377420927e-4	0.03933063045580149	-2.6691917460333374	-0.031360084636929436	0.6028100190051229	0.6497222120578243	0.05815713488218937	-0.5392302199971936	NoChange	NoChange	0.5941875609853193
YDR017C	KCS1	-0.07694226032130345	1.427878641460188e-5	6.695438786162739e-7	0.013074580466887434	-5.884874127790695	-0.057774718679428856	0.02054205688653624	0.12247374620675	0.02274968391469686	-2.5395833584353653	NoChange	NotSignificant	0.8123280478437014
YDR019C	GCV1	-0.0888440814520444	2.718870447237836e-6	1.8551435445775467e-7	0.012592257775113616	-7.05545288531411	0.019258725716197075	0.34588440356877426	0.5156443436189777	0.01982904361532046	0.9712382548453955	NoChange	NoChange	0.7797033431853388
YDR022C	ATG31	-0.13968479097203904	0.003716913920255483	5.63986140505884e-5	0.034544345337513875	-4.043636942812361	0.14280312256736483	0.20957745802908856	0.4056948130792494	0.10466216669465674	1.3644197046290967	NoChange	NotSignificant	0.5920393761507761
YDR023W	SES1	-0.12057907807879507	2.8814488786592895e-5	1.1444313035881788e-6	0.02134173557938423	-5.649919034479676	-0.03179226891779702	0.3933137240164042	0.5430319246998891	0.03629833065211782	-0.8758603590477266	NoChange	NoChange	0.7528650973605573
YDR025W	RPS11A	-0.10898074231836388	3.588687256946156e-8	6.73347396903622e-9	0.012306291131682849	-8.855693494670403	0.05634696999596162	0.014223646172529603	0.09911456401752235	0.020877919083660983	2.6988786463905137	NoChange	NotSignificant	0.8054190955707747
YDR026C	NSI1	-0.16884411021357051	1.0479663591399731e-4	3.144405455141263e-6	0.032379403420959615	-5.214552844549183	0.09830272247674486	0.0672130689967476	0.2298515946182297	0.04982342088472191	1.9730223403204512	NoChange	NoChange	0.6647233843719403
YDR027C	VPS54	-0.097529823382599	0.014585864853063492	1.7768820498624638e-4	0.0356192841604301	-2.7381185692368875	-0.12958036927495564	0.04299854542607061	0.18245607798007332	0.058949151629750056	-2.198171910748244	NoChange	NotSignificant	0.6036365468942531
YDR028C	REG1	-0.09628593252430437	5.7970235162349895e-5	1.977716658922298e-6	0.018725921940442956	-5.141852712541359	-0.04814677644493296	0.1460991619857005	0.3452049566339838	0.03176897725367379	-1.5155280593543574	NoChange	NoChange	0.7316124673560087
YDR032C	PST2	-0.0843525578363582	0.004222200557700664	6.294398730286054e-5	0.025961779882484895	-3.249105347097817	-0.061923676056093675	0.17588959662442633	0.37532899468250164	0.044044784399653356	-1.405925284914802	NoChange	NoChange	0.5533571659828498
YDR033W	MRH1	-0.1127110721067085	1.0290487787998802e-7	1.4752074849443635e-8	0.013636828521937703	-8.26519684730134	0.013498103303939923	0.5664563808185801	0.6351460318811825	0.023135207788623356	0.5834442217794802	NoChange	NoChange	0.8203593378688504
YDR034C	LYS14	-0.11218998704108252	5.946056334354351e-6	3.44441344164921e-7	0.0169603935684198	-6.614822149527233	0.005058310859433919	0.8554744580116547	0.730869635768765	0.02732703663823081	0.1851027949498662	NoChange	NoChange	0.7804804369127383
YDR034C-D	NA	-0.07317693222675559	0.002452163122753387	4.003274450513848e-5	0.020969595941200382	-3.489668204954771	0.010304465437479576	0.7752202608261515	0.7070354066913153	0.03557542419505391	0.28965123173182616	NoChange	NoChange	0.4199964379796076
YDR035W	ARO3	-0.13157392606037335	1.873340273057921e-6	1.366065741856221e-7	0.019061660623444585	-6.902542682904873	0.04346232893353487	0.1956766370293984	0.3943273326421569	0.03234044633020027	1.3439000961761223	NoChange	NoChange	0.7426416386294286
YDR036C	EHD3	-0.09855597152007396	0.0022538953454456874	3.73399918069935e-5	0.02715358048246729	-3.6295755391709856	0.011217968745755653	0.8022757482769085	0.7161766959208908	0.04406122428884186	0.25459956973089626	NoChange	NoChange	0.504652415481626
YDR037W	KRS1	-0.14082804613592023	7.0168187385501224e-12	2.6978782162429258e-11	0.009519176448668768	-14.79414179318156	0.09715582860621208	8.679109853123728e-6	8.176959693509331e-4	0.016149511945701925	6.016022585256478	NoChange	NotSignificant	0.9161166004081793
YDR038C	ENA5	-0.11497616092393657	2.6902683471589353e-8	5.454436650845049e-9	0.012744479481553227	-9.021644319829365	-0.0600023387603956	0.012058422989110463	0.0906806278316917	0.021621316165210902	-2.7751473731715035	NoChange	NotSignificant	0.8972174735260193
YDR039C	ENA2	-0.12970969641147306	6.323738079715969e-9	1.8504043654526515e-9	0.013119916374496412	-9.886472802800299	-0.05194603102186147	0.0307426182091652	0.15106607002292963	0.02225825388982794	-2.33378733475589	NoChange	NotSignificant	0.9056626865236465
YDR040C	ENA1	-0.1287492098345664	4.871955195639242e-8	8.398078453043599e-9	0.014829868871192298	-8.681749714231637	-0.06598028560847403	0.016759559171731254	0.11012273855249373	0.025159229454351163	-2.6225082023353887	NoChange	NotSignificant	0.8891473926638618
YDR041W	RSM10	-0.1423927246587746	0.016880188051626045	2.0177017020669194e-4	0.05198191467193027	-2.739274333341655	-0.009136246568090898	0.912978190334339	0.7467333386651638	0.08199160715068833	-0.1114290460400397	NoChange	NoChange	0.47540455447730157
YDR043C	NRG1	-0.08277372161962948	0.031250531191064024	3.463168624687988e-4	0.03483624403219732	-2.3760805425270894	-0.011299391036585919	0.8442277417311401	0.7277788557273971	0.0565193830544775	-0.19992063653091796	NoChange	NoChange	0.3030090748532006
YDR044W	HEM13	-0.14758139999568937	8.500089959684799e-6	4.479048408563688e-7	0.02449136960550416	-6.025853285172019	0.03875680304887702	0.3626412731894386	0.5259047378424857	0.04155019797600279	0.9327705988611874	NoChange	NoChange	0.6838146469301092
YDR047W	HEM12	-0.10608717310449933	2.0531535591526606e-4	5.369583826334007e-6	0.01951769129855738	-5.435436572989583	-0.09150949950764897	0.021006074636443012	0.12416283687777828	0.034010633666085484	-2.6906143650860543	NoChange	NotSignificant	0.8622637952083596
YDR049W	VMS1	-0.12827682223721312	9.959775570510109e-4	1.9310239583763605e-5	0.02794992316947104	-4.5895232505442625	-0.02211014804955175	0.6198417595713226	0.654542408459353	0.0431931873198204	-0.5118897081115821	NoChange	NoChange	0.7885364468608251
YDR050C	TPI1	-0.13563783684195205	1.0990630672345565e-6	9.157465875224852e-8	0.019317426833702214	-7.021527142803048	-0.003920154075488446	0.9060421029581305	0.7467333386651638	0.03277247954099271	-0.11961725601460854	NoChange	NoChange	0.7842580815141206
YDR052C	DBF4	-0.13277067761232614	7.017388879272882e-6	3.8852842667250997e-7	0.02130108275542298	-6.233048297909853	0.06081187955023842	0.10508882183921832	0.29480360051928417	0.03563330371030971	1.7066023415797913	NoChange	NoChange	0.6820078805885436
YDR054C	CDC34	-0.09163916124233396	0.0015196062595057359	2.715067470387919e-5	0.024542725699808282	-3.733862422748334	0.020102436520625135	0.6350779853812627	0.660992862089795	0.04163974582126649	0.4827703945867581	NoChange	NoChange	0.45520189198810856
YDR055W	PST1	-0.08752631249340281	3.9474309700028264e-8	7.182444547005061e-9	0.009944759970723246	-8.801249376664176	0.062049709525605345	0.001598698821205543	0.027199963026921473	0.01687152463349845	3.6777772533020228	NoChange	NotSignificant	0.790787660271856
YDR056C	EMC10	-0.07199228697913729	0.03520195270927108	3.835180381278768e-4	0.03063022481311294	-2.3503675672767854	-0.1181440551446277	0.037128078771473234	0.1677267040872502	0.050885730242000375	-2.321752180478944	NoChange	NotSignificant	0.6274649060133007
YDR057W	YOS9	-0.11522999278602265	0.06058839107732884	6.183277179572925e-4	0.055120818620253434	-2.0904985751369605	-0.06879465843925746	0.4250252346880592	0.5628716430251113	0.08304001716683432	-0.8284518812302658	NoChange	NoChange	0.50437151291133
YDR059C	UBC5	-0.10678508331474378	9.233046872254195e-5	2.846590244619791e-6	0.021346129708700753	-5.002550100274984	-0.05179975842762255	0.16745341748741788	0.36712427617067395	0.03600956205707935	-1.4385000946558	NoChange	NoChange	0.7253615581792217
YDR060W	MAK21	-0.14197477057920005	2.324511230557862e-5	9.857607705079825e-7	0.02414398799209276	-5.880336364717265	0.13535595580663423	0.0021935423601979636	0.033818616717951486	0.03716095532573347	3.642424007137998	NoChange	NotSignificant	0.6533522663113145
YDR061W	YDR061W	-0.12253947368146109	0.0031595289110281652	4.914972941534105e-5	0.03491378553371396	-3.5097733404798728	-0.06337953261421807	0.2563747971992176	0.44563130662578204	0.05371132161847315	-1.1800032228665118	NoChange	NoChange	0.7202092017483981
YDR062W	LCB2	-0.07613538453465504	6.059274953395273e-4	1.2664942605304636e-5	0.018557151885419117	-4.10275159705282	-0.03244805922957902	0.31564040952230327	0.49100609124083616	0.031482654793492326	-1.030664645101221	NoChange	NoChange	0.6163131373129933
YDR063W	AIM7	-0.10948498474452471	0.00890462335704423	1.1644068546269301e-4	0.03452824981949081	-3.1708813889177105	-0.06200777375555028	0.2856263645178151	0.4694807474567664	0.05524958681208608	-1.1223210404532078	NoChange	NoChange	0.6834190328925909
YDR064W	RPS13	-0.12486527538010841	1.949749197104845e-5	8.505552458672004e-7	0.02214509250691214	-5.638507734439775	-0.006196441664363162	0.8707396427632598	0.7358208104068983	0.03756968240977041	-0.1649319681965613	NoChange	NoChange	0.7011461836476166
YDR067C	OCA6	-0.05911610877180061	0.6142595012320968	0.005436133591185403	0.11125543192217918	-0.5313548089332939	-0.020053054595127587	0.8906836042571747	0.7422693767161893	0.13985866432793112	-0.1433808530310896	NoChange	NoChange	-0.07228905138327635
YDR068W	DOS2	-0.06296573080853714	0.09793740265246201	9.526768905170805e-4	0.03481903232589649	-1.80837107186654	-0.033473504563408835	0.5382787296472229	0.6253005151258285	0.05269652281246719	-0.6352127764204114	NoChange	NoChange	0.33716074118327655
YDR069C	DOA4	-0.12505462201596007	0.0034769248786701975	5.3308077786697594e-5	0.036881463608472324	-3.3907174439582928	-0.019626142316425385	0.7433797468823591	0.6990158828910484	0.0589789079550154	-0.3327654410182485	NoChange	NoChange	0.5437021199803669
YDR070C	FMP16	-0.05668472738014837	0.0537118118442906	5.542608122453073e-4	0.027460154052314154	-2.0642538010587517	-0.09081218017483784	0.06357627508984498	0.2236657354732228	0.04593644466401079	-1.9769092022479755	NoChange	NotSignificant	0.47373165657231375
YDR071C	PAA1	-0.07283447859452256	0.21096092912512102	0.0019462737227143043	0.05449161627141024	-1.3366180630750744	-0.03290073400693042	0.7285685761671341	0.6953582580522895	0.09217961230304292	-0.3569198566247858	NoChange	NoChange	0.15367854057063624
YDR072C	IPT1	-0.0925633993834398	2.875074149275308e-5	1.1440338299600343e-6	0.016952736555200493	-5.460085991547167	-0.052750303533978575	0.08234910328818938	0.2556252056894606	0.028760725571888655	-1.8341089275417253	NoChange	NoChange	0.7648265340372398
YDR073W	SNF11	-0.09350282489211806	2.257182947367609e-4	5.813899255874404e-6	0.01940642646920536	-4.818137179479739	0.0018667035735225298	0.9582024120124801	0.753013160542043	0.03502773648761055	0.05329215532333327	NoChange	NoChange	0.640433412870497
YDR074W	TPS2	-0.05035925429982398	0.015392575051228556	1.8639575109855806e-4	0.0189164578991802	-2.6621926032995025	-0.16780554138611511	4.78073858041582e-5	0.0023275684397429225	0.032092226093350794	-5.228853271131691	AccelDeg	AccelDeg	0.7868391680510971
YDR075W	PPH3	-0.13988310315607153	0.003646952237321693	5.5495268936121504e-5	0.03804615679619625	-3.676668418978304	0.033089407860605276	0.6323241992609085	0.6605600457280572	0.0672416473473663	0.49209692453945075	NoChange	NoChange	0.5612190037002255
YDR077W	SED1	-0.04945175568866908	0.001969441138624277	3.3610405166226346e-5	0.013789572406759702	-3.586170348866484	0.021878466693908326	0.36141841775702166	0.5252583157239812	0.02339434146535132	0.9352033578851487	NoChange	NoChange	0.38484776593203185
YDR080W	VPS41	-0.0976122279970607	0.009377571624401443	1.2195098424899521e-4	0.03306999697816181	-2.951685422333729	0.035159269014462174	0.5158209841975715	0.6158833810866898	0.052909228832878116	0.6645205343196005	NoChange	NoChange	0.3590310193262094
YDR081C	PDC2	-0.09789977963151202	4.994972632097964e-7	4.9689306902614714e-8	0.01318743826440899	-7.423714725226772	0.06389135896816256	0.010113958945834646	0.08261217192747616	0.0223728064011318	2.8557597032140953	NoChange	NotSignificant	0.7308284110985998
YDR083W	RRP8	-0.11751920672643569	0.09204205107384594	9.013020264366869e-4	0.061417810018894965	-1.913438572464263	0.15479952303432595	0.11060569378435903	0.3020363718957093	0.08629980109571987	1.7937413652046459	NoChange	NotSignificant	0.15304735773382772
YDR084C	TVP23	-0.09125978406039303	0.006560346452934862	9.027761158980712e-5	0.028939965046858196	-3.1534172177689084	-0.007914209862181602	0.8882177546522552	0.7414068086376447	0.05535625337323897	-0.14296866893827015	NoChange	NoChange	0.42069348308282284
YDR085C	AFR1	-0.06430254732772613	0.05044282548279896	5.245962256328115e-4	0.029579524805260386	-2.173887097614585	-0.02783353015371369	0.5817410542599378	0.6408665186580981	0.04916492233549708	-0.5661257830080589	NoChange	NoChange	0.3647655311585456
YDR086C	SSS1	-0.10287386563846777	0.002906723589338701	4.6075634205952215e-5	0.029617367381664296	-3.4734304475068085	0.020661856241107997	0.6844011608554447	0.682586797040135	0.04996678404734751	0.4135118286085661	NoChange	NoChange	0.4279918359548307
YDR087C	RRP1	-0.18605696338662778	7.400295718846926e-5	2.409797616903335e-6	0.02712688760960898	-6.858765593171921	0.12411866531959945	0.01609663559723201	0.10801610323500577	0.04200671434902415	2.95473395725088	NoChange	NotSignificant	0.8220922895286094
YDR088C	SLU7	-0.20567291088570733	0.053453098790060445	5.518586136542782e-4	0.08175502590401383	-2.515721921820217	0.3577814473153991	0.12213784549421468	0.3189344704354939	0.19246581918957073	1.8589349985464143	NoChange	NotSignificant	0.4003267963018452
YDR089W	VTC5	-0.11023507100336201	4.855765255400935e-6	2.932527957816679e-7	0.01591925365500899	-6.924638138966809	-0.06344642386672315	0.057867038191761436	0.21367437917728074	0.030893782960348073	-2.0536955266422416	NoChange	NoChange	0.8412210594644818
YDR090C	YDR090C	-0.12325347044458279	1.5226385404647942e-6	1.168093023620695e-7	0.01667415751738316	-7.391885935831448	-0.1308813927167072	6.324583820866012e-4	0.014905733633910477	0.030914768350387898	-4.23362036012361	NoChange	NotSignificant	0.8930848608715263
YDR091C	RLI1	-0.14443554328663946	1.233070172724038e-4	3.588533967051342e-6	0.030064678785864336	-4.804160533873705	0.05479438572550688	0.2961493675458017	0.47851591098055407	0.05100545113478882	1.074284895171406	NoChange	NoChange	0.5543024521151422
YDR092W	UBC13	-0.07018750406854316	0.029892460527197563	3.3300026312904917e-4	0.028791823869244018	-2.4377581770190946	-0.07932368858954802	0.1007690616999526	0.2883697796588987	0.044904736541535664	-1.766488230393597	NoChange	NotSignificant	0.5924631034444372
YDR093W	DNF2	-0.14208195359047832	2.0166362526732877e-8	4.403181157479424e-9	0.015461137845610165	-9.189618190411466	0.010865064636473227	0.6833519520155384	0.682275977200498	0.026230192462368317	0.41421978325401215	NoChange	NoChange	0.8538095554474355
YDR094W	YDR094W	-0.061889220867747424	0.1893654273610344	0.0017554070647134903	0.04423743656164944	-1.3990236704041021	-0.046199191080568344	0.5013907429054214	0.6090703639281808	0.06646068520164856	-0.695135642077647	NoChange	NoChange	0.25634094051239587
YDR096W	GIS1	-0.03449070845096358	0.11869837284072846	0.0011377315625051585	0.021106840993903968	-1.634100927795169	-0.10844597141783037	0.00691081804871389	0.06873969086531062	0.03580826373007849	-3.0285180045391904	NoChange	NotSignificant	0.5498468651394592
YDR097C	MSH6	-0.10749746913027611	7.371621527905229e-4	1.4896083189352543e-5	0.02501420629047359	-4.297456728467752	-0.07411011280794451	0.09844130522584052	0.2852380914329743	0.04186314102598832	-1.7702950851666268	NoChange	NoChange	0.7522706518601955
YDR098C	GRX3	-0.13328999819408532	2.9172982563641645e-4	7.033374267206233e-6	0.028434139690690887	-4.6876747334023765	0.0407570513901371	0.3762493911300232	0.535090127515176	0.04469513014208464	0.9118902050530227	NoChange	NoChange	0.6313105747325816
YDR098C-B	NA	-0.06536495127084128	2.7600209830790516e-5	1.1086133740160622e-6	0.01193058666755738	-5.478770918163393	0.011131280773355071	0.5887607716186474	0.6443394926747522	0.02024052741809349	0.5499501343727117	NoChange	NoChange	0.6534100038204951
YDR099W	BMH2	-0.08187416562037277	4.0035938382399425e-8	7.253635778205554e-9	0.009311083048500484	-8.793194647056477	-0.08190039010715472	5.271249340224694e-5	0.0025005757360468447	0.015796476484077577	-5.184725225888704	AccelDeg	AccelDeg	0.9210853216010513
YDR100W	TVP15	-0.12675614611882516	0.028022384730052946	3.147204053306705e-4	0.05127415461769403	-2.472125519453875	0.043506098761218824	0.5607479378201679	0.6327898417581184	0.07287195880054023	0.5970211241377568	NoChange	NoChange	0.2946486435281799
YDR101C	ARX1	-0.22045524098473646	7.234236647588368e-7	6.595525834038527e-8	0.026099378970034545	-8.446761941648019	0.2458081005930904	2.3858744254839538e-5	0.0015764514877203205	0.03976213518906885	6.181964309116538	NoChange	NotSignificant	0.8126170003603083
YDR103W	STE5	-0.06721149165915127	0.04241279557535017	4.4965226986364124e-4	0.030478041831593434	-2.205243106841597	-0.06272616565329671	0.2398549515999106	0.42978345054457445	0.05138200135110807	-1.2207808961093338	NoChange	NoChange	0.4437958072709123
YDR104C	SPO71	-0.06702465643434792	0.04110240213670789	4.377216313728275e-4	0.030327061762961904	-2.2100609995856693	-0.05657574425295992	0.2880061792930181	0.47091042793432325	0.051580702585527605	-1.0968393491567874	NoChange	NoChange	0.3857453802755466
YDR105C	TMS1	-0.11297165603784776	7.617429361824154e-4	1.5293326546435604e-5	0.0272568988356254	-4.144699538972906	-0.022918934620966894	0.6050735180691302	0.6502676948396409	0.043446845518533325	-0.5275166550627999	NoChange	NoChange	0.6638788896263628
YDR107C	TMN2	-0.09380271526858378	5.364969943551769e-4	1.1507483930488259e-5	0.020576336617457707	-4.558766558523258	-0.02342529187479496	0.5322486386991394	0.6230330987983973	0.03650763518386399	-0.641654595177633	NoChange	NoChange	0.7103184152136148
YDR108W	TRS85	-0.13885895828373168	3.8044117956758587e-4	8.769891473831902e-6	0.030494122948915767	-4.553630170520083	-0.042629035643923285	0.4272187478852898	0.5637150070125951	0.0522356758300038	-0.8160904394662292	NoChange	NoChange	0.7074216505876405
YDR109C	YDR109C	-0.11809156110594436	0.0017266762753754051	3.0068076970919934e-5	0.030051529308785917	-3.9296356565593786	0.0189327726925032	0.6802214096160334	0.6806195914067196	0.04490942641325986	0.4215768092489632	NoChange	NoChange	0.6169069557860375
YDR110W	FOB1	-0.12989370620407942	0.002531846504458673	4.114429984225724e-5	0.034186532866065406	-3.799557758985728	0.056793605539970635	0.30575411237742367	0.48599518411043235	0.05308781787807142	1.0698048593824374	NoChange	NoChange	0.5320084124930948
YDR111C	ALT2	-0.06243109083835103	0.03602834719360791	3.909209409962304e-4	0.027110878638349423	-2.3028058836145484	-0.07900995112689084	0.07351069567981551	0.2407142556829723	0.041060615309478354	-1.9242271585894217	NoChange	NotSignificant	0.6106172969770042
YDR113C	PDS1	-0.1459354131330524	2.971426941003259e-5	1.1714261000314488e-6	0.024109246460745862	-6.053088941235106	0.004125718482193145	0.9218062933061429	0.7478975207128736	0.04128052540731839	0.09994345860388976	NoChange	NoChange	0.7818290291727679
YDR115W	MRX14	-0.10313792258795967	0.03598853179094077	3.9058846744299163e-4	0.042598093107567056	-2.4211863739421338	-0.020723179621134895	0.7750515308482084	0.7070354066913153	0.07057814452758002	-0.2936203517370287	NoChange	NoChange	0.43035266776565184
YDR116C	MRPL1	-0.09522028255884561	0.022454574626981774	2.593720033101313e-4	0.037426398591026595	-2.544201049087201	-0.019337234707792996	0.7679274706962143	0.7065425788326486	0.06435218154535548	-0.3004907408486858	NoChange	NoChange	0.3337843611166901
YDR117C	TMA64	-0.07957555079140005	0.09768016683699027	9.503917864173143e-4	0.04430478494873422	-1.7960938278670848	0.007724294079405578	0.9037482052220723	0.746642125132364	0.06254004679520707	0.12350956667332635	NoChange	NoChange	0.19933147049050715
YDR119W	VBA4	-0.1186232234854964	4.315087235849934e-8	7.687148557062691e-9	0.013556082317162403	-8.750553494007328	-0.06483498433611372	0.01095698750220731	0.08586747896634864	0.02299821990888181	-2.8191305497985404	NoChange	NotSignificant	0.8931370324003045
YDR120C	TRM1	-0.10911393801378964	3.585030765420341e-4	8.36838491517829e-6	0.024211232301286554	-4.5067486303863795	0.11178251124667674	0.010415819266071139	0.0841490104472704	0.0385302336624287	2.901163595996492	NoChange	NotSignificant	0.5053900400890152
YDR121W	DPB4	-0.13006590623866318	5.926172901888387e-4	1.244170680020401e-5	0.030025465870863324	-4.331853060933819	0.019255935207364714	0.7095051950707181	0.6883425601487203	0.050716345814037854	0.3796790738427932	NoChange	NoChange	0.6046827311565798
YDR122W	KIN1	-0.08809582817295096	2.8697470034696028e-8	5.7363759005914126e-9	0.009805554368646654	-8.984278181623075	-0.07201570974696724	3.6161950637352767e-4	0.010048480150755292	0.016635358979277495	-4.3290745836429805	NoChange	NotSignificant	0.9147229280589243
YDR123C	INO2	-0.0920364463734501	0.005289223855473483	7.577339356967683e-5	0.028794466825849133	-3.1963240344088573	0.10881364819608161	0.038746234631204086	0.17320434932411516	0.04857848731472455	2.239955466112245	NoChange	NotSignificant	0.30664612081528386
YDR124W	YDR124W	-0.042862809890786654	0.32825396784730404	0.0029610216359566995	0.04146555123199551	-1.0336968547933592	-0.07868580181674417	0.22512680095410084	0.4169236248990316	0.0604170111026247	-1.3023782603725298	NoChange	NotSignificant	0.3682039710927344
YDR125C	ECM18	-0.11157663820199991	0.05901768503964358	6.040354599927811e-4	0.0495440479189742	-2.252069479354526	0.048987483076555614	0.5501783320607353	0.6300682277269812	0.07805445884401396	0.6276064660758646	NoChange	NoChange	0.34770164301525075
YDR126W	SWF1	-0.09657312154821669	0.002282607453268636	3.7686383247016186e-5	0.025956752088833242	-3.720539504238015	0.04403689641156284	0.3360016764749729	0.5083342650802317	0.04419930613014513	0.9963255142941819	NoChange	NoChange	0.4605268300748272
YDR127W	ARO1	-0.08542237814320591	3.0665674971614627e-7	3.4540953603448374e-8	0.011125196903993937	-7.678280113185173	-0.016165531914325727	0.4024002620094628	0.5496298432395247	0.018874164300679824	-0.8564899434378381	NoChange	NoChange	0.8308759280105856
YDR128W	MTC5	-0.1125192353441953	7.709133267389226e-4	1.5438883430710534e-5	0.02754274083369808	-4.085259198551871	-0.09890360555264302	0.0391404481020919	0.17365240343613256	0.04425536584054552	-2.234838729138475	NoChange	NotSignificant	0.7205122837305719
YDR129C	SAC6	-0.12060202270596629	2.3607989883256178e-4	6.025878360113474e-6	0.026701481527535372	-4.516679068223157	0.007442599606875076	0.8712326851883481	0.7358375778294741	0.045299706043076475	0.16429686320255027	NoChange	NoChange	0.5750644386510344
YDR130C	FIN1	-0.1391061908756811	0.001751084610779902	3.0418473435569545e-5	0.034747377198233426	-4.003358011227199	0.03263786587509467	0.5091003246146638	0.6135463444299175	0.04796103780657252	0.6805079157528576	NoChange	NoChange	0.6597701857019234
YDR131C	YDR131C	-0.0727821260268911	0.19292340289196092	0.0017868331655954397	0.05171760257974775	-1.407298915580284	-0.030346749599373755	0.7022203896748394	0.6866625524585702	0.07687622355452946	-0.3947481834594587	NoChange	NoChange	0.1708869213584695
YDR132C	YDR132C	-0.06447642112668404	0.22127493518635208	0.002032619457929274	0.04801995663463401	-1.3427005279755073	-0.0022539855905118348	0.9726909241298536	0.7558860546300589	0.06353618290731973	-0.03547562172250299	NoChange	NoChange	0.2873114211026536
YDR133C	YDR133C	-0.08167106960970624	0.0011363681380614583	2.1427647740683007e-5	0.021338406304304856	-3.8274212443517746	-0.19868908190666035	2.702114380317081e-5	0.0016195255202100293	0.036201119852317123	-5.4884788845542545	AccelDeg	AccelDeg	0.8357018912889229
YDR135C	YCF1	-0.11029381633249657	6.639923843182928e-5	2.2121055195078227e-6	0.021708070050548263	-5.080774848969633	-0.038134717195728696	0.3134476236923142	0.488751720579514	0.036828263294614146	-1.035474219641131	NoChange	NoChange	0.7027711631004385
YDR137W	RGP1	-0.09885085435886003	0.06635459389493446	6.709024055770765e-4	0.049646251071281386	-1.991104106066969	-0.023411096845659844	0.7925339316892955	0.7132168326828059	0.08732303775146448	-0.2680975999975129	NoChange	NoChange	0.23884776965041343
YDR138W	HPR1	-0.13012266317340734	0.001703854394698391	2.9768060834088123e-5	0.03458820408152096	-3.762053180521346	0.01533683201542991	0.7769754854696114	0.7079892204640249	0.05323605640839875	0.2880910617753855	NoChange	NoChange	0.5984254148999676
YDR140W	MTQ2	-0.10408410223231863	0.10243177874887872	9.927664822252987e-4	0.05789781497163311	-1.797720730623675	-0.05735845923555165	0.535420069019041	0.6241701715338791	0.08936748044423691	-0.6418269705090534	NoChange	NoChange	0.4303872645322988
YDR141C	DOP1	-0.11075886436436332	7.717227897042677e-5	2.4873225255336644e-6	0.022092958660996163	-5.013310623710244	0.036782172589976174	0.338752459263695	0.5096042340931	0.037481236085454915	0.9813489743538628	NoChange	NoChange	0.5838741712824624
YDR142C	PEX7	-0.11435203339364577	0.0027890336316339992	4.447501311730068e-5	0.029046507732970756	-3.936859964196127	0.0016809528267682603	0.9715180274353077	0.7558860546300589	0.04591761872982454	0.03660801394468749	NoChange	NoChange	0.6486311645917853
YDR143C	SAN1	-0.08426875063474527	0.002144102300673682	3.59123273877262e-5	0.02331912647522515	-3.613718152104651	0.0028985319036696736	0.9392416912079466	0.7507533547018032	0.037468909847214966	0.07735831961722044	NoChange	NoChange	0.4848787853874953
YDR144C	MKC7	-0.0514821150903878	0.13233772896712778	0.0012588303196462505	0.03265729097812962	-1.5764355691617242	-0.05443909849811793	0.3110051078352979	0.48769922202668703	0.05222253012745082	-1.042444675990564	NoChange	NotSignificant	0.30760643937718535
YDR145W	TAF12	-0.12785603156252878	2.6668760321476605e-4	6.567217954057984e-6	0.027493999508215263	-4.650324938149691	0.024804598379903155	0.6120003944620203	0.6524062969902227	0.0479468797326935	0.5173349865140372	NoChange	NoChange	0.587998112752468
YDR146C	SWI5	-0.13492069918945973	1.106520974615766e-5	5.51019706147398e-7	0.02245327005113035	-6.0089554386608155	0.011063813678049657	0.7802625111356164	0.7089930422330923	0.03906854203147891	0.2831898274866554	NoChange	NoChange	0.7134166862945246
YDR147W	EKI1	-0.09039984462187113	0.033133866323571515	3.6471971962158975e-4	0.03756751192532509	-2.406330363361929	0.0100253870061596	0.8574097885719386	0.7311344075172076	0.05461099341638568	0.18357818415278174	NoChange	NoChange	0.40634929668883135
YDR148C	KGD2	-0.06289501131169396	0.007282086322993939	9.836559175708299e-5	0.020930736247419146	-3.0049115601200698	-0.11945655807712245	0.0032586260171388673	0.04328210071766851	0.03550949778930752	-3.364073431449451	NoChange	NotSignificant	0.6978326524858451
YDR150W	NUM1	-0.09180824326777973	2.5544910539697526e-4	6.360362533585698e-6	0.02048408442684627	-4.481930524922881	-0.07692068042200378	0.03930085976844897	0.1737391326777628	0.03475174222601823	-2.213433787627895	NoChange	NotSignificant	0.7250286204351618
YDR151C	CTH1	-0.028033938441943775	0.2858808954004131	0.0025947367068616225	0.0254883726357035	-1.0998716490308411	-0.04661034010261945	0.3071757983738526	0.48628880717159545	0.044349600542120074	-1.0509754210379478	NoChange	NotSignificant	0.15050879040169396
YDR152W	GIR2	-0.17942021835842897	0.005159111166013421	7.433459775512479e-5	0.050362544338087484	-3.562572556977419	0.07120773827768848	0.37025419664030224	0.5314632048389877	0.07589920464332697	0.938188201211263	NoChange	NoChange	0.5866597072866813
YDR153C	ENT5	-0.11291726536104907	1.696210430970339e-6	1.2647864852025875e-7	0.015844000028141094	-7.126815523888707	0.025765378574796063	0.32569091605567624	0.5003813758721741	0.02545796084190406	1.0120755049786232	NoChange	NoChange	0.7749426876970985
YDR154C	YDR154C	-0.08291715643467751	1.3656663653079984e-8	3.2666169110703003e-9	0.008802217595402648	-9.420030297590541	-0.03171556946888522	0.047035853889259086	0.19146359324853834	0.01493317399589775	-2.1238331166299753	NoChange	NotSignificant	0.8957399243419774
YDR155C	CPR1	-0.0950193517895506	6.435666648563815e-6	3.634090929782598e-7	0.015431131130725462	-6.157640096801086	-0.03638134051240336	0.18069057333363497	0.38183031486652563	0.026179285348386882	-1.3896995287782028	NoChange	NoChange	0.7834344981633277
YDR156W	RPA14	-0.0908978200934432	0.005714778784475446	8.083631790106108e-5	0.027895259989666483	-3.2585399859013817	0.06420360676745163	0.16551666025999376	0.3662912104028387	0.04388073533418522	1.4631388074628253	NoChange	NoChange	0.3741272593670346
YDR157W	YDR157W	-0.04991927573135438	0.21639256462067724	0.0019907768357812087	0.0371938044923896	-1.3421395421263937	-0.10382453762798913	0.07209072086939775	0.23753120272662168	0.05012690153147111	-2.071233897487262	NoChange	NotSignificant	0.5627328675443363
YDR158W	HOM2	-0.0883341121790055	5.872427112583143e-5	2.000235897146641e-6	0.017198904087998016	-5.1360314428782745	0.005814100630365715	0.844175715971778	0.7277788557273971	0.029178354715858727	0.19926074266297455	NoChange	NoChange	0.6393135762394002
YDR159W	SAC3	-0.1602632817957334	9.129319828090693e-5	2.824865451175303e-6	0.03150169800957857	-5.087448992336951	0.0757585063298758	0.150966910352201	0.35154338122719625	0.050375868134116715	1.503865027758576	NoChange	NoChange	0.6211911293642018
YDR160W	SSY1	-0.07779247100196371	0.0020223744379275197	3.4196325044335824e-5	0.02022625222212869	-3.8461139586133632	-0.04538701105694967	0.15604077441627787	0.35791566379455353	0.030142690274320347	-1.5057385602909013	NoChange	NoChange	0.7437143482482027
YDR161W	ACL4	-0.11783480222512951	5.385890405090132e-4	1.1546539955256328e-5	0.025215400626926707	-4.6731282983978275	0.07345389172996589	0.0758015771127784	0.244790594474082	0.03779768614958789	1.94334360678231	NoChange	NoChange	0.6258151668922602
YDR162C	NBP2	-0.07478874480601454	0.0435196060682206	4.598977481819809e-4	0.033703626692831556	-2.2190117843288775	-0.0713049589442632	0.23765146586916985	0.4278967062022143	0.05780095511636038	-1.233629423609309	NoChange	NoChange	0.42474605954030364
YDR163W	CWC15	-0.10043286820952853	0.05911976409300495	6.044989718511377e-4	0.04889112165532977	-2.0542148514725276	-0.03222088343090128	0.6943505600082127	0.6859629609953845	0.08031712415760657	-0.4011707810612607	NoChange	NoChange	0.35256086605347503
YDR164C	SEC1	-0.07699450057775134	0.0012940220912067547	2.3795123415314167e-5	0.02042023953088444	-3.770499384265379	-0.02868417833114984	0.4179592771651892	0.558309806499709	0.034643427823446996	-0.8279832607019367	NoChange	NoChange	0.562615261447112
YDR165W	TRM82	-0.10692160194249911	0.04541649264298653	4.7698359524674973e-4	0.04789595840843185	-2.232372114380241	0.09213398576536834	0.19107634114060407	0.3903659880176651	0.06649305516427209	1.3856181752778534	NoChange	NoChange	0.19163746862826625
YDR166C	SEC5	-0.05628728893581618	0.25337057508035415	0.00231347258099395	0.04709580128219409	-1.1951657558292186	-0.011783873394939677	0.8741208833345029	0.7367633797954625	0.07292907462588948	-0.1615799111038831	NoChange	NoChange	0.05405356588840671
YDR167W	TAF10	-0.1028757855870772	0.009949441220527626	1.280580206248083e-4	0.03162485813573131	-3.2530038599870625	-0.06281259383446429	0.22854592478054125	0.4192650290183077	0.04861663053733358	-1.2919980907814945	NoChange	NoChange	0.76427444624488206
YDR168W	CDC37	-0.09818138069897284	0.019809660579683423	2.3228671937630118e-4	0.03765659886093958	-2.607282220615372	-0.003149389858216137	0.9574385669417596	0.753013160542043	0.05803500498133744	-0.054267073109219154	NoChange	NoChange	0.4266663972319419
YDR169C	STB3	-0.0556450271644724	0.03567441733545423	3.879705112765016e-4	0.02460913298995532	-2.2611534988731607	-9.969670992840845e-4	0.9811977711908808	0.7581939016136862	0.041749986391966684	-0.02387945926315118	NoChange	NoChange	0.22397485271780682
YDR170C	SEC7	-0.08874685046261382	1.1276232678210675e-9	6.668146414946143e-10	0.0080756407659804	-10.989450005808893	-0.029134032322977014	0.04678774994560188	0.1913378112992473	0.01370051891806633	-2.1264911568100624	NoChange	NotSignificant	0.9184666407862312
YDR170W-A	NA	-0.06181300634627726	7.390590593180348e-4	1.492732997969456e-5	0.015392510912420925	-4.015784474539336	0.007549387625026637	0.7756385992630256	0.7072426234756138	0.02611376521855023	0.28909609785661383	NoChange	NoChange	0.50087829673308
YDR171W	HSP42	-0.08306602900795931	0.002541237696712019	4.124968091220386e-5	0.023714607848870056	-3.502736774621268	-0.14740360459646754	0.0017770500081655234	0.029009967825429268	0.04023474226767217	-3.663590128546777	NoChange	NotSignificant	0.7557744327235787
YDR172W	SUP35	-0.14443160391781598	1.1661225338963308e-7	1.6016074812583316e-8	0.016624175304712583	-8.688046250142277	0.04720170925487959	0.09515881792621975	0.2790041989864822	0.02671153769153178	1.7670906781919824	NoChange	NoChange	0.8288522996470893
YDR173C	ARG82	-0.07967486350559172	0.06683508745380741	6.752795290091884e-4	0.03875263343538146	-2.055985785803345	-0.05636114711207157	0.3947775991472704	0.5442252499732687	0.06338341162242005	-0.8892097422558972	NoChange	NoChange	0.4392851515798797
YDR174W	HMO1	-0.0625724017168299	6.351324001879421e-4	1.3159095441915188e-5	0.01532834546835851	-4.08213670849178	-0.07152710465916472	0.012720522611585749	0.09292512743076385	0.026004906998411646	-2.750523378665939	NoChange	NotSignificant	0.7294742179443059
YDR175C	RSM24	-0.0787645501531559	0.0101099371799832	1.2965341737336978e-4	0.02583582848768015	-3.0486558691436922	0.022421781996129257	0.5997726087222831	0.648365885768232	0.041602128705422396	0.538957565246098	NoChange	NoChange	0.40747682966795296
YDR176W	NGG1	-0.09028781178210497	2.3669825746915442e-4	6.031039957411541e-6	0.019750734292202362	-4.571364813395865	0.005245358503187068	0.8705703068555902	0.7358208104068983	0.031737337242999646	0.16527405758792965	NoChange	NoChange	0.5941327734328514
YDR177W	UBC1	-0.17610411766197193	3.346791007304732e-4	7.890135151274877e-6	0.037387892545663326	-4.710191071799218	-0.015250603096439226	0.8201360994543524	0.72117379750214194	0.06582520562561621	-0.23168333393711993	NoChange	NoChange	0.6864047738525028
YDR178W	SDH4	-0.04918209646240477	0.03803828363963586	4.1022050363049206e-4	0.02205899601784746	-2.2295709388864564	-0.022478640496448432	0.5551686690211297	0.6315405391126558	0.037423617643965235	-0.6006538627639393	NoChange	NoChange	0.2951614105135847
YDR180W	SCC2	-0.14127805192786314	1.8313818511884246e-5	8.147803812108902e-7	0.023522875123189752	-6.005985713395461	0.07184869080311174	0.09900525950569851	0.2859763985007512	0.04102162234205844	1.7514834056050261	NoChange	NoChange	0.6763059974575373
YDR181C	SAS4	-0.15325453469780653	0.001823821867839801	3.156609843693107e-5	0.040566076075904976	-3.77789891265414	0.08515802279182648	0.19422415600253282	0.3931407911415227	0.06266127658979416	1.3590215109932253	NoChange	NoChange	0.5011586496031009
YDR182W	CDC1	-0.09050168011430727	4.8551560885936885e-4	1.0672033279208582e-5	0.020754972507763682	-4.360481811308296	-0.04875331766389964	0.17331310936023475	0.3733325525243904	0.03420787441972744	-1.425207455619749	NoChange	NoChange	0.6956523413363178
YDR184C	ATC1	-0.09040902574334812	0.07192546636037615	7.219142546100999e-4	0.04541290003207646	-1.990822556575105	0.12777344406190794	0.07581554982091827	0.244790594474082	0.06519082084523185	1.9599913362841705	NoChange	NotSignificant	0.15545973812094538
YDR186C	SND1	-0.08914837548999341	5.045028975112844e-7	4.9825547204745006e-8	0.012016939960592684	-7.4185587830461746	0.049564059360240886	0.025119556023186315	0.13668993668577933	0.020387027858015414	2.4311566995163623	NoChange	NotSignificant	0.7384676698782496
YDR188W	CCT6	-0.1446601813252105	3.227053132582085e-5	1.2445450951884137e-6	0.0253378571411593	-5.70925080677883	0.05593782970808335	0.18660537144302597	0.3874262696928001	0.04053845189346883	1.3798708903606534	NoChange	NoChange	0.7015120190165454
YDR189W	SLY1	-0.0671905998736808	0.0017881160040051057	3.1023781055466076e-5	0.018354066930296852	-3.6608017246995015	-0.053007218841160664	0.10591991036674994	0.2951213204203889	0.03113992679998228	-1.7022268286510818	NoChange	NoChange	0.6362190522927635
YDR190C	RVB1	-0.08346828483840046	6.798053453682221e-4	1.3902005146283066e-5	0.0198777679215071	-4.199077339467802	-0.0222304467299084	0.5548333463409194	0.6315405391126558	0.03685443117443967	-0.6031960342756908	NoChange	NoChange	0.6054971765383694
YDR191W	HST4	-0.1362664095178566	0.05647979761729787	5.798727380488467e-4	0.05971681733453711	-2.281876623706923	0.03462576023476306	0.6856594837426111	0.6831052824310724	0.08204490138286641	0.4220342721015693	NoChange	NoChange	0.42345757156390884
YDR192C	NUP42	-0.10607193056418554	4.067474514610221e-4	9.256027749117888e-6	0.02420725190300811	-4.381824545354714	0.027779083686695058	0.5055356250039933	0.6122113376276307	0.040839501790634135	0.6802013361746184	NoChange	NoChange	0.5458340117101828
YDR194C	MSS116	-0.12120089332327517	4.163882794227042e-5	1.5270029343975594e-6	0.02216417566792714	-5.468323980966275	0.03262708605484702	0.40928903046813314	0.5532199211332212	0.0385650790214319	0.8460266874265981	NoChange	NoChange	0.655765069928498
YDR195W	REF2	-0.09519884183112728	0.01112667290072185	1.409113017901276e-4	0.03289394554568865	-2.8941144107780903	-0.03236816679963006	0.5449147198448612	0.6275363248249777	0.052253067932817865	-0.6194500740367253	NoChange	NoChange	0.45946334177032944
YDR197W	CBS2	-0.1038564809538029	0.031914067762861174	3.525689380072859e-4	0.040951170062603105	-2.536105337040061	-0.04444943177523508	0.531996612523757	0.6230330987983973	0.06839495499105203	-0.6498934282660221	NoChange	NoChange	0.5058289092180104
YDR198C	RKM2	-0.11899147244440617	0.0010349761166505258	1.9936706750896278e-5	0.02886162796544975	-4.122826078516806	0.08892619413133276	0.07858278313213499	0.24866846257044856	0.046865473296051306	1.8974777779279426	NoChange	NoChange	0.48980525960656707
YDR200C	VPS64	-0.08065647370414768	0.0857458467286628	8.458731745447355e-4	0.04363129537086113	-1.848592232217189	-0.021390281995640095	0.7671583988207487	0.7065425788326486	0.07084965663110182	-0.301910877381022	NoChange	NoChange	0.24427161439984413
YDR202C	RAV2	-0.07797428758906241	0.06144569849147032	6.261763269897255e-4	0.03744493077143774	-2.082372326043654	-0.07425275665712469	0.2591265136079391	0.4468817361976135	0.06240148176971968	-1.1899197671481552	NoChange	NoChange	0.41371087342783
YDR204W	COQ4	-0.12955098488356748	9.261732117027253e-4	1.812203310365843e-5	0.03099431399599717	-4.179830690890549	-0.005509023405643476	0.9087799831562062	0.7467333386651638	0.04721951831176682	-0.11666835246539693	NoChange	NoChange	0.7104593389837253
YDR205W	MSC2	-0.10248840692176771	0.0023817125110898877	3.911274268374321e-5	0.02874615784241582	-3.5652906201796117	-0.028695407850774776	0.575085072132931	0.6392589494538136	0.050203442051492186	-0.5715824787739204	NoChange	NoChange	0.5275801489530919
YDR206W	EBS1	-0.0829418907289037	3.309334179431182e-4	7.83016549153136e-6	0.018767539671357903	-4.4194333504186245	-0.04900988106073856	0.12151462052188323	0.31820531462379387	0.03015744766544793	-1.6251335857208595	NoChange	NoChange	0.6974692663513924
YDR207C	UME6	-0.056029408930879154	0.025570400250636255	2.8962683293719136e-4	0.022897481855419267	-2.4469681550427076	-0.012709933192940686	0.7339869811117594	0.6961991076193411	0.036791416019825905	-0.3454592013009677	NoChange	NoChange	0.3244144989787817
YDR208W	MSS4	-0.07373378245680769	0.001466114412431535	2.6349743822919383e-5	0.019662616224666158	-3.7499476984304296	0.033180393002447635	0.3331071054081015	0.5070140490450278	0.03336004125175897	0.994614867291213	NoChange	NoChange	0.42007070382078104
YDR210C-D	NA	-0.06608078969050822	2.6812923347078047e-5	1.0862524309966561e-6	0.012032142634067487	-5.492021803615329	0.011376305311776552	0.5838210452714183	0.6417807556947619	0.020412819559452178	0.5573118049000115	NoChange	NoChange	0.6542667809626197
YDR210W	YDR210W	-0.09520532788069982	0.03736177997985648	4.0333345563197743e-4	0.041935448782039954	-2.2702827952439657	0.01806406155321119	0.7944638400248945	0.7137297026840017	0.06819029710491877	0.26490662631103534	NoChange	NoChange	0.22563339439869567
YDR210W-B	NA	-0.07408915431313187	0.0016482844983964746	2.8915851976028535e-5	0.020218791558328265	-3.66437104311578	0.013811486717127397	0.6917017126778446	0.6855177072679584	0.034301666489703855	0.40264768830613856	NoChange	NoChange	0.43863707687463616
YDR211W	GCD6	-0.1484881795290486	6.477776708823894e-7	6.101844471311289e-8	0.01878519150790921	-7.904533710318044	0.10420934266644084	0.005068207505572746	0.05673655101115701	0.032108340059560474	3.2455537244570762	NoChange	NotSignificant	0.7753315078731365
YDR212W	TCP1	-0.17079186801246538	9.129407781647541e-5	2.824865451175303e-6	0.033571250256754996	-5.087444367017571	0.05696875364076782	0.27750666276496117	0.46231499702129236	0.05077932953518409	1.1218886535572548	NoChange	NoChange	0.6462898149988089
YDR213W	UPC2	-0.1389502707878727	2.901040804702686e-7	3.302598886913821e-8	0.0175762456836253	-7.90557171815845	0.022472926358504508	0.4619050753050604	0.5825198791404457	0.02989323189275354	0.7517730581667953	NoChange	NoChange	0.8092629372082978
YDR214W	AHA1	-0.10587783804342474	1.4193564384512838e-5	6.662815387300973e-7	0.018300103172717595	-5.785641591423974	-0.034547868635156666	0.27968600025552504	0.4644902448973145	0.031046565465934893	-1.1127758615703722	NoChange	NoChange	0.7530195546031679
YDR216W	ADR1	-0.08444104786291758	0.007913386720109274	1.0547379224168405e-4	0.02728463738671193	-3.0948202340428304	-0.02091081949323705	0.6740106598833965	0.6775198185525388	0.04867282683013791	-0.4296199924079445	NoChange	NoChange	0.4564641806534634
YDR217C	RAD9	-0.08401262532001741	0.0060200109396119075	8.42858081503276e-5	0.026555450436466344	-3.1636678700298004	0.008902278496012852	0.830151032295294	0.7236890482680527	0.0408278021097593	0.2180445195673389	NoChange	NoChange	0.43381110008240875
YDR219C	MFB1	-0.08376952937326348	0.005320286130692809	7.609037948510897e-5	0.02507938847945997	-3.3401743205130687	-0.07771123232410655	0.11506726070354142	0.3071917866855251	0.04601325139516809	-1.6888880913176918	NoChange	NoChange	0.6528937341957544
YDR221W	GTB1	-0.13815179663159044	1.7193469136726448e-5	7.797350565211581e-7	0.023383166922224176	-5.908173049916782	0.048455288184183855	0.20689485477146113	0.4047095434288983	0.036926716793842816	1.3122013650632303	NoChange	NoChange	0.7090087026580435
YDR222W	YDR222W	-0.09898072921545903	0.11654284124775137	0.0011185815692264928	0.058519898945914764	-1.6914029415351342	0.07929695124525804	0.37701575586737823	0.5353933743322739	0.0864390304417781	0.9173743717390412	NoChange	NoChange	0.06491112219196349
YDR224C	HTB1	-0.08935913616801175	7.581165139182985e-7	6.8496018229623e-8	0.012394571100482399	-7.209538389314163	-0.026380172384690207	0.22485818606529415	0.4169236248990316	0.021027688175386756	-1.254544587339307	NoChange	NoChange	0.8238393670860898
YDR225W	HTA1	-0.1016263690071303	2.993986602955533e-7	3.381287487946378e-8	0.01321385202890131	-7.6908965519557295	-0.0021100379604834817	0.9259961018654348	0.7480816438026234	0.02241761798830007	-0.09412409300509657	NoChange	NoChange	0.8132425852152011
YDR226W	ADK1	-0.12714005896202274	5.940576938920195e-8	9.711444326591146e-9	0.014835378285215826	-8.57005844527227	0.015066667592469656	0.5564898570243222	0.6322088196709764	0.025168576307838603	0.5986301095536036	NoChange	NoChange	0.831114398242528
YDR227W	SIR4	-0.14748795348009772	5.026491724840654e-7	4.9825547204745006e-8	0.01940033403674469	-7.602340928808342	0.044842931916293315	0.1909144079850813	0.3903659880176651	0.03299559499771794	1.3590581384998441	NoChange	NoChange	0.7812473595253528
YDR228C	PCF11	-0.07220404028818443	0.026150589300853233	2.9556938970280884e-4	0.029465945531857173	-2.4504233271632456	-0.11159115156381162	0.04855062208305435	0.1941056457822229	0.05226163901006273	-2.1352401814708735	NoChange	NotSignificant	0.5831138411931023
YDR229W	IVY1	-0.12696018753844637	5.625188832200784e-5	1.929918278245134e-6	0.021678701475521808	-5.856447983372142	-0.02451149682510829	0.515074800533457	0.6158549977694042	0.0366278362725702	-0.6692040622520863	NoChange	NoChange	0.8073764484522644
YDR231C	COX20	-0.06757953496533807	0.012525259642897652	1.5579497045208724e-4	0.023038171439431245	-2.9333723443724162	0.07572806309262213	0.32978432002031655	0.5044465895105971	0.07455270966376945	1.015765401876786	NoChange	NotSignificant	0.3229813410578236
YDR232W	HEM1	-0.09240668785007462	1.2800170631777055e-7	1.7084358295058882e-8	0.011343927023197177	-8.145916988104062	0.029359517974467293	0.14359696659307708	0.3417692093528584	0.019245245212143703	1.5255465779122164	NoChange	NoChange	0.7956911392788628
YDR233C	RTN1	-0.06074607906544824	9.301596753786672e-5	2.8600580553125136e-6	0.012322276789510865	-4.9297771915947655	0.010648945839871131	0.6163400026817337	0.6540176432479803	0.02090503913689726	0.5093961207217168	NoChange	NoChange	0.600472349771035
YDR234W	LYS4	-0.13377871344867692	8.96350019698343e-12	2.8583236922429274e-11	0.00916983249790718	-14.589002959346212	0.02394577262160663	0.1402335312214978	0.33759737292352676	0.015556841525481705	1.5392438485912499	NoChange	NoChange	0.9327395106022314
YDR235W	PRP42	-0.1748194219377984	0.026761380763358874	3.019118896476123e-4	0.06456852939370522	-2.707501991749583	0.07031334815458859	0.49202382905557673	0.6032613347208613	0.09765788433759205	0.7199966355150952	NoChange	NoChange	0.4768228339972037
YDR236C	FMN1	-0.1497701684101966	0.005155419688469562	7.43065554693021e-5	0.04203481824443336	-3.5630026407936373	0.03049037281657803	0.6488692261260234	0.6665527502385843	0.06495966974140256	0.4693738890292533	NoChange	NoChange	0.6025835891006692
YDR237W	MRPL7	-0.07871561318472955	0.02679502321937489	3.0221135405456825e-4	0.03153794208062685	-2.495902014896623	-0.04968394414879838	0.4021744214859426	0.5495242238561999	0.05736976985237699	-0.866030041198428	NoChange	NoChange	0.4168128489935762
YDR238C	SEC26	-0.10598252445940362	1.276314606291137e-6	1.0195396620124245e-7	0.015256949685031497	-6.946508092858329	-0.012097111592738451	0.6455559959859852	0.6651805929121355	0.02588378233369618	-0.4673625916329128	NoChange	NoChange	0.7910577480536805
YDR239C	YDR239C	-0.07774096336152317	0.0019176731255559115	3.288300189190025e-5	0.020411538035510414	-3.8086773875773328	-0.038985680716025976	0.25861761526532845	0.4468817361976135	0.033108228044993825	-1.1775224171781329	NoChange	NoChange	0.6503796768448007
YDR240C	SNU56	-0.13861967885302998	0.0029998701224285937	4.716581981556992e-5	0.03561673867744966	-3.891981242538511	0.12343678481396748	0.02526804189467483	0.13668993668577933	0.04697784502098376	2.627553153168936	NoChange	NotSignificant	0.526357948959971
YDR242W	AMD2	-0.12888020595893554	0.0016210950249234992	2.8556528933544352e-5	0.03360156154812033	-3.8355421599787256	-0.1347991456907376	0.019792910115875396	0.12065408130057792	0.05169259796968305	-2.6077069248830425	NoChange	NotSignificant	0.8280750345432412
YDR243C	PRP28	-0.06684429527765039	0.1224474332204897	0.0011707673044848105	0.04022572156339702	-1.6617301736229055	-0.05413401394606167	0.39248583949241567	0.5426988972732346	0.06102734074473468	-0.8870452699634015	NoChange	NoChange	0.3599670758547262
YDR244W	PEX5	-0.06924642174535739	0.05423442240562452	5.587058374687982e-4	0.03295905912404039	-2.100982964493939	-0.08125543595930901	0.112069514870092	0.30274254344399176	0.047920332018651667	-1.6956359135342087	NoChange	NotSignificant	0.622549019990554
YDR245W	MNN10	-0.0661971888665229	0.010081697222681596	1.293691914004814e-4	0.02249532755600074	-2.9427083780722487	-0.07686285148777496	0.056692154912541114	0.21147767221570896	0.03722773750811151	-2.0646662040911674	NoChange	NotSignificant	0.6257029728891154
YDR246W	TRS23	-0.08064726851389156	0.03423433886402974	3.747019375470571e-4	0.03337722972158419	-2.4162361342331256	-0.06199878112852806	0.22166637507460799	0.4142434831041719	0.047856144487618726	-1.2955239456151404	NoChange	NoChange	0.59246959914212
YDR246W-A	YDR246W-A	-0.06800574044216155	0.301499869199252	0.002729516627634444	0.061573450655106055	-1.1044653128681217	-0.03294700996698604	0.717862971482182	0.6917216738401247	0.0880083434436502	-0.37436234654366923	NoChange	NoChange	0.13683011494982933
YDR247W	VHS1	-0.026677756861012262	0.17739941081519667	0.0016520361499402782	0.018782859315285342	-1.4203245849422999	-0.16629994885941726	7.151654704703244e-5	0.003007079578999905	0.029962495122714716	-5.550270368950163	AccelDeg	AccelDeg	0.79391309849492675
YDR248C	YDR248C	-0.10653532666488717	0.05177061656828109	5.365701359297602e-4	0.04665010107999812	-2.2837105214883593	-0.01795230987892254	0.7975627795724318	0.7149470956197782	0.0676941323681592	-0.2651974292437587	NoChange	NoChange	0.5613344019074754
YDR249C	YDR249C	-0.03580434396504253	0.3324705134431951	0.0029965176500750365	0.034957595147973634	-1.024222170131688	-0.028180319564985807	0.6175487643258687	0.6541507636233127	0.05449611958089342	-0.5171069019539136	NoChange	NoChange	0.08582251410687769
YDR251W	PAM1	-0.06300592883681252	0.0030434487116951167	4.7728532963590423e-05	0.01841502005168369	-3.421442315022181	-0.035598547553757354	0.2445539139267801	0.4344165914113321	0.029590985989195642	-1.2030199861118251	NoChange	NoChange	0.5677433764248774
YDR254W	CHL4	0.028875055340365493	0.7326922115032628	0.006452064370363838	0.0816333228350405	0.3537165257711534	-0.005282559411601381	0.9827558439621907	0.7581939016136862	0.23689998156236539	-0.022298690682720522	NoChange	NoChange	-0.22751577340358398
YDR255C	RMD5	-0.10744288714545124	0.0016497873929146377	2.8930297063519643e-5	0.027655885530045485	-3.8849917508056206	-0.009361252566556247	0.8519873893631111	0.7303801273106795	0.04925319878041658	-0.19006384962509984	NoChange	NoChange	0.5929197054924317
YDR257C	RKM4	-0.15203363127659647	0.015709281503104067	1.896524199812308e-4	0.05234232585310151	-2.9046021321879762	0.12645316992664427	0.11209157375003985	0.30274254344399176	0.0725838558640487	1.742166607454612	NoChange	NoChange	0.36320209560916283
YDR258C	HSP78	-0.14985650597285552	1.0428366959015115e-5	5.261041376517543e-7	0.02431738584765047	-6.162525318786869	-0.05219619790017648	0.2604016563104628	0.44711323288879495	0.04483241415590144	-1.1642513320533672	NoChange	NoChange	0.775827892524948
YDR259C	YAP6	-0.050397085706521176	0.05199180238392178	5.384693542098856e-4	0.023561309023063817	-2.13897647440506	0.00863530612391779	0.8050812979484614	0.7173900616505582	0.03428509002265673	0.2518676812051913	NoChange	NoChange	0.23574677957057
YDR260C	SWM1	-0.14316974607164407	0.007127078015895586	9.65781600105537e-5	0.04248954844358848	-3.3695285385704743	0.017706704643065736	0.8073805487016495	0.7180324418181929	0.0707261204313518	0.2503559439578228	NoChange	NoChange	0.5524742737591952
YDR261C	EXG2	-0.11023612792532055	6.116392038794024e-6	3.5002250917370454e-7	0.017494149950657085	-6.301313766958997	0.009347588829301378	0.7530907813888515	0.7025647970450873	0.029264914159669208	0.31941282240914787	NoChange	NoChange	0.7354279374740483
YDR261C-D	NA	-0.0664718513406142	2.88899669138874e-5	1.1462553051176039e-6	0.012179067314380749	-5.457876997044416	0.011941171374029258	0.570100234391967	0.6373005328028243	0.020662080815678736	0.5779268545386821	NoChange	NoChange	0.6501211875804882
YDR261W-B	NA	-0.07139969727863958	0.002819459499975401	4.485938821259108e-5	0.020827869899454017	-3.4280844667899166	0.014337525534542322	0.6894519441216973	0.6850391372114099	0.035334982554273094	0.4057600852786744	NoChange	NoChange	0.3993344392692616
YDR262W	YDR262W	-0.13099796653799278	5.099342760610812e-5	1.7928487658098533e-6	0.0239312988234461	-5.473917964270738	0.010315729150158664	0.8079135781811013	0.7180324418181929	0.04173387382916279	0.24717880713364884	NoChange	NoChange	0.68459839314105
YDR263C	DIN7	-0.12297014988208722	0.052663081512882834	5.444945289893105e-4	0.0559590159413871	-2.1975037947573863	0.24949219117821297	0.1693924254660294	0.3691283117785464	0.1684532196848053	1.4810770114399747	NoChange	NotSignificant	0.20855612061090678
YDR264C	AKR1	-0.07547278648507459	0.0016049540772313335	2.834255479754784e-5	0.020141583198659576	-3.747112912658093	-0.049684290947701604	0.1651653523811039	0.3662438438557274	0.0342570942312828	-1.450335822771887	NoChange	NoChange	0.6353745837207037
YDR265W	PEX10	-0.13003335727512627	5.651633488558486e-5	1.9358711880301345e-6	0.022214239779419866	-5.853603749951156	0.027859475872578768	0.4446700979844235	0.5713029862312142	0.03534210114198233	0.788280124055356	NoChange	NoChange	0.7556049591516265
YDR266C	HEL2	-0.0822961320897295	0.001110805294154476	2.1085420300618316e-5	0.021445878911049078	-3.8373867739843437	0.04255865696776116	0.25657623601018087	0.44563130662578204	0.03638344971623033	1.1697257214391117	NoChange	NoChange	0.4117065799965429
YDR270W	CCC2	-0.08943933333011936	0.011535612989009916	1.453967259257794e-4	0.030036693948525064	-2.977669029867091	-0.07010962663136455	0.20179476428806845	0.4015801473954606	0.05191631367279041	-1.3504353770808912	NoChange	NoChange	0.5995644954095405
YDR272W	GLO2	-0.07934818060628708	0.020560832985994735	2.3977420922776863e-4	0.030104409969496468	-2.6357660119127813	-0.04097073605615584	0.44398726329837457	0.571141773961245	0.05189516810720874	-0.7894903812916757	NoChange	NoChange	0.4512232815220292
YDR275W	BSC2	-0.10515864767208621	0.0079282422235474	1.0558637233215465e-4	0.03249512527278245	-3.2361360908544	-0.049537567093067315	0.388095225833036	0.5412801565861659	0.05512542352182878	-0.8986337687446743	NoChange	NoChange	0.6164587488465207
YDR276C	PMP3	-0.09548161415215026	0.004756852328808624	6.957465459751734e-5	0.029659641922643937	-3.219243657802015	-0.01618011732592789	0.7574880914688635	0.7037083584777599	0.051607581633085736	-0.3135220991551904	NoChange	NoChange	0.4385276112224392
YDR277C	MTH1	-0.10309501527382854	0.007410769958966735	9.995292851053327e-5	0.03364182523541598	-3.0644893537255715	9.283251505663695e-4	0.9881763802620447	0.7585384278297721	0.06167239944023885	0.015052522019447704	NoChange	NoChange	0.38527826329521
YDR279W	RNH202	-0.0186346701481483	0.7203824152933627	0.006350231636137425	0.050846817448025626	-0.3664864603806562	-0.027235745409369013	0.743335056830468	0.6990158828910484	0.08127654919052954	-0.3350996773438624	NoChange	NotSignificant	-0.10212413944642229
YDR280W	RRP45	-0.18720704524898696	0.0024834043761028826	4.0472353313147695e-5	0.048021497642317994	-3.898400808808063	0.030836361751245493	0.6727796246412305	0.6767520385847217	0.07107513536835952	0.4338558286443011	NoChange	NoChange	0.6513855213739748
YDR282C	MRX10	-0.09620253268641142	0.043607205079307765	4.603664066351869e-4	0.039142095533586906	-2.4577767586270975	-0.05320310857454691	0.3574277838048723	0.5242490707367354	0.054012115438373476	-0.9850217519299049	NoChange	NoChange	0.6955369318213815
YDR283C	GCN2	-0.09355141065329398	0.0026941270971809718	4.327630701961761e-5	0.026664466306208248	-3.5084673954832746	-0.03091068826366933	0.49138876934113573	0.6032579226934228	0.043950855456246316	-0.7033011745230158	NoChange	NoChange	0.5354928319201052
YDR284C	DPP1	-0.10831437584802457	1.3599956483238929e-4	3.878388460356705e-6	0.02085260370524413	-5.194285441716089	-0.0724943644490771	0.05035926843947421	0.19739151215028072	0.033861011914114746	-2.1409391022616866	NoChange	NotSignificant	0.8257057542063737
YDR287W	INM2	-0.16670176109214496	1.739317930566116e-5	7.844776497278219e-7	0.024289192821903335	-6.863207119086224	-0.02972570170414784	0.4308520113893006	0.5643206114557944	0.036465225365100246	-0.8151794320897685	NoChange	NoChange	0.8944155005549288
YDR288W	NSE3	-0.04104442453424635	0.3416125586251676	0.0030750082295597867	0.0412945865917861	-0.9939420132713107	-0.047334834507368063	0.49218226429495504	0.6032613347208613	0.06662168932185183	-0.710501864921073	NoChange	NotSignificant	0.11946190805238499
YDR289C	RTT103	-0.04285687695239306	0.24542367869013293	0.0022428351099053833	0.03509112420401721	-1.2213024781772832	-0.06365133798810564	0.29709262402798997	0.47941196706727524	0.058392562682880324	-1.0900589914812404	NoChange	NotSignificant	0.26199077266960824
YDR291W	HRQ1	-0.11653787765906615	0.012260309170560096	1.529462131811326e-4	0.03957305095024843	-2.944879782091569	0.01247003834509001	0.8395436551500592	0.7263151269816498	0.06026569373568191	0.20691769350207928	NoChange	NoChange	0.49192434929164175
YDR292C	SRP101	-0.05215772799916477	0.03177974879287612	3.512673436019229e-4	0.02203106582334899	-2.3674627645062416	-0.04741731272933501	0.22462387000774098	0.4169236248990316	0.03743754942565453	-1.2665709550113269	NoChange	NoChange	0.4517655300344343
YDR293C	SSD1	-0.08079567978590449	3.375189914336611e-8	6.474649327448576e-9	0.009087505202951308	-8.89085375815409	-0.018098911634672057	0.2549226994214626	0.4449320632047108	0.015417171288196302	-1.1739450315719686	NoChange	NoChange	0.8716693532844656
YDR294C	DPL1	-0.13945202841978652	1.4168187099697046e-4	4.0108834482138725e-6	0.02940496489580631	-4.742465393647688	-0.01898378549276389	0.7077645469877947	0.687712662716075	0.049886230642796826	-0.3805415892953419	NoChange	NoChange	0.6354132813344329
YDR295C	HDA2	-0.08362624417226808	0.06914229113187148	6.964422558369695e-4	0.04221276389792066	-1.9810653567838845	-0.11406208748477561	0.14866203441087017	0.34925334106077094	0.07428880115332785	-1.5353873762124384	NoChange	NotSignificant	0.4758933289318129
YDR297W	SUR2	-0.13311861000179295	5.224036665470153e-4	1.1269113260949762e-5	0.030776815012980588	-4.3252886936366925	0.059984831077323233	0.248988529506148	0.4395508434833103	0.05013992890817217	1.1963485466280044	NoChange	NoChange	0.5483538769852228
YDR298C	ATP5	-0.08364291043427989	6.582635241323898e-4	1.3550937538782044e-5	0.02011454685452862	-4.158329344389302	-0.04882245610240012	0.1660101745614441	0.36657800661783935	0.03373412713494882	-1.4472719542169412	NoChange	NoChange	0.6705453483579438
YDR299W	BFR2	-0.14266928729413067	0.00779831029455858	1.0411650650231358e-4	0.04649004414769276	-3.0688137623808034	0.16436418976222572	0.028533368441834232	0.14462762016648362	0.06784552929220414	2.422623737731119	NoChange	NotSignificant	0.30424232056723066
YDR300C	PRO1	-0.1686574391970468	2.8515054090720744e-4	6.9139030144384515e-6	0.034352126713436223	-4.909665145450207	0.06452148629113257	0.24493353337011936	0.43442741924238343	0.052980920654021366	1.2178249357438307	NoChange	NoChange	0.6957406822585449
YDR301W	CFT1	-0.08753738622404658	5.481959802077583e-4	1.1705346863181158e-5	0.020883344738765415	-4.191732086936837	0.009062649769828438	0.8058703553914389	0.7178269241581144	0.03633688232611121	0.24940636592028526	NoChange	NoChange	0.533282129633234
YDR303C	RSC3	-0.06399402096686375	0.008744932859101669	1.1473122450661944e-4	0.02190067143455696	-2.922011827723597	-0.06831960753241831	0.08163246538422525	0.2544680428861652	0.03715501617797331	-1.8387721110163417	NoChange	NotSignificant	0.558454611757187
YDR304C	CPR5	-0.07616842972100397	1.954101081733294e-4	5.180540570638916e-6	0.016350093128539682	-4.658593019757741	-0.10307530250421591	9.548876122802504e-4	0.019413414487898663	0.026145562152219047	-3.9423632165226796	NoChange	NotSignificant	0.8514643833666629
YDR306C	YDR306C	-0.07750393597127364	0.030636341751456294	3.4057418535291564e-4	0.03224026895556249	-2.4039481828795877	-0.11582480803533049	0.051952023310001386	0.20192336430654345	0.054526763028450415	-2.1241827242687523	NoChange	NotSignificant	0.599595034190247
YDR307W	PMT7	-0.06255349731434685	0.005882295660037555	8.276591502752022e-5	0.019282724554192623	-3.244017573271092	-0.04676104403982906	0.18773494291946438	0.38807176569381324	0.0337631650958818	-1.384972170323352	NoChange	NoChange	0.6230407530816701
YDR308C	SRB7	-0.07654390907956855	0.11562162271727096	0.0011104906951967352	0.043375790162943205	-1.7646689268835851	-0.053653654696983605	0.427060642126435	0.5637150070125951	0.06412746605319489	-0.8366719909449866	NoChange	NoChange	0.4769359582670327
YDR309C	GIC2	-0.0635413876182517	0.0019054163856179142	3.272555072154261e-5	0.017646961531735905	-3.6006984830776836	-0.019900514849113603	0.5142215338325324	0.6157619314580052	0.029938494952676965	-0.6647132690060022	NoChange	NoChange	0.5262616014855371
YDR310C	SUM1	-0.10940099188779409	2.2462682981310233e-6	1.5756020303801567e-7	0.0156888203044247	-6.973181524485933	0.012319566854592533	0.6296771872106001	0.6598440389170069	0.025088741013111017	0.4910396599077851	NoChange	NoChange	0.8096329658103968
YDR311W	TFB1	-0.1201458900241726	0.004339335683651738	6.439709766432414e-5	0.03580949045194697	-3.355141011721384	0.06156289719124577	0.2818624983443597	0.46663877719564434	0.05514968022663399	1.1162874732592662	NoChange	NoChange	0.3964655641669139
YDR312W	SSF2	-0.08511261924434883	0.017998588161634643	2.135795171115238e-4	0.03145722991793736	-2.7056616067715615	0.00774341891053873	0.8711158240825754	0.7358375778294741	0.046795132505079134	0.16547487945884673	NoChange	NoChange	0.41229119578653706
YDR313C	PIB1	-0.10492956142921092	1.8639666985289494e-4	4.991310871374808e-6	0.021744917033753825	-4.825475363568078	-0.08283798554261222	0.03267903948914226	0.15602300438005934	0.03542564731687386	-2.3383619444310066	NoChange	NotSignificant	0.8104649194621897
YDR314C	RAD34	-0.12171932167840753	0.0010550173641634146	2.0233929296538665e-5	0.028389649049119874	-4.287454257282586	-0.023437280232143323	0.6473658916305862	0.6663033160291831	0.04995604833247742	-0.4691580101804466	NoChange	NoChange	0.6771584317346002
YDR316W	OMS1	-0.09739537094573175	0.16348636095120975	0.0015301682454203294	0.06347618375220714	-1.534360845099564	0.03581259321174412	0.7127253740660514	0.689284179544361	0.09385934484782843	0.3815559683461044	NoChange	NoChange	0.10764841864775088
YDR316W-B	NA	-0.06671852928574627	2.3584427292273436e-5	9.96440178509951e-7	0.012019459815080364	-5.550875855671737	0.010965397599138088	0.5969936169411634	0.6472237645438296	0.020391302851799766	0.5377487490050331	NoChange	NoChange	0.6605239612548428
YDR320C	SWA2	-0.0559876334194252	0.05157715281184565	5.348253871850636e-4	0.026308949896800226	-2.128083167098759	-0.0425167987643913	0.31767366296654703	0.4925965629477824	0.04103123435247275	-1.036205696352126	NoChange	NoChange	0.3948195202716781
YDR321W	ASP1	-0.06772216340424074	0.05624798442117811	5.779108029624401e-4	0.03318904704878027	-2.0404973756765212	0.01726431196401335	0.7487088689842036	0.7011334603478607	0.05307286543048027	0.325294513947579	NoChange	NoChange	0.1768235304102278
YDR322C-A	TIM11	-0.09007167000000964	0.036715812802000716	3.975696584700371e-4	0.03900842313942613	-2.3090313001904827	-0.023057899235975916	0.7215224410276078	0.6928201816931867	0.06339975676122996	-0.3636906577230943	NoChange	NoChange	0.339602757261391
YDR322W	MRPL35	-0.1211823801998233	0.12171018719583354	0.0011645027390091004	0.07276625046751163	-1.6653651853880846	0.07072236394599207	0.5313433883381014	0.6230330987983973	0.1097225669410809	0.6445562286559404	NoChange	NoChange	0.11184438798120888
YDR324C	UTP4	-0.12108614237269694	0.058594258735276586	5.998459611740133e-4	0.05739146128710831	-2.109828529490609	0.12470741980713647	0.1975854752209231	0.3960448542409797	0.09093635841887321	1.3713702854990761	NoChange	NotSignificant	0.15908979908224374
YDR325W	YCG1	-0.0622417726292959	0.024964211134932034	2.837578743894943e-4	0.025162501912315595	-2.4735923655839698	-0.07186772764769812	0.09532263107429091	0.2792572799138443	0.04054249147541842	-1.7726519765385587	NoChange	NotSignificant	0.5340571951837227
YDR326C	YSP2	-0.049153172490234924	0.03390912667472612	3.7190727055776395e-4	0.02150162328124695	-2.2860214713697826	-0.007841516748774922	0.8320847321215474	0.7236890482680527	0.03647802138188551	-0.21496551763821578	NoChange	NoChange	0.2532686095731137
YDR328C	SKP1	-0.14014060100849218	9.806739198887406e-7	8.350802574261817e-8	0.018311332074563973	-7.653217168354432	-0.010078935812735541	0.7490424865897802	0.7011334603478607	0.03096727664745228	-0.3254705257901569	NoChange	NoChange	0.83725734020007625
YDR329C	PEX3	-0.10003042410379828	0.0017840777369573068	3.097896492375783e-5	0.026013830421053544	-3.845278549322807	-0.10405609481045189	0.026393957551544348	0.1396867270390548	0.041933184842614546	-2.4814736872717815	NoChange	NotSignificant	0.7700421252480271
YDR330W	UBX5	-0.08593647857242277	0.0025515543815506805	4.1369826749356045e-5	0.023077512671444082	-3.7238189312646264	-0.11353098723646032	0.015162277261638357	0.10332030039943771	0.04061332619934802	-2.7954121925202684	NoChange	NotSignificant	0.7752565056077324
YDR331W	GPI8	-0.11041220006422808	0.004977488586264366	7.205910160854029e-5	0.032716514250177284	-3.3748155203798884	0.04590640376626925	0.36709676685076764	0.5291462792023235	0.04912576704572936	0.9344669106853166	NoChange	NoChange	0.4906082830721974
YDR332W	IRC3	-0.12578713165577834	0.01384526594932803	1.7022463271578627e-4	0.042232974701098616	-2.9784104138064946	-0.02610809601757999	0.6850548169538236	0.6826866825319151	0.0625173949118516	-0.41761330673474056	NoChange	NoChange	0.6155458225912198
YDR333C	RQC1	-0.10693538234490998	5.287281517118554e-4	1.1377884658019308e-5	0.025690470985953156	-4.162453168078519	-0.04092591482829487	0.3595148072238372	0.5247589740958919	0.04358450232702435	-0.9390015405296704	NoChange	NoChange	0.615549225885579
YDR334W	SWR1	-0.10163541103905863	1.1066643429234963e-4	3.2857942153056923e-6	0.020945873918600078	-4.852287922386743	-0.024390682814781295	0.500764081867384	0.6089088332147643	0.03553517921278831	-0.686381308751178	NoChange	NoChange	0.6644777253578952
YDR335W	MSN5	-0.08253401067084053	0.0014118930741227741	2.5547798117277326e-5	0.02168442639312716	-3.8061422135196317	-0.02115161453253527	0.5439499036575975	0.6270592576235774	0.03415578054274395	-0.6192689552523991	NoChange	NoChange	0.5707921602919768
YDR336W	MRX8	-0.1299637266345125	0.03342642366010888	3.6737017224191295e-4	0.051821994447453466	-2.5078873945365667	0.03397897416417575	0.6797491949254093	0.6806195914067196	0.07966551966641218	0.4265204608776517	NoChange	NoChange	0.42621508310868317
YDR337W	MRPS28	-0.1523942484874018	0.007464265443936959	1.0053937346681969e-4	0.04744507844451714	-3.2120138375493155	0.09958147114022879	0.16527565656125198	0.3662438438557274	0.06739430368163252	1.4775947773070988	NoChange	NoChange	0.47125618816238246
YDR338C	YDR338C	-0.1195275131609657	3.986301666055415e-4	9.120053436442819e-6	0.025883309249976914	-4.617937838109797	0.014607755482400174	0.7100198079881013	0.6883425601487203	0.03849335035223024	0.3794877647368469	NoChange	NoChange	0.6785809053973932
YDR339C	FCF1	-0.09412603103052113	0.12340880341118896	0.0011786359191638337	0.055948436257990224	-1.682371078192174	0.060742070628892655	0.5137224976939151	0.6157619314580052	0.08971392250126789	0.6770640379483376	NoChange	NoChange	0.08254773188642439
YDR341C	YDR341C	-0.11897883323640694	3.043925583439068e-5	1.188998010156241e-6	0.02154674738705263	-5.5218929845486064	0.06283258146052517	0.11103491169815846	0.30205683036759295	0.03749119856554462	1.6759288543596986	NoChange	NoChange	0.6160453257202773
YDR342C	HXT7	-0.061231079523968515	0.02418602402307316	2.764246753938236e-4	0.024999786741282216	-2.449264074035378	-0.10368056120301752	0.02442528477052295	0.13409135983739295	0.04241273988305984	-2.4445617399131714	NoChange	NotSignificant	0.5695913960216419
YDR343C	HXT6	-0.07111126038920758	0.010791925837658993	1.3707824551587416e-4	0.0251624690960886	-2.826084360706141	-0.07397698109980926	0.09930698209929645	0.28662417298745635	0.042688734413308095	-1.7329391961722607	NoChange	NotSignificant	0.5356856902919742
YDR345C	HXT3	-0.11255729272701066	5.930735576273311e-7	5.687208969396318e-8	0.015344851345627773	-7.335182999937093	-0.040301645352239485	0.13809298861430988	0.3362151280019682	0.026032909616450262	-1.5481037635060497	NoChange	NoChange	0.8354724898351001
YDR346C	SVF1	-0.13219699375300595	1.3340689492517767e-4	3.822372972024303e-6	0.026489864249528587	-4.990474564450006	0.003871447075702279	0.9343455907025001	0.7507333418358989	0.046262574249475635	0.08368421209820939	NoChange	NoChange	0.6592242390665217
YDR347W	MRP1	-0.1256264691954301	6.674977499865749e-5	2.2220450344601178e-6	0.02183623277961014	-5.753120076313503	-0.024603661428007847	0.49222126720872394	0.6032613347208613	0.03481445571475483	-0.7067082027532743	NoChange	NoChange	0.8083986617472763
YDR348C	PAL1	-0.08937862874338137	6.862809407969714e-5	2.266849124330151e-6	0.017106083286141216	-5.224961626124724	-1.2501657971178466e-4	0.9965652631121691	0.7607550610604382	0.028617370229145594	-0.004368555835520501	NoChange	NoChange	0.6782195410156753
YDR349C	YPS7	-0.09213464046232238	3.368307369313435e-5	1.2874906023762505e-6	0.017100567731073678	-5.387811791470716	-0.04253516207691859	0.15896366658943992	0.36063258609750565	0.029011524719649493	-1.4661470738940359	NoChange	NoChange	0.7446696584697824
YDR350C	ATP22	-0.10237298759792528	0.011376460179481554	1.4368849416387475e-4	0.03632187337335331	-2.8184941493967326	0.006718560738235237	0.9091927680095993	0.7467333386651638	0.05808259257620865	0.11567253526811823	NoChange	NoChange	0.3762190563528892
YDR351W	SBE2	-0.09203820871167229	6.192511405817299e-4	1.2880198837345679e-5	0.02248549414918096	-4.093225974979287	0.0643090993276483	0.10818429134259172	0.2980638094383385	0.03814718198841576	1.6858152024749087	NoChange	NoChange	0.4271475601841127
YDR352W	YPQ2	-0.10426020104049478	0.0027534009549467072	4.402058505312811e-5	0.02949518867025187	-3.534820617901288	0.03795277147326471	0.4578035743028711	0.5792807729655928	0.04988089690040966	0.760867863884641	NoChange	NoChange	0.42300093209334044
YDR353W	TRR1	-0.09438278790944424	1.9738238798544002e-7	2.435919313393404e-8	0.011928822934158333	-7.912162702925026	0.029098242426227116	0.16674796997894137	0.36678438072956404	0.020237535201933773	1.437835296437022	NoChange	NoChange	0.7867880290749083
YDR354W	TRP4	-0.12994287212062466	6.731109241183476e-5	2.235487308962383e-6	0.024825090444259616	-5.234336302314329	-0.008748888928846685	0.8281995918165094	0.7236068229947732	0.03969898645645336	-0.22038066232354628	NoChange	NoChange	0.7338378230009117
YDR356W	SPC110	-0.058851456870028095	0.12318168582449812	0.0011772590291154932	0.035492688133824	-1.6581290390891394	0.15643381994654854	0.25745039547466053	0.44639590707871984	0.13157171934828754	1.1889623448063924	NoChange	NotSignificant	0.08785836862363927
YDR357C	CNL1	-0.037440696396686325	0.4295839511919184	0.0038384751926940235	0.04526951101162343	-0.8270620901355225	0.007007779747480344	0.9252468263136482	0.7479233897652613	0.07262791669569824	0.09648878924673074	NoChange	NoChange	-0.10059745992945524
YDR358W	GGA1	-0.11026644584242654	6.335200604799474e-4	1.3132080222286666e-5	0.025651403207305648	-4.298651615714422	-0.11993621931762291	0.022334054115010406	0.128923055657278	0.04709075038305199	-2.5469167159584716	NoChange	NotSignificant	0.7408293255439087
YDR359C	EAF1	-0.11131993112326526	3.240254105731169e-4	7.702949997192784e-6	0.02543118400907106	-4.37730036806617	0.05622762447863532	0.20806680049916662	0.4047095434288983	0.04314461573041567	1.30323618664186	NoChange	NoChange	0.485936472601895
YDR361C	BCP1	-0.18762057306328625	0.010455395904272599	1.332010449579299e-4	0.06089892852350727	-3.0808517918482563	0.028560242212131895	0.7723471508753058	0.7065425788326486	0.09631395809911135	0.29653274328879864	NoChange	NoChange	0.5596130857619156
YDR362C	TFC6	-0.13051486669963466	0.0015723005950809515	2.793236135899297e-5	0.03212020229027434	-4.063326423668047	-3.379546407717459e-4	0.9947598843432559	0.7607550610604382	0.050398389923011946	-0.00670566344059804	NoChange	NoChange	0.68741706116466506
YDR363W-A	SEM1	-0.12247998925913949	0.005766101345716499	8.142702162957583e-5	0.03713382333656338	-3.2983403876578747	-0.02943604950850243	0.6393575803442908	0.6625119011910039	0.06135365266004742	-0.4797766429914733	NoChange	NoChange	0.5305793356623294
YDR364C	CDC40	-0.15923375509730966	7.549021776651861e-6	4.0944409904926316e-7	0.022290488090196785	-7.1435741762577045	0.0901889781348641	0.0215003080417947	0.12560596676465619	0.03452542371851818	2.612248262908067	NoChange	NotSignificant	0.7918060510359929
YDR365C	ESF1	-0.13073863987751413	2.9879044624580015e-5	1.1751943735736848e-6	0.02274022451179852	-5.749223795467886	0.13343366941578433	0.0029719702234982217	0.041341275619195296	0.0381385470611417	3.4986563384774607	NoChange	NotSignificant	0.6331794638393404
YDR365W-B	NA	-0.06785267343405636	1.0423818639887265e-5	5.261041376517543e-7	0.011442525955686239	-5.929868430871919	0.00937623605371055	0.6346147750486557	0.660992862089795	0.019412520674117965	0.48299941110746925	NoChange	NoChange	0.6946423630648253
YDR366C	YDR366C	-0.12677528429443558	7.197322059307706e-4	1.458540453676544e-5	0.02993292370073631	-4.235312445984589	0.04348292960536129	0.3609414556808551	0.5252583157239812	0.04614279901031746	0.942355698787119	NoChange	NoChange	0.5716730473740381
YDR368W	YPR1	-0.13119820725857237	9.899387092713151e-5	3.0084567080943274e-6	0.02598699891570324	-5.048609409811182	-0.05055646417652691	0.24254806079670696	0.4331519725266614	0.04175561724435291	-1.21077037086224	NoChange	NoChange	0.7307265135616396
YDR369C	XRS2	-0.05140862251989663	0.1785600820116401	0.0016624813051897833	0.035776137171910444	-1.4369528569523708	0.006098914886674007	0.9469999895445205	0.7507533547018032	0.0896798301392999	0.06800765430978792	NoChange	NoChange	0.024863284866655566
YDR370C	DXO1	-0.03460102397326519	0.6434826221680968	0.005686481390010857	0.0719546099916974	-0.48087292777012747	-0.09376505496351846	0.4093645192266858	0.5532199211332212	0.10770865471048562	-0.870543367341773	NoChange	NotSignificant	0.08934004054384048
YDR372C	VPS74	-0.13484779046226947	2.8723735395228214e-7	3.287543987406562e-8	0.015438654527070378	-8.734426321012965	0.04468978037986953	0.0794404669443688	0.25016409502393133	0.023750805762933952	1.881611126204965	NoChange	NoChange	0.8799206948258654
YDR375C	BCS1	-0.1089298962258029	1.9653009221978396e-4	5.200518058794875e-6	0.021810213486814927	-4.994444290591424	0.05699751254753663	0.10071395161804014	0.2883697796588987	0.032435890669801154	1.7572359312643486	NoChange	NoChange	0.6370630770633152
YDR376W	ARH1	-0.10476022285683474	2.3953803516998983e-4	6.074316007633252e-6	0.020918504625918072	-5.00801681239856	-0.023563091954276312	0.5112023186421407	0.6145330652149806	0.0348830074690082	-0.6754891181676619	NoChange	NoChange	0.7850217733827988
YDR378C	LSM6	-0.06440533183220626	0.08546810123780958	8.433286422702401e-4	0.0346030734944084	-1.8612604410013949	-0.06612508149140557	0.22989212358982727	0.420594171282272	0.052488928686987964	-1.2597910291851322	NoChange	NotSignificant	0.46105619420910116
YDR379W	RGA2	-0.09459993378975882	2.655839268232472e-4	6.5493905803251154e-6	0.02033382105302596	-4.652344168027436	-0.020078369905673778	0.5574889462454756	0.6324851585415405	0.03351374215479842	-0.5991085630763857	NoChange	NoChange	0.6696330781231792
YDR381C-A	YDR381C-A	-0.1898308247795412	0.004359774062598429	6.461032896928765e-5	0.05024114445096906	-3.7783937219981003	0.15580234795389916	0.07570499873702599	0.244790594474082	0.07763311356118263	2.006905826739918	NoChange	NoChange	0.5397583383361928
YDR381W	YRA1	-0.07536860802613071	0.017586473390294594	2.091821101985559e-4	0.028476236630628364	-2.6467194034012915	-0.04686522938452521	0.31894108098845075	0.49316110727588613	0.045559596548619005	-1.0286576909106933	NoChange	NoChange	0.5254882612963083
YDR382W	RPP2B	-0.137038878655989	8.491508949750617e-6	4.479048408563688e-7	0.022323291659667396	-6.138829378087818	0.016833989889289604	0.6619998551677204	0.6705470836154158	0.03787420362237148	0.4444711249148517	NoChange	NoChange	0.7218183737687285
YDR384C	ATO3	-0.13659167379398476	1.614343484177836e-4	4.44162753680557e-6	0.027372471382054252	-4.990111118849723	0.07195880180908892	0.1264936885410156	0.32314621296487633	0.04447399968314049	1.6179970841787716	NoChange	NoChange	0.6135121816282847
YDR385W	EFT2	-0.11047000686786479	3.0312061818087756e-11	5.82742589490811e-11	0.008120796755355507	-13.603345853350163	0.01249669672187314	0.37573528929195765	0.5347240209699289	0.013777127140822331	0.9070611451965764	NoChange	NoChange	0.9264163820277969
YDR386W	MUS81	-0.13914068118802264	0.07533569992112038	7.506569841771659e-4	0.07012186999283333	-1.9842694041422917	0.07555986774519471	0.5419226518863274	0.6261458774603774	0.11966458277002923	0.6314305034632116	NoChange	NoChange	0.19380635640344746
YDR387C	CIN10	-0.06239917913134898	0.02253016791654933	2.601040479533553e-4	0.024716565353365867	-2.5245894095415466	-0.17911369233973523	0.0012509676918362952	0.023496378152127375	0.04582581707771032	-3.9085760770178637	NoChange	NotSignificant	0.7110105905956176
YDR388W	RVS167	-0.08036381751938741	0.020775858078165597	2.4195041860179448e-4	0.03187145667872948	-2.5214981018743643	-0.010075458148920698	0.854154347545581	0.7308495540917198	0.054070693314235585	-0.18633861582588693	NoChange	NoChange	0.29593748868904823
YDR389W	SAC7	-0.05881297830855303	0.022754280695988553	2.6247785058990016e-4	0.02373072012657913	-2.4783478122385634	-0.05982771200964607	0.1536729135443139	0.3551624548803517	0.04025973782825444	-1.4860432590213926	NoChange	NotSignificant	0.459566902292574
YDR390C	UBA2	-0.06114023497623012	0.04992577764643377	5.195997741749441e-4	0.02883047758889305	-2.1206806161193947	-0.07016787357930719	0.1428851973508737	0.3409423325366607	0.0455370248799319	-1.5408971878228714	NoChange	NotSignificant	0.447401127601315
YDR391C	YDR391C	-0.040328124223300205	0.14168191067723646	0.0013414210352623217	0.026167128733223678	-1.5411749846324065	-0.059200903565529456	0.1771451584232004	0.37648837577699756	0.04204504780688445	-1.4080351112321938	NoChange	NotSignificant	0.31835850426278844
YDR392W	SPT3	-0.07253657993643102	0.008341648627467087	1.1023003647688516e-4	0.022614241649329122	-3.2075619010900107	-0.12845345918413872	0.004731938778213299	0.05480900237800408	0.03641032812873606	-3.5279401693378207	NoChange	NotSignificant	0.8409843388152856
YDR393W	SHE9	-0.08832974753865516	0.014120487395170224	1.729093952059939e-4	0.03181643250384443	-2.7762304126329105	-0.0740838103791629	0.18233141320719948	0.38332741995008973	0.05297816803017669	-1.3983837707820381	NoChange	NoChange	0.5346047931021043
YDR394W	RPT3	-0.11932902585851086	1.3441339131726696e-5	6.387164831468417e-7	0.02053503367012911	-5.810997331457534	-0.034244771973443736	0.3379760812859478	0.5089813455041966	0.03483817884345647	-0.9829667654937081	NoChange	NoChange	0.7491314666026361
YDR395W	SXM1	-0.11797668910842343	2.4078414190007846e-4	6.088142661466707e-6	0.025851734761257347	-4.563588873162546	0.03859779709229541	0.36282894851384584	0.5259047378424857	0.04133971180649199	0.9336735890411797	NoChange	NoChange	0.580978296275904
YDR397C	NCB2	-0.0692813192642554	0.03121250749554593	3.460756396284247e-4	0.027664220134234828	-2.5043655280388286	-0.14238161184049652	0.006298656783939695	0.06473907638442186	0.04135280788295159	-3.4430941725530517	NoChange	NotSignificant	0.8252584842239252
YDR398W	UTP5	-0.14769304149547655	5.26662669819008e-5	1.8380033587177083e-6	0.027062629614305375	-5.457453455203246	0.14058456736066138	0.0038274159762178104	0.048170304397659944	0.04160756712095893	3.378822101084706	NoChange	NotSignificant	0.6072128005641668
YDR399W	HPT1	-0.12582094147199177	3.737511873966026e-7	4.0388707397870084e-8	0.016611143538196187	-7.5744900513727504	0.028270733628865112	0.3283813320608382	0.50271618266526	0.028181204797331435	1.0031768986520462	NoChange	NoChange	0.78064483483366
YDR404C	RPB7	-0.0896142020684589	2.6047063925786795e-4	6.458952276997435e-6	0.018885257297898975	-4.745193600217915	0.013196063073185259	0.6936389331576001	0.6855177072679584	0.03285837796400131	0.40160421453677614	NoChange	NoChange	0.6359296899550337
YDR405W	MRP20	-0.1535910935861756	1.1660203044453831e-5	5.732734331447304e-7	0.02394757491881947	-6.413638713182365	0.011095737276616783	0.767323423956723	0.7065425788326486	0.036826396484550196	0.3012984797812565	NoChange	NoChange	0.7919509784604619
YDR406W	PDR15	-0.07129370715390114	0.004450595138825601	6.577311734423293e-5	0.021759409332764938	-3.2764541566185037	-0.05321414059532049	0.14638674318262346	0.34566372679162066	0.03496277390511239	-1.522022844633026	NoChange	NoChange	0.593437142881353
YDR407C	TRS120	-0.09432803787333109	5.010487700467066e-4	1.092323688604632e-5	0.022288056854587606	-4.232223494795838	-0.059223419417354234	0.13561868112920555	0.33487013498830703	0.03790696056403999	-1.5623362711263076	NoChange	NoChange	0.6764596986186291
YDR408C	ADE8	-0.13680545369058483	2.8008585703540098e-5	1.1218415215760433e-6	0.02365701684033496	-5.782870030228537	0.0837942588594838	0.037946369306505405	0.17060488001892177	0.037038583159609055	2.2623505466824194	NoChange	NotSignificant	0.6633868765512522
YDR409W	SIZ1	-0.06071685191349905	0.002606736811882221	4.210419554916438e-5	0.017391025972503044	-3.4912748684004313	-0.04633106933594719	0.12867007642883424	0.326343470170189	0.029092404241954216	-1.5925486580835095	NoChange	NoChange	0.606189659068809
YDR410C	STE14	-0.05009683547488571	0.1014895800527661	9.84531168291251e-4	0.028426140024935837	-1.762350971005561	-0.06083256955915752	0.2525118061550102	0.44239359461672856	0.050801975755776566	-1.1974449547317143	NoChange	NotSignificant	0.3562409682109353
YDR411C	DFM1	-0.03792126484810588	0.21092573658020833	0.0019462737227143043	0.02928882833640095	-1.2947347846269528	-0.0474061837459479	0.35203770097540643	0.5205391122995946	0.04968920217467637	-0.9540540332947428	NoChange	NotSignificant	0.17083826975289107
YDR412W	RRP17	-0.08617996497063968	0.09406470540887081	9.19081940569923e-4	0.047029240206953725	-1.8324762337516383	0.002989669033121379	0.9717945576759834	0.7558860546300589	0.0826551848550664	0.036170375014751725	NoChange	NoChange	0.19160726330541322
YDR414C	ERD1	-0.10304611096167252	0.09063635836797786	8.893780212415049e-4	0.05503161408969104	-1.872489343920151	0.044644987969304537	0.6058787314880874	0.6503182604240895	0.0838096863901862	0.5326948458135777	NoChange	NoChange	0.17906824358343854
YDR416W	SYF1	-0.09290473802047342	0.013452098255435875	1.6616157263054746e-4	0.03286604031372933	-2.8267700378151046	0.06900833025159532	0.16586602958462293	0.36657800661783935	0.04720635528822385	1.4618440637972787	NoChange	NoChange	0.3070909284109238
YDR418W	RPL12B	-0.15135747695483814	1.2154535319746827e-7	1.6472708633724125e-8	0.017472875386661826	-8.662425250876515	0.002969832676885081	0.9165990233722462	0.7469860793062206	0.027941708606776947	0.1062867242186035	NoChange	NoChange	0.8776386956214959
YDR420W	HKR1	-0.03567603321167874	0.07292256801647631	7.305444052462363e-4	0.018791444275523973	-1.8985253442252492	0.053855831494385845	0.10750095478927273	0.29728792098796486	0.031880137472082085	1.689322436001043	NoChange	NotSignificant	0.09020335882245256
YDR421W	ARO80	-0.1521271538115665	1.798826696790967e-5	8.02813274015559e-7	0.024663202011570223	-6.168183423231064	0.020665689998318998	0.6009194954572872	0.6486176181879888	0.03867328480344958	0.5343660385547508	NoChange	NoChange	0.7710649027831622
YDR422C	SIP1	-0.06994809036932231	8.277344236467874e-5	2.622197162897008e-6	0.013842606304342212	-5.053101188565963	-0.030555409488928143	0.20965945349501877	0.4056948130792494	0.023485680240527374	-1.3010229712742618	NoChange	NoChange	0.7246248632948566
YDR423C	CAD1	-0.09502299066791788	1.9130863635199835e-5	8.38607525091806e-7	0.01623100053156914	-5.854413625524753	0.016785206177923367	0.5512055413458612	0.6302805766364789	0.027605919018072463	0.6080292478919025	NoChange	NoChange	0.7039127797065438
YDR424C	DYN2	-0.21852992591708825	0.002382029812594076	3.911274268374321e-5	0.05416470505101779	-4.034544741105019	0.11067520813034937	0.22006521158042602	0.4141798209073555	0.08459903966372997	1.3082324405840624	NoChange	NoChange	0.6235994091262038
YDR425W	SNX41	-0.0458007142750342	0.03732713015643645	4.0306159483872566e-4	0.020048736832756573	-2.284468824998632	-0.030252282891544288	0.39118913835528013	0.5420980810102735	0.03426233157312693	-0.8829604262913662	NoChange	NoChange	0.36309382141162716
YDR427W	RPN9	-0.09507656003380943	2.953020495984401e-4	7.107423981519031e-6	0.020308955754368013	-4.6815090437803795	0.01949698135189883	0.5986412280771609	0.6479421888456981	0.03625690452896484	0.5377453372039283	NoChange	NoChange	0.6218758731731105
YDR428C	BNA7	-0.1828983217033484	0.0020051844735116562	3.39397250253047e-5	0.04258360454793817	-4.295040864787573	0.08084022528999756	0.2146640821373924	0.41003226888293376	0.06055512072115318	1.3349857836508012	NoChange	NoChange	0.7620942942367867
YDR429C	TIF35	-0.15202400116827638	1.6719312791329747e-5	7.646141604575791e-7	0.024483378429237753	-6.209273838888638	0.061960204721249315	0.14934868497652187	0.350199450162205	0.040767755348241265	1.5198336084972188	NoChange	NoChange	0.7179369131633234
YDR430C	CYM1	-0.0942558635182347	1.7920162751461835e-4	4.838200380167383e-6	0.020062623645478506	-4.6980826228815316	-0.078716764388095	0.032782887096644016	0.15631711552339245	0.03403870292662651	-2.3125665087114533	NoChange	NotSignificant	0.7528378200825971
YDR432W	NPL3	-0.08227777793031864	6.980879011274317e-5	2.2987152722074405e-6	0.016265941364914653	-5.058285658633342	0.06732932384457502	0.02466669306781685	0.13481658344266387	0.027595561002287376	2.439860665959795	NoChange	NotSignificant	0.5345679688131156
YDR433W	YDR433W	-0.12640763303717797	0.002742265470426383	4.3860647531704665e-5	0.03532110349037497	-3.5788132460704167	0.06752329791686701	0.23397559975046908	0.42397074201465346	0.054448393440535196	1.2401338891773057	NoChange	NoChange	0.49861955542483394
YDR434W	GPI17	-0.05861855059878567	0.3400357654336681	0.0030614620486772693	0.05877520953668526	-0.9973346086022576	0.04386513533676625	0.7054396385773716	0.687473779598141	0.11306264643735234	0.38797194934820306	NoChange	NoChange	-0.08239278059158672
YDR435C	PPM1	-0.0866269738522713	0.14642549752189873	0.0013814175520699382	0.05543560541855764	-1.5626594712587378	-0.03241415043348382	0.6956441677955542	0.6861837203268409	0.08070510009646945	-0.4016369522463652	NoChange	NoChange	0.3782079365366844
YDR436W	PPZ2	-0.09660274180677238	6.227077584764081e-4	1.2939452876776276e-5	0.0236147010004297	-4.090788268079895	0.03665691514639274	0.3716669238042153	0.5328784005405827	0.04006290858847897	0.9149838700661465	NoChange	NoChange	0.4668130539685448
YDR437W	GPI19	-0.09394394251156261	0.08170473712032708	8.097272390839339e-4	0.047195220989147996	-1.990539307638033	0.029667201979525423	0.6444891162692074	0.6650362066761227	0.061884791984428644	0.47939406481305197	NoChange	NoChange	0.2861207198736556
YDR438W	THI74	-0.13047651703663768	0.005993995518904217	8.401384470435907e-5	0.038445058381683814	-3.393843644123583	-0.027791345110159772	0.6699423583315705	0.6743463183609991	0.06346692469101774	-0.43788706078731726	NoChange	NoChange	0.6408034011361711
YDR440W	DOT1	-0.14600552049487453	0.005571694036810534	7.92070845066255e-5	0.043326933951630994	-3.369855818966353	0.05564767068351992	0.4442546688357377	0.571141773961245	0.07034432470687813	0.7910754835646151	NoChange	NoChange	0.49404393040509775
YDR441C	APT2	-0.04316369113159091	0.10953266607115734	0.0010553420723607534	0.025638607451290412	-1.683542728036052	-0.02411248878218029	0.5840496279926177	0.6418413476046654	0.0432506987764637	-0.5575051840619486	NoChange	NoChange	0.1854013679455152
YDR443C	SSN2	-0.0613213191545269	2.505691487714361e-4	6.2645018901396476e-6	0.01330660204307158	-4.608337948038011	-0.07498575622197073	0.003648362803319726	0.04703673610757657	0.022261084012551027	-3.3684683180609265	NoChange	NotSignificant	0.8008315468684278
YDR444W	YDR444W	-0.14792394940919032	2.0138585901378515e-6	1.4459320140195265e-7	0.02046389560522941	-7.2285332305638494	0.02639168475431711	0.432011391532244	0.5650453522678355	0.03274052114683304	0.8060862756569149	NoChange	NoChange	0.8196407311983129
YDR447C	RPS17B	-0.15803706687899616	2.793060966273897e-4	6.787798123262119e-6	0.03514871528911886	-4.496240206193835	0.07045212856442185	0.22607932364161215	0.41763890816931615	0.0562065862828751	1.2534496973335498	NoChange	NoChange	0.549388369773123
YDR448W	ADA2	-0.042575160675399494	0.13284381354893282	0.0012627979462849367	0.026678840469689657	-1.59583999626108	-0.045308732414657944	0.2754196093167244	0.4598551436251425	0.03991829812831453	-1.1350366758877406	NoChange	NotSignificant	0.37686230319941494
YDR449C	UTP6	-0.08663577207921483	0.05124203667417822	5.317389344478843e-4	0.03961525290507691	-2.186929672942009	0.06054439824380606	0.28221559908036725	0.4669393069672438	0.05354402744116238	1.130740460461928	NoChange	NoChange	0.18677175696227755
YDR450W	RPS18A	-0.1585265498799756	2.578144467896285e-6	1.7819689502836966e-7	0.02352791501811982	-6.737806973456328	0.03777014568853722	0.3565797893670958	0.5239888601515044	0.03991799497097101	0.9461934577627023	NoChange	NoChange	0.7442407227276346
YDR451C	YHP1	-0.10852671095082668	7.088769257453475e-4	1.4385963405049764e-5	0.02662487864652899	-4.0761391776324585	-0.10527164390550146	0.03161440319400741	0.15271344485041877	0.04517237379922285	-2.3304430352365624	NoChange	NotSignificant	0.7143248883619631
YDR452W	PPN1	-0.0921579311821185	6.268486086591285e-4	1.3019143087317367e-5	0.021746203134177057	-4.237886062844692	-0.07406985405952364	0.050570326942882944	0.19800903565514905	0.03503806013656281	-2.1139827310882	NoChange	NotSignificant	0.7341524669497539
YDR453C	TSA2	-0.10229554091086775	6.202066475790513e-6	3.525560681503922e-7	0.016565455231596544	-6.175232704486849	-0.03912461382002555	0.1799582366740195	0.3807176186814237	0.028103693485592593	-1.392152025856774	NoChange	NoChange	0.7843731511437099
YDR454C	GUK1	-0.1408340443936696	2.994532346654755e-6	1.9927949611403562e-7	0.02158154592522056	-6.525669888600915	-0.024820308280711745	0.5060084746912861	0.6124680067647997	0.03661361207090614	-0.6778983792324174	NoChange	NoChange	0.777181818014217
YDR456W	NHX1	-0.04599421817968899	0.0367323739879794	3.9764785668572154e-4	0.020385425320871443	-2.2562304909379645	-0.09803649458486964	0.007806303858999199	0.07237456327889903	0.032757218474956155	-2.9928210986479633	NoChange	NotSignificant	0.6198345691273472
YDR457W	TOM1	-0.1057434361704829	2.6722778866333162e-6	1.8292153120505328e-7	0.016067537919917944	-6.581184789948386	-0.04398490377644849	0.12310117183585545	0.3196898790298785	0.02725896478282231	-1.6135940644439404	NoChange	NoChange	0.8095314488247619
YDR458C	HEH2	-0.13541353105501752	6.09945947038985e-5	2.0610778673666678e-6	0.02331718758089543	-5.807455576931005	0.014229001351535212	0.6896665287086865	0.6850683879971919	0.03484553178870168	0.4083450767179517	NoChange	NoChange	0.7948801624214916
YDR459C	PFA5	-0.10464239580060265	0.0030745315906220354	4.816184351963171e-5	0.029309211991304214	-3.570290317994531	-0.09223783927002593	0.060937056489679446	0.21858151451097863	0.045265166669199323	-2.0377222941452056	NoChange	NoChange	0.7450151214085123
YDR460W	TFB3	-0.020756117670577192	0.5429116158948677	0.004825776622868874	0.03322025107569796	-0.6248031546565036	-0.073765557906114207	0.20427256030016702	0.4032358585542526	0.05518851869757761	-1.3366105785577462	NoChange	NotSignificant	0.1649739328985793
YDR461C-A	YDR461C-A	-0.08078362802925601	0.005197070953881509	7.472980236795576e-5	0.02324933075519873	-3.474664663678208	-0.09443419749660226	0.03480895636073798	0.16080952856666972	0.03923584685291938	-2.406834695083835	NoChange	NotSignificant	0.7717239657737415
YDR461W	MFA1	-0.06872779550943367	0.03132732278946291	3.468969910219103e-4	0.02956498915779844	-2.3246345582137695	0.0332528794753521	0.5153152706811799	0.6158549977694042	0.05015771565461269	0.6629663859560965	NoChange	NoChange	0.16756875411478966
YDR462W	MRPL28	-0.09903335244348312	0.007524707563485762	1.011295438718555e-4	0.03239354193258053	-3.057194321312487	0.01854022109585825	0.7293741176946964	0.6953582580522895	0.05265939162341473	0.35207814834713047	NoChange	NoChange	0.3683601096519572
YDR463W	STP1	-0.07018018868599304	4.6360042551652174e-5	1.6629021771683941e-6	0.013386113136635435	-5.242760760322742	0.03618356117880044	0.12759373462634238	0.3250336317447485	0.02270986310342462	1.5932971948802284	NoChange	NoChange	0.5815780619486937
YDR464W	SPP41	-0.10316537776720064	1.722105231935715e-5	7.799622584977224e-7	0.017804636306635608	-5.794298518119797	0.044685236183531284	0.15635821939256675	0.35791566379455353	0.030207750325555362	1.4792639538512127	NoChange	NoChange	0.6534651472180546
YDR465C	RMT2	-0.08086265242358681	0.04534927217914631	4.765126996742183e-4	0.036209398749593294	-2.2331951155221836	0.01104312402212089	0.85107986742446	0.7303801273106795	0.05756596603641674	0.19183425177187005	NoChange	NoChange	0.2546826949024241
YDR466W	PKH3	-0.06637229441072057	0.002723948175349374	4.360043266291886e-5	0.01911943169975605	-3.4714574916767753	-0.04329618368451463	0.1986071893856933	0.3974468964933954	0.032438462050330706	-1.3347175219755287	NoChange	NoChange	0.5847380959522044
YDR470C	UGO1	-0.11516857927742226	6.074995344296634e-5	2.0560747670855687e-6	0.021387605574475953	-5.384828090100224	-0.030976016580632582	0.43099974640461514	0.5643206114557944	0.03834168179614985	-0.8078940497530053	NoChange	NoChange	0.7231652333137415
YDR471W	RPL27B	-0.12107869009248481	3.846061589062123e-5	1.4339160490599602e-6	0.022727273833732287	-5.327462104705991	0.021986634070450414	0.5752024412073293	0.6392589494538136	0.03855736704223266	0.5702317289032732	NoChange	NoChange	0.6381430356473135
YDR472W	TRS31	-0.07557249135733977	1.2676791383293582e-4	3.665059039667284e-6	0.01532762469602904	-4.930476369043568	0.007998227832585667	0.7594750437551179	0.7037083584777599	0.025705975079235367	0.3111427521396157	NoChange	NoChange	0.6324018167358902
YDR475C	JIP4	-0.08753995379132372	0.01178206837717193	1.4802107875496682e-4	0.029908195278394695	-2.9269554039110304	-0.039580134412804925	0.4154721278078961	0.5576043894614215	0.04705515128924132	-0.8411434949918972	NoChange	NoChange	0.5550294841816679
YDR476C	YDR476C	-0.06792358846370387	0.03544613398145894	3.85783477509532e-4	0.02999754817785246	-2.2643046712015167	-0.029798153963596422	0.5650869642737444	0.6341870908241247	0.05089156244264659	-0.5855224821831346	NoChange	NoChange	0.2996302262989323
YDR477W	SNF1	-0.07978242137682684	1.5243364145558238e-5	7.077584836714225e-7	0.013366091655731075	-5.969016480791373	-0.04430177084651662	0.07385237284121106	0.2407142556829723	0.023256645707644238	-1.9049080165483645	NoChange	NoChange	0.8031100998565848
YDR479C	PEX29	-0.05315716706213076	0.0693598790504374	6.983035292107813e-4	0.027422917152347574	-1.9384213126129861	-0.1280667143373036	0.013157724041038425	0.0947193502877075	0.04626457718682812	-2.7681375714326246	NoChange	NotSignificant	0.5716337400224042
YDR480W	DIG2	-0.08100847046563167	0.004531345543461776	6.680417225359391e-5	0.02366115749521802	-3.423690091323879	-0.07450824284572967	0.09094524611794225	0.272543337983655	0.04081070244113487	-1.82570351375843	NoChange	NoChange	0.6902386821738915
YDR481C	PHO8	-0.09861682041416955	2.998091143768216e-5	1.177576538203161e-6	0.017835982796532788	-5.5290937168508645	-0.10258209288513913	0.003263559077665969	0.04328210071766851	0.030260933492236713	-3.389918321966374	NoChange	NotSignificant	0.8310591584531958
YDR482C	CWC21	-0.14316401755057287	0.007608403339025796	1.0196471451694316e-4	0.04298268371743788	-3.3307370589447833	0.03098042696250547	0.6136637760272063	0.6534264870807435	0.0594559531670539	0.5210651803942912	NoChange	NoChange	0.5938971142564339
YDR483W	KRE2	-0.08877742294864262	1.6887403787435843e-5	7.708252273139997e-7	0.015561439546494395	-5.704962107354777	0.009279177177632781	0.7290965747440317	0.6953582580522895	0.026400356711905954	0.3514792348789774	NoChange	NoChange	0.6824275313817654
YDR484W	VPS52	-0.13243562159031985	0.011658768312466638	1.4664511276964238e-4	0.0419872684217801	-3.154185222528584	0.15906491786675714	0.027407416480058275	0.14283373946064426	0.06050594511620029	2.6289138622870296	NoChange	NotSignificant	0.4289871106855544
YDR485C	VPS72	-0.11197421729656991	0.0011393450793502373	2.146352172907895e-5	0.02832661995566721	-3.9529678257348038	0.00999882225540706	0.8217332656309317	0.7213638015380833	0.04365372219110994	0.22904856112002553	NoChange	NoChange	0.6331901047965103
YDR486C	VPS60	-0.1264881503105253	7.766487053378149e-5	2.497527233075338e-6	0.023545108279551016	-5.372162608416652	0.09236737468909326	0.027949702716509518	0.14372858879045122	0.03796177822237825	2.433167754893084	NoChange	NotSignificant	0.6258950963095963
YDR487C	RIB3	-0.11113319175412727	3.64124197029638e-5	1.3731462850810046e-6	0.019680809177070244	-5.646779599062753	0.0016716066272693046	0.958319226064901	0.753013160542043	0.031487648367595863	0.05308769355381793	NoChange	NoChange	0.7589259405965808
YDR488C	PAC11	-0.11329320307865055	3.2524200246836216e-4	7.72324712975616e-6	0.02397571610809373	-4.7253313547704625	-0.11118345002075995	0.015015135865021147	0.10250641275832424	0.04012515020372388	-2.770916730685319	NoChange	NotSignificant	0.820990895229633
YDR489W	SLD5	-0.08092636085702402	0.03049834164994765	3.393058582093389e-4	0.03334329526668229	-2.4270654777750265	-0.029252903037708652	0.5846557087485844	0.6419354350161294	0.05218881637049123	-0.5605205304914508	NoChange	NoChange	0.4342500124191596
YDR490C	PKH1	-0.08173771667826496	0.0023988154158774448	3.934284283632762e-5	0.022118450219171224	-3.6954540606745847	-0.11692531962281894	0.015278109470095502	0.10366249068002763	0.04233232096535615	-2.7620814771414985	NoChange	NotSignificant	0.7219335052837186
YDR492W	IZH1	-0.045951348216089045	0.14512797147725146	0.001370087102469384	0.0297805078365966	-1.5430008268569706	-0.04829803189459511	0.3114547080215417	0.4881125441411505	0.04599303628896223	-1.050116186962548	NoChange	NotSignificant	0.3427929720052967
YDR494W	RSM28	-0.06048707732870126	0.09982372025279422	9.699178968026863e-4	0.03413575592758893	-1.7719565799864085	-0.06717155229223287	0.2330809070650965	0.4235941772597613	0.05370645552477243	-1.2507165411660723	NoChange	NotSignificant	0.4129832854876795
YDR495C	VPS3	-0.13707931108177604	0.0011498986850512355	2.159641439480285e-5	0.03149182487775931	-4.352853847430941	0.023811114618941188	0.6695897770339245	0.6743076753005366	0.0543150929615809	0.4383885458096091	NoChange	NoChange	0.6398491174316586
YDR496C	PUF6	-0.15143583825464627	0.021218489840822443	2.463343773951015e-4	0.05640105002227067	-2.6849826057289694	0.1788797788319135	0.049518066193304955	0.19587279166247695	0.08106840738473549	2.206528839070238	NoChange	NotSignificant	0.28608643968669945
YDR497C	ITR1	-0.11110442627173608	9.23028665861506e-8	1.3511160660505836e-8	0.013345869103823665	-8.325004944032012	0.03042588592345164	0.19484026764044293	0.3941722694048345	0.022641588133195677	1.3438052907094054	NoChange	NoChange	0.8071171419872076
YDR498C	SEC20	-0.04775246403478795	0.13485009209880747	0.0012792988047134984	0.030500804295202563	-1.565613272771921	-0.07082965705655392	0.18792368466459886	0.38807176569381324	0.05174835728235145	-1.3687324733824944	NoChange	NotSignificant	0.30368948787244465
YDR499W	LCD1	-0.05559634702421784	0.1397585921015742	0.0013238818320809509	0.03492884029665088	-1.5917032043445383	-0.08799810368435686	0.13154069557550502	0.3297576142078433	0.05401222953103913	-1.6292255374088402	NoChange	NotSignificant	0.5301694621542081
YDR500C	RPL37B	-0.12335350389635706	8.207021349530406e-6	4.34613397039306e-7	0.020414600745399317	-6.042415692315526	0.06700039020599353	0.06807950086832157	0.23070473303352465	0.03463386148816135	1.9345342196074733	NoChange	NoChange	0.6494142918201871
YDR501W	PLM2	-0.1009220161937671	0.005972879445070656	8.381886344762768e-5	0.029043932657392628	-3.474805474322678	-0.06395397438278579	0.18464635792541428	0.38491376667282884	0.044883845160092105	-1.4248773507411001	NoChange	NoChange	0.7591643221217921
YDR502C	SAM2	-0.09408910524788863	2.5924600639176223e-9	1.0821451021236004e-9	0.009006817342529696	-10.446432038052448	0.01214431296931674	0.4365630599843566	0.5675879214704329	0.015280282391054976	0.7947701919714507	NoChange	NoChange	0.8795957570577423
YDR505C	PSP1	-0.06709745820277743	0.005697615370345206	8.070078265461723e-5	0.02153816793272098	-3.115281597412116	-0.06675331804110875	0.08347483848248921	0.2571778940973764	0.03654002026264099	-1.8268549815052577	NoChange	NoChange	0.5791694469715762
YDR506C	GMC1	-0.18254974887045156	7.644756866665131e-4	1.533098377273664e-5	0.038322425003625746	-4.76352289431528	0.09549362926286704	0.1322351608077405	0.33015646039775215	0.05826062785661028	1.6390765560902256	NoChange	NoChange	0.6872390058514295
YDR507C	GIN4	-0.11699327622546175	1.5879200193978706e-5	7.33081592230527e-7	0.020055572880270826	-5.833454717244751	-0.08593562232793675	0.021153260884678757	0.12476884779835629	0.03402674043824261	-2.525532014560931	NoChange	NotSignificant	0.8153962273325084
YDR508C	GNP1	-0.1743137359520886	0.011393296794023195	1.4385847092218603e-4	0.048446865805459136	-3.598039482100954	0.11377089581154178	0.10980981411920379	0.3009736282037691	0.06065562056176942	1.8756859588252293	NoChange	NoChange	0.6768649694887425
YDR510W	SMT3	-0.08812610675028941	6.680432701576008e-6	3.7327011187462244e-7	0.014083371075512979	-6.2574582660479585	-0.011608737497171073	0.6329422307901227	0.6607175241023763	0.023894167219393966	-0.48583980310260455	NoChange	NoChange	0.764668566377912
YDR512C	EMI1	-0.09471082227137304	0.018721286699791107	2.2098517866086273e-4	0.035627661123119096	-2.6583508230888153	-0.003181085832013481	0.9573902440254466	0.753013160542043	0.05848282054461893	-0.054393509108995534	NoChange	NoChange	0.3873695180994825
YDR513W	GRX2	-0.0677536398299013	0.006944698621297451	9.449774286358933e-5	0.02207375635714973	-3.06942047985212	-0.07409466244603627	0.07057641368053662	0.23463104641028024	0.038407751813894914	-1.9291590615629517	NoChange	NotSignificant	0.598707734243457
YDR516C	EMI2	-0.05162906396950224	0.06241507582021671	6.355985969129628e-4	0.02550038530865527	-2.0246385826953937	-0.1986559534426228	0.001779721506401426	0.029009967825429268	0.0516456524060209	-3.8465184229033635	NoChange	NotSignificant	0.6814475921244252
YDR517W	GRH1	-0.11224753866324938	5.512294093742567e-6	3.2687486802021205e-7	0.017286232039419102	-6.493464764749358	-0.11408052974781721	7.045436584263624e-4	0.01579956106381554	0.027643238326033645	-4.126887320592222	NoChange	NotSignificant	0.9033146491089246
YDR518W	EUG1	-0.06866177179789916	0.018552843538566014	2.1942271086299828e-4	0.026006774293707263	-2.6401494865325503	-0.04681544697860827	0.28267499746722163	0.4669393069672438	0.04201222949215162	-1.114329030963566	NoChange	NoChange	0.47743463282008525
YDR520C	URC2	-0.11739244080493473	0.044927783099877626	4.727839295570743e-4	0.05244521963985045	-2.23838209871342	0.035916669101944076	0.6494392894544674	0.6667958771094323	0.0770455915290461	0.46617422735217157	NoChange	NoChange	0.30733138392821546
YDR524C	AGE1	-0.062076492303741494	0.014738192371585999	1.7933864056624555e-4	0.02253257305040568	-2.754966872397374	-0.013012136392222023	0.7366546196038666	0.696586614006577	0.03798078511950416	-0.34259787814496595	NoChange	NoChange	0.39392894823334157
YDR524C-B	YDR524C-B	-0.11156788705173198	5.2365600966405145e-6	3.1226368120524003e-7	0.017833758111588268	-6.255994185501251	-0.003882902795604405	0.8992305786713264	0.7455394869867457	0.030255399846079157	-0.12833751381102954	NoChange	NoChange	0.7421706314153778
YDR525W-A	SNA2	-0.06001619694700622	0.025342792858345942	2.874311288506329e-4	0.02472936823925133	-2.426919942570404	0.004157869062608119	0.9220926677859214	0.7478975207128736	0.041953968386130885	0.09910550116118752	NoChange	NoChange	0.2428830631049026
YDR527W	RBA50	-0.09550928982250925	4.167302436000302e-4	9.447850813685033e-6	0.021853003085892598	-4.370533855100498	0.0334334648210919	0.35435696385287196	0.5216166044368423	0.035113159293773004	0.9521633909774965	NoChange	NoChange	0.5303486116950046
YDR528W	HLR1	-0.08700638542612905	0.024279352653714784	2.771395615570467e-4	0.034978191697118285	-2.487446640453319	-0.1129039841529206	0.1647582055540096	0.3662438438557274	0.07754853977977597	-1.4559137344629287	NoChange	NotSignificant	0.4073847833506803
YDR529C	QCR7	-0.05888130127629983	0.007180549717479435	9.720993186783901e-5	0.01911996582879785	-3.0795714701338426	-0.043615638732440155	0.19344490820911603	0.39242216065122326	0.03212805993336323	-1.3575559440222442	NoChange	NoChange	0.5696662294831882
YDR530C	APA2	-0.09738571127872513	0.005240009273816594	7.522020347356726e-5	0.029843940369039635	-3.2631653218203693	-0.027573519871427414	0.6181208965930681	0.6541507636233127	0.054166298639355064	-0.5090530563111728	NoChange	NoChange	0.4815671621560964
YDR531W	CAB1	-0.03920752311783703	0.150609235751448	0.001417433208487598	0.025783489449833153	-1.5206445657451826	-0.09732564321139771	0.04858063020798837	0.1941056457822229	0.04505309691971847	-2.1602431323383904	NoChange	NotSignificant	0.47455219278809746
YDR533C	HSP31	-0.0938586209497918	0.012608190409840809	1.5659775823525314e-4	0.03313790877693478	-2.8323640330352076	-0.011708640597967317	0.8119098365506309	0.7193002055655171	0.048344021648589953	-0.2421941782807559	NoChange	NoChange	0.47139146897389117
YDR539W	FDC1	-0.09831556153430543	0.0011363940561064498	2.1427647740683007e-5	0.025442211223866962	-3.864269527095076	0.007858276827782399	0.8575791343799126	0.7311344075172076	0.04316583338993473	0.18204853724924877	NoChange	NoChange	0.4998601404285147
YDR541C	YDR541C	-0.09330087852897943	0.023149306691134835	2.66457072636148e-4	0.03586023600424271	-2.60179209411619	-0.07298252950837164	0.27096262343185895	0.4557301521049844	0.06324260952243704	-1.154008825054556	NoChange	NoChange	0.5113339394049887
YDR545W	YRF1-1	-0.10762732565535063	2.1337793439783747e-6	1.5122152921547085e-7	0.016084174915422456	-6.691504302912747	-0.06523308798059015	0.027333235877367502	0.14283373946064426	0.027287189846102684	-2.3906121644808036	NoChange	NotSignificant	0.8351526331805107
YEL001C	IRC22	-0.10517150490792128	1.1373467027920498e-6	9.402844171681271e-8	0.015015247226168305	-7.004313903312245	-0.06854880172724102	0.014468555523662439	0.09969467119072178	0.02547372829511782	-2.690960700102104	NoChange	NotSignificant	0.8518474822996596
YEL002C	WBP1	-0.08968493282997421	2.618605898250683e-4	6.482093480002082e-6	0.020059200099399488	-4.471012422507272	-0.07771109098698088	0.03408131471639779	0.15979169135764817	0.034030915738701366	-2.283543927635324	NoChange	NotSignificant	0.7281515382124856
YEL005C	VAB2	-0.08804038211768628	0.05532616827424444	5.688515657002458e-4	0.04182795593005082	-2.1048215280927622	-0.002332736210337004	0.9764608667701374	0.7567464726960725	0.0775534402654743	-0.03007908098405153	NoChange	NoChange	0.22019243632054508
YEL006W	YEA6	-0.08002896117453882	0.008573970762569298	1.1284473686640492e-4	0.026200888056372953	-3.0544369718442823	-0.024678706785357787	0.5845976024868305	0.6419354350161294	0.04410094871710251	-0.5595958251072112	NoChange	NoChange	0.5144408094418074
YEL007W	MIT1	-0.05632636119296872	1.4790074878275972e-4	4.148319482143349e-6	0.011924932799091703	-4.723411204234122	-0.05709513252008914	0.010884552681811679	0.08586747896634864	0.020230935494168326	-2.8221696686516107	NoChange	NotSignificant	0.7691126817662763
YEL009C	GCN4	-0.09118962027408618	2.2461970955344135e-8	4.711133579375821e-9	0.009991685050383236	-9.126550708340087	-0.026321847926699334	0.13696767302995103	0.3362151280019682	0.016951134160499915	-1.5528074804596474	NoChange	NoChange	0.882558708289665
YEL011W	GLC3	-0.08165958943530194	6.456779142600606e-4	1.3345114550337728e-5	0.01959547970079826	-4.167266669770548	-0.19874276772946575	6.212998434040892e-5	0.002736799701870607	0.037689646704284055	-5.273139578325507	AccelDeg	AccelDeg	0.8297956726000689
YEL013W	VAC8	-0.09393037114522872	0.0018185180096077515	3.151273119389835e-5	0.025458285213468105	-3.689579653838471	-0.08587144362783991	0.056506498867982306	0.21147767221570896	0.04196271550053543	-2.0463748020964996	NoChange	NoChange	0.6700522206592061
YEL015W	EDC3	-0.10117764116039536	0.0014483934742151325	2.6086311874368298e-5	0.02635488908589317	-3.8390463655774645	0.019755371093790997	0.6390381982785167	0.6625119011910039	0.04131962839167572	0.47811105430393774	NoChange	NoChange	0.5249322671079011
YEL016C	NPP2	-0.12292960683596962	0.0027127192271918033	4.343702804352891e-5	0.034707571894191144	-3.5418670949016695	-0.014959519041269869	0.8165980487878702	0.7206170463596725	0.063448045126165	-0.2357758857900697	NoChange	NoChange	0.487372805142538
YEL017C-A	PMP2	-0.0826106765675886	0.0626666534684746	6.380079194524234e-4	0.041081547580596726	-2.010894949989823	0.12563018653917743	0.08790354645483953	0.2666045899370544	0.0688205209887755	1.8254756682191853	NoChange	NotSignificant	0.13007830310612611
YEL017W	GTT3	-0.09174724350821262	2.7575680050049623e-4	6.747242481003979e-6	0.020625482241605042	-4.448247194101629	-0.02231056719408594	0.5313451217028747	0.6230330987983973	0.03499162702181506	-0.6375973080696339	NoChange	NoChange	0.62310139847446
YEL020C	PXP1	-0.08876576131009872	0.0028553561655120315	4.534227923082449e-5	0.02572757396899581	-3.450218874778864	-0.07542232236607371	0.09671242109158219	0.2813300996174948	0.04303811536215412	-1.752454114949394	NoChange	NoChange	0.6157992569062019
YEL021W	URA3	-0.12125995920898695	0.0011789747011580602	2.20162442112625e-5	0.030377763435260895	-3.9917342653420897	0.005476815393545294	0.9114539057625057	0.7467333386651638	0.04842609464518129	0.11309636743730835	NoChange	NoChange	0.6068573970542088
YEL022W	GEA2	-0.08536078676182954	0.0030801108720028315	4.821376431974753e-5	0.025187570876381744	-3.3890043299837185	-0.07276946328116718	0.10488003281224707	0.29466468891214104	0.042731320187706597	-1.7029537810091409	NoChange	NoChange	0.5972487067100538
YEL023C	YEL023C	-0.1100203809061343	0.0044497299131161985	6.577311734423293e-5	0.03087898039298259	-3.562953812138726	0.03492909518355091	0.48972981839344876	0.6021188887605559	0.04887759808174307	0.7146238062912864	NoChange	NoChange	0.5380615814594131
YEL024W	RIP1	-0.04073596450544058	0.10007737158380112	9.71495645266615e-4	0.023338371528435063	-1.7454501680123051	-0.07583033305763154	0.07622453384931015	0.24538998941929854	0.040003342889477475	-1.8955999069162301	NoChange	NotSignificant	0.4750350938655572
YEL025C	YEL025C	-0.12861043606486686	2.4563478633154767e-4	6.177411149927717e-6	0.025754071441047677	-4.993790452094629	0.023890986076867973	0.6018162068765478	0.6490291709229085	0.04467276859234874	0.534799763472906	NoChange	NoChange	0.685759045209891
YEL026W	SNU13	-0.125021192490544	2.3001151040172058e-4	5.895946476662547e-6	0.026894580244224184	-4.648564556697004	0.13455691990601162	0.004754839630925891	0.05480900237800408	0.04145586856471383	3.245787015557624	NoChange	NotSignificant	0.5097058588220404
YEL027W	VMA3	-0.17234058723886528	6.244331680537803e-8	1.0032604324788392e-8	0.020175407343757955	-8.542111903985202	0.026808570227343766	0.4431440620343211	0.5708141165695757	0.03422806412554596	0.7832336099702265	NoChange	NoChange	0.8265782301705498
YEL029C	BUD16	-0.12891371418476982	0.045652788855947604	4.788746600413367e-4	0.0564987275222465	-2.2817100461954607	-0.046271813871482284	0.6077047669872051	0.6503182604240895	0.08731187225106316	-0.529960160955303	NoChange	NoChange	0.49182046577698446
YEL031W	SPF1	-0.09594639936531604	2.26610897637553e-8	4.729597890039143e-9	0.010518823550806734	-9.12140021190464	-0.025527408706674005	0.16882231213904114	0.3685710156352797	0.017845437313249984	-1.4304725773080533	NoChange	NoChange	0.8806856119561189
YEL032W	MCM3	-0.10855810613707886	1.5044327402001463e-7	1.9528663738888394e-8	0.013471633645349099	-8.058273331576018	-0.04463739447741825	0.06569915301557504	0.22678301407388748	0.022854950704702035	-1.9530733211441504	NoChange	NoChange	0.8648081174254733
YEL033W	MTC7	-0.08486046990288651	1.5799896698759416e-6	1.1969927691189734e-7	0.01240637282304838	-6.840070914621714	-0.033313153944034744	0.12998335937049701	0.32740628871119015	0.021047710081755124	-1.5827448123637795	NoChange	NoChange	0.8188015222433285
YEL034W	HYP2	-0.09009640223395965	5.011908459640377e-5	1.7723530551834591e-6	0.017301251818265403	-5.207507709866544	-0.009284142355677089	0.7552206477175994	0.7028271585714366	0.02935199010348722	-0.31630367559213873	NoChange	NoChange	0.6741149445291763
YEL036C	ANP1	-0.08236718936378304	0.0023722737190200447	3.89883790483273e-5	0.023504840781127165	-3.5042649354986675	0.033989138634150484	0.4046311512796328	0.5514029000175366	0.03987652808239728	0.8523595274874076	NoChange	NoChange	0.37660383676710896
YEL037C	RAD23	-0.09654913362053286	7.731715559152223e-4	1.5476828619430855e-5	0.023915249434234943	-4.037136802023972	-0.04156002147683558	0.3126358258136924	0.4885448560491971	0.040006386350522595	-1.0388346778611932	NoChange	NoChange	0.6181719253627663
YEL038W	UTR4	-0.133454978679607	2.0886624355914411e-4	5.445724496836734e-6	0.027980003832331044	-4.769655482512803	-0.04062491105998759	0.39944154056022607	0.5476100365572532	0.04692639214606789	-0.8657156282872618	NoChange	NoChange	0.6977629164038464
YEL040W	UTR2	-0.07547895942345595	2.7600190716172035e-5	1.1086133740160622e-6	0.01377662183428819	-5.478771235165852	0.05652409578562867	0.025796516889991586	0.13828850087276623	0.02337237050746855	2.41841518675081	NoChange	NotSignificant	0.5813668779690175
YEL041W	YEF1	-0.12628016786260088	0.011464553827862043	1.4462953021097562e-4	0.04293524479222896	-2.94117731187262	-0.03850611800586259	0.832442893230481	0.7236890482680527	0.1783803411240234	-0.21586525602106704	NoChange	NoChange	0.3309185986730029
YEL042W	GDA1	-0.11096605028815851	2.472375660553001e-7	2.876119781231753e-8	0.014240786135215865	-7.79212953797206	0.036964570206420556	0.14249593547421832	0.3409423325366607	0.02415983641515725	1.5300008481526783	NoChange	NoChange	0.7788749397164441
YEL043W	YEL043W	-0.10288895453501781	2.6505318599725895e-4	6.5493905803251154e-6	0.02303995038100769	-4.465676046760557	0.022289556003484055	0.575195046617483	0.6392589494538136	0.03908783032995447	0.570242856032936	NoChange	NoChange	0.5415880445832996
YEL044W	IES6	-0.10680857203489283	0.0067362450278878605	9.23103117679709e-5	0.034010277870230254	-3.1404792528432734	-0.05022292768388342	0.3649831547948118	0.5275381976524952	0.05375880043290701	-0.9342270898801678	NoChange	NoChange	0.5959814095120464
YEL046C	GLY1	-0.09922733002152838	2.404460753492404e-8	4.969630132683065e-9	0.010919863916351722	-9.086865072827738	0.01653816808544737	0.3831803199195314	0.5374233249571824	0.018525811945341523	0.892709487402847	NoChange	NoChange	0.8429100492386097
YEL047C	FRD1	-0.08595556812200629	7.980759619843995e-5	2.551018453436275e-6	0.017197066491502565	-4.99826922018815	-0.05292837906261671	0.08547829671692031	0.2616077553769989	0.02917523718917827	-1.8141541993101258	NoChange	NoChange	0.7371731977492775
YEL049W	PAU2	-0.09552896579757093	0.012050178390975453	1.5076659345131688e-4	0.03314034115211158	-2.8825583104018286	-0.014827107563595504	0.7703822876399813	0.7065425788326486	0.04982303704073908	-0.29759541859063593	NoChange	NoChange	0.49852096427310033
YEL050C	RML2	-0.12190269151925152	1.2615804583705317e-4	3.6515384284113126e-6	0.023284268189498098	-5.235410042830261	0.002270581609754934	0.9510275618033769	0.7514467522994269	0.03631396420445193	0.06252640435980192	NoChange	NoChange	0.7095697852657834
YEL051W	VMA8	-0.11926951462973538	9.656998991999332e-4	1.8808996404172072e-5	0.029161462930657654	-4.089970208742391	-0.07859585280265101	0.08809527567132276	0.2669296307865782	0.04308367459723601	-1.8242606634043523	NoChange	NoChange	0.8024449211497424
YEL052W	AFG1	-0.09697528195857825	5.962936606904203e-4	1.2500398665936091e-5	0.023345649929761625	-4.153890864051367	-0.10239735022694235	0.018919020260749063	0.11824914012596222	0.039705687983616345	-2.578908852283187	NoChange	NotSignificant	0.7330365025943784
YEL053C	MAK10	-0.09597052747388825	4.4129410954748556e-4	9.88987207508417e-6	0.02056669646579139	-4.66630737870402	0.016463581346010274	0.6151254718542759	0.6538141212168191	0.03196155157561653	0.5151058235411307	NoChange	NoChange	0.6421353120864914
YEL054C	RPL12A	-0.14286612445201732	8.895204507869215e-6	4.6469919862054415e-7	0.023793453437513067	-6.004429950751611	0.08022346172610033	0.06148742157370662	0.2196077093526277	0.040366166400073046	1.9873936239324217	NoChange	NoChange	0.6444049498150402
YEL055C	POL5	-0.11440178529098158	1.067578212372342e-4	3.194246273467761e-6	0.022823450821325995	-5.012466615437738	0.07782243541079058	0.06664081494556856	0.22857006018720627	0.0397122003386702	1.959660626888259	NoChange	NoChange	0.5634506452043051
YEL056W	HAT2	-0.10263605920004548	5.597670831197681e-4	1.1892775865630383e-5	0.023538975780671996	-4.360260198080522	-0.07061622754656359	0.06422093448994604	0.22463120227924654	0.03534921788882546	-1.9976743974549627	NoChange	NoChange	0.7889290997946378
YEL058W	PCM1	-0.11966324206760444	1.305333273322619e-4	3.747605368210715e-6	0.02470798102652692	-4.843100775378283	0.009560896838215899	0.8115293354259456	0.7193002055655171	0.03951072623906251	0.2419823108379988	NoChange	NoChange	0.6611470475853898
YEL059C-A	SOM1	-0.1311297358309723	1.6683381487456522e-4	4.5680124849715384e-6	0.022505637468387928	-5.826528398280694	-0.01204717164816983	0.7467149022688051	0.7003721478861866	0.03628246849867398	-0.33203836857489777	NoChange	NoChange	0.8295344702778678
YEL060C	PRB1	-0.060710358635638714	2.153224442966451e-4	5.585711261196275e-6	0.013321640457119293	-4.557273470265004	-0.0913742688324485	6.944795277680292e-4	0.015668833137298555	0.022600483650944466	-4.04302271772976	NoChange	NotSignificant	0.8109606432844478
YEL061C	CIN8	-0.0890121130488073	0.007917678725412597	1.0547868329176476e-4	0.029349435870271563	-3.0328389766076853	-0.08481090850627787	0.1227856601351832	0.3192741851543779	0.05205499416072678	-1.6292559412150314	NoChange	NoChange	0.5970424520906665
YEL062W	NPR2	-0.06003813129543128	0.018428243338772788	2.181308518949775e-4	0.022882382289405572	-2.623771010207649	-0.10188824599091843	0.021420385417220352	0.12540973736067368	0.0399623757863293	-2.549604321216891	NoChange	NotSignificant	0.6240266275128898
YEL063C	CAN1	-0.08921008376769254	8.657760080134178e-6	4.550866784228263e-7	0.014825885995883711	-6.0171839843137205	-0.1424535284271104	1.8466538548417317e-5	0.0012946980484163611	0.02515247241053323	-5.663599430784164	AccelDeg	AccelDeg	0.888746322617269
YEL064C	AVT2	-0.10459982031858144	0.03485673467101465	3.8073119396835373e-4	0.04347349171950875	-2.4060597891114925	-0.10148693519402184	0.1618798011180246	0.36323912733472186	0.06767946833386262	-1.4995232334478026	NoChange	NoChange	0.5795379242941908
YEL066W	HPA3	-0.1074068169593696	3.48579866274257e-5	1.3274986569384994e-6	0.018510948977083004	-5.802339852610571	-0.11275825895631646	0.003414268115910367	0.04479912894939274	0.032476586489696674	-3.4719861643122334	NoChange	NotSignificant	0.8487502772821586
YEL071W	DLD3	-0.08108801227452028	1.26815110779564e-4	3.665059039667284e-6	0.016167149798142273	-5.01560344816239	0.03555664088423902	0.18159110568365097	0.38298071195954925	0.02545843042669844	1.396654871816077	NoChange	NoChange	0.5999823167589984
YEL072W	RMD6	0.007329800240079042	0.931189702466116	0.008167929633600033	0.08254788028415651	0.0887945300938982	-0.17808887696104822	0.1660425382829903	0.36657800661783935	0.11816314206998604	-1.5071440539010816	NoChange	NotSignificant	0.22169555515674477
YEL075C	YEL075C	-0.0847263913005027	0.0466018786486774	4.878685776065401e-4	0.03819866456806612	-2.2180458992101393	-0.05238449025269257	0.4355112064996026	0.5672168931254781	0.06493310131340085	-0.8067455456941418	NoChange	NoChange	0.40130518490587763
YEL075W-A	YEL075W-A	-0.0947074666987594	0.005863853524237955	8.2628114739478385e-05	0.027169356244878515	-3.4858193122117855	0.028063325475819897	0.7702273732794047	0.7065425788326486	0.0935051899170594	0.3001258593315784	NoChange	NoChange	0.4730841418521604
YEL076C-A	YEL076C-A	-0.09482698613863137	1.8852689932051737e-4	5.035685545848121e-6	0.01931188554062844	-4.910291433694234	-0.11353753397721295	0.003790713956101913	0.04805963356728913	0.03318822615939247	-3.421018448889927	NoChange	NotSignificant	0.8457583151740113
YEL077C	YEL077C	-0.1213852995409341	5.050074940783014e-8	8.566387117096615e-9	0.01401441582306067	-8.66145981919525	-0.054253643724479474	0.03419701103610812	0.15996785477928288	0.023775793732471837	-2.2818857000085115	NoChange	NotSignificant	0.8837850362543661
YER001W	MNN1	-0.13201209308715012	1.9325097153465054e-6	1.3969471825760577e-7	0.0195854081335039	-6.74032893199314	-0.05771404038446527	0.09858013823191851	0.28523846169874295	0.03322711626568304	-1.7369560428592572	NoChange	NoChange	0.8193156338642165
YER002W	NOP16	-0.06749410459883344	0.3302953597556929	0.0029788049507075273	0.06626478367387657	-1.0185516477501382	-0.010954956979657551	0.9119609132051834	0.7467333386651638	0.09682977642247362	-0.11313624160258796	NoChange	NoChange	0.03622166488175327
YER003C	PMI40	-0.11170814354339471	6.649980596698355e-8	1.0488548519769157e-8	0.01276203846458504	-8.753158349536985	-0.022291714562430683	0.29137192400374745	0.47473540651169444	0.020507243562006543	-1.0870166190316382	NoChange	NoChange	0.8729324393281588
YER004W	FMP52	-0.12688498412825672	4.849731739284843e-4	1.0665616367537613e-5	0.028102334217814228	-4.5151048003629395	-0.025578458571282558	0.5817841645976886	0.6408665186580981	0.045364866205577496	-0.5638385100789243	NoChange	NoChange	0.7451691600498054
YER005W	YND1	-0.1582962330062289	2.319683975108429e-6	1.6138047711747737e-7	0.021471183914670695	-7.3724967209688534	-0.020522605208187907	0.6102056771718638	0.6515560241020263	0.03941671938891803	-0.5206573638382959	NoChange	NoChange	0.8234603409852773
YER006W	NUG1	-0.13267353157373557	4.681128230955684e-6	2.8554115397841263e-7	0.020164470015453472	-6.5795694839516425	0.13625615012980327	5.94613283410367e-4	0.01444856897491822	0.03240004336906023	4.205431103216311	NoChange	NotSignificant	0.685405638996329
YER007C-A	TMA20	-0.09609122626095673	0.03309797142029689	3.644188216566962e-4	0.040655748998459966	-2.363533537768463	0.07120134836368755	0.3126033986970318	0.4885448560491971	0.06797059489438316	1.0475316344416954	NoChange	NoChange	0.19218375680360977
YER008C	SEC3	-0.05503051850573063	1.4342618312933927e-4	4.0521805133789124e-6	0.01146490823985423	-4.799909197217467	-0.03342431618009075	0.10367108643099338	0.2934966293584135	0.01949922451086339	-1.7141356653168145	NoChange	NoChange	0.7280147805343234
YER009W	NTF2	-0.11923201124899675	2.909629204961853e-4	7.0188592326882365e-6	0.026627904836784594	-4.477709079247048	0.03806189281695631	0.4221115193162991	0.5601492615716502	0.04633237906804438	0.8214966203453113	NoChange	NoChange	0.5336696412742696
YER010C	YER010C	-0.05151937451120722	0.176852316695995	0.001647301625390469	0.036464427501762	-1.4128666769474922	-0.09173767939376497	0.12968089035679678	0.32723251622121863	0.05742057828335758	-1.597644644765858	NoChange	NotSignificant	0.33695537683869903
YER011W	TIR1	-0.07422198489758926	0.009744137117242297	1.2588192483684342e-4	0.02583644557660433	-2.8727629997525463	0.08181569886644387	0.07747314796100091	0.2475504381644189	0.043832151733273116	1.8665681612964788	NoChange	NotSignificant	0.2304061000682136
YER012W	PRE1	-0.10240705788193029	0.002046036781840383	3.456897408156565e-5	0.0281702988249988	-3.6352847556963983	-0.00607218027887549	0.9032188827167188	0.746642125132364	0.04919773878606076	-0.12342397087152157	NoChange	NoChange	0.4964074455382216
YER013W	PRP22	-0.1567441659212853	6.10632233389257e-5	2.0617605903529797e-6	0.028499367264728837	-5.499917400456598	0.0152035559167471	0.7425253150208984	0.6987757264382543	0.0454316875378514	0.33464651525612515	NoChange	NoChange	0.7436921397096382
YER014W	HEM14	-0.10065139700150973	0.0019658070397569343	3.357315862846068e-5	0.026903082322720994	-3.741258930635788	-0.04210605346373598	0.3727491018355896	0.5333461210765245	0.045828199629068	-0.9187804409630107	NoChange	NoChange	0.6031819667711049
YER015W	FAA2	-0.08266142828858787	0.011311678557014183	1.4308250623157e-4	0.028642424087524352	-2.8859787857338626	0.00624661389298646	0.9027232595139943	0.7465857711262	0.05025178148914331	0.12430631726630458	NoChange	NoChange	0.3561445596799151
YER016W	BIM1	-0.10205793751850362	0.0065988000789453174	9.074811523894189e-5	0.03271185399889581	-3.119906854620609	-0.04832360011711661	0.3600831170489356	0.5251741581739826	0.05128618249281921	-0.9422342971985213	NoChange	NoChange	0.562816000296854
YER017C	AFG3	-0.11556511654235695	7.34258228843192e-5	2.395586768309958e-6	0.02294953359198768	-5.035619398500715	-0.007231875906235961	0.8546133837097731	0.7308495540917198	0.03893443607129726	-0.18574497632360343	NoChange	NoChange	0.6515763110945045
YER018C	SPC25	-0.10805179153297068	0.06942208102916146	6.987645365866618e-4	0.05314141151049916	-2.033287947415978	0.024540153187459744	0.7569642412106117	0.7035650252641369	0.07714987710811336	0.31808415135996393	NoChange	NoChange	0.27895968812665506
YER019C-A	SBH2	-0.10068673080969046	0.0018843196002330843	3.2428619819069085e-5	0.027411106477151476	-3.6732092844780952	-0.0015536299757602145	0.9723503566619928	0.7558860546300589	0.04416927718601353	-0.035174448728633054	NoChange	NoChange	0.5037335672251076
YER019W	ISC1	-0.10275574312848211	2.8043667211769403e-4	6.811244710673042e-6	0.023138805346842362	-4.440840466403106	-0.024919673835106116	0.5331250641622274	0.6232882510249559	0.03925554015866158	-0.6348065453789887	NoChange	NoChange	0.6221527057357459
YER020W	GPA2	-0.09798156271627428	2.5768419426489858e-5	1.0559560145022764e-6	0.017493224860938933	-5.60111491707054	-0.023366974013527494	0.4413430833314219	0.5700484796863966	0.02967940259420522	-0.7873128153222935	NoChange	NoChange	0.7369025929850084
YER021W	RPN3	-0.1295684738808408	1.0511637612678643e-4	3.1495600802525093e-6	0.026214120749162774	-4.942697682697558	-0.012836088707611548	0.7730885296647196	0.7065425788326486	0.043852030287795586	-0.29271366966067125	NoChange	NoChange	0.6573068110697604
YER022W	SRB4	-0.09268635839676019	0.09447486598972701	9.227902782258299e-4	0.05065158247199779	-1.829880802796258	-0.048448369833469875	0.5436270380885901	0.6270592576235774	0.07730399331371256	-0.6267253185337822	NoChange	NoChange	0.3935350132401715
YER023W	PRO3	-0.13866860734011113	4.380942699880792e-6	2.7032865096091196e-7	0.021866572987247524	-6.34157933302955	0.019290676909002786	0.609066864881489	0.6505911415267216	0.03709716734145651	0.5200040405091856	NoChange	NoChange	0.7232752666116743
YER024W	YAT2	-0.1346522023923651	0.0020056048040285415	3.39397250253047e-5	0.034279357080418696	-3.9280842425508067	0.03256643331846372	0.5179193342347457	0.6169587902051606	0.048887814655368116	0.6661462278082779	NoChange	NoChange	0.6456255109851325
YER025W	GCD11	-0.13606500378408187	3.867809789358105e-8	7.128968952737768e-9	0.015439343076617634	-8.81287520517293	0.03417000090328282	0.20763229403894906	0.4047095434288983	0.02619321711223202	1.3045362376401526	NoChange	NoChange	0.8266647195363563
YER026C	CHO1	-0.09036118916520106	0.001007069644933866	1.9489936305342814e-5	0.023060240278273022	-3.9184842861476112	0.006082251210215511	0.8764729281009274	0.7373236453990009	0.03857609281665375	0.15766892824329093	NoChange	NoChange	0.5066764280505867
YER027C	GAL83	-0.09314608426226005	0.030991249328438584	3.4398070357605427e-4	0.03960459017218515	-2.3519012280469913	-0.03740733202451022	0.5406283086798624	0.6256848464258189	0.059905261796278884	-0.6244415081887488	NoChange	NoChange	0.4087953025271104
YER028C	MIG3	-0.12879304623464558	1.3975437852182438e-5	6.582192627628919e-7	0.021418880551077168	-6.013061510264993	-0.018557966997746332	0.6141636380884686	0.6535825753696443	0.03613530416934257	-0.5135688608231236	NoChange	NoChange	0.7585328522611062
YER029C	SMB1	-0.12606051733125348	0.0027014968848826037	4.333882649147756e-5	0.030792775356271677	-4.093834215095466	-0.01871855438466417	0.6906128812057181	0.6850888486311453	0.04553244046784643	-0.41110369205627406	NoChange	NoChange	0.7611809971387049
YER030W	CHZ1	-0.07403558157357008	0.04121028737426728	4.3860659571044757e-4	0.03293422090749549	-2.2479833903318585	-0.09134360651557615	0.12268541878468403	0.31923787339517473	0.05560220818281008	-1.6428053759169916	NoChange	NotSignificant	0.4758023807042714
YER031C	YPT31	-0.13875950266860132	3.594166428382847e-5	1.3566339420644704e-6	0.023983384631152842	-5.785651391687304	-0.047029694929986106	0.2444074250693023	0.4344165914113321	0.038816196517094156	-1.2115997740601614	NoChange	NoChange	0.8116155933029926
YER032W	FIR1	-0.0531957787193677	0.009730278009823911	1.2576947529747035e-4	0.01851310398244966	-2.873412193319773	-0.042558370688845194	0.19130388712057836	0.3903659880176651	0.03140792646599212	-1.3550200690557064	NoChange	NoChange	0.4995454697957721
YER033C	ZRG8	-0.05100742090567188	0.040096079384188514	4.2850527677912835e-4	0.023148235784181143	-2.203512240899539	-0.053599234408547344	0.1882504583608211	0.38843831575409193	0.03927153912257165	-1.3648366121138535	NoChange	NotSignificant	0.4010063826618685
YER034W	YER034W	-0.08016706550126011	0.002177054846921517	3.6307149258218025e-5	0.021717188704959527	-3.6914108262526844	-0.005206505869061293	0.8852576611300944	0.7406036439558167	0.03547068752204236	-0.14678333668683025	NoChange	NoChange	0.569054111368823
YER035W	EDC2	-0.10808082396831614	6.58206785430093e-6	3.702031165789457e-7	0.017582848074742065	-6.1469463598207	-0.041341524545183854	0.1818247370142379	0.38298071195954925	0.029829724929851406	-1.385917055635075	NoChange	NoChange	0.782780039659817
YER036C	ARB1	-0.10859428789145142	1.7112591927969576e-5	7.784192017047476e-7	0.01905555117565988	-5.698826913501277	0.05096195654041271	0.13143971374760938	0.32972785706827845	0.03232820118449322	1.5763932007716375	NoChange	NoChange	0.6296294994010943
YER037W	PHM8	-0.147028556033449	4.0764265389610446e-5	1.5053400364648809e-6	0.026308599473703738	-5.588612049851175	-0.021543037531935302	0.6182333503973906	0.6541507636233127	0.04238911431024211	-0.5082209874512534	NoChange	NoChange	0.7443567052339968
YER038C	KRE29	-0.12452841943859276	0.043920834489506816	4.635624869577107e-4	0.05318588929829845	-2.34138078880589	0.13538679767386977	0.1867939729449838	0.3874262696928001	0.09474576170620409	1.4289483269308545	NoChange	NotSignificant	0.24110110992304046
YER040W	GLN3	-0.0820638879764879	4.1207176036746954e-5	1.516397602028801e-6	0.015257074578752992	-5.3787433202148796	0.045290838398071416	0.09288927601249032	0.27471648965248835	0.02552264494898233	1.7745354562038567	NoChange	NoChange	0.5998635931609431
YER041W	YEN1	-0.1529878727238585	3.625593301366635e-4	8.43993253852931e-6	0.03203731503904531	-4.775302566316975	0.059892802210619524	0.22941538216256513	0.42033513761268115	0.04749038816809617	1.2611562996416028	NoChange	NoChange	0.6858781347861989
YER043C	SAH1	-0.0990844433195804	7.181581609399284e-7	6.561570181087238e-8	0.01369107719606554	-7.237154673852449	0.02541223534266027	0.2876010507332181	0.47066397877879623	0.023227241969898404	1.0940702893435876	NoChange	NoChange	0.7604345494407828
YER044C	ERG28	-0.11999420129695249	0.02341446652467202	2.690001035869341e-4	0.04403418307422701	-2.725023900061507	0.036319736572203526	0.6109229391253894	0.6516331780481661	0.06891554686749743	0.5270180419816558	NoChange	NoChange	0.4717148174897411
YER045C	ACA1	-0.05127972445793886	0.04255867006225049	4.5074984897628046e-4	0.023495014809236495	-2.182578937459511	-0.00263941857710133	0.9471986541900874	0.7507533547018032	0.03930340105188347	-0.06715496640143424	NoChange	NoChange	0.21888466483701052
YER046W	SPO73	-0.05035164470422537	0.5675685083670041	0.0050333853361492755	0.0839538314534575	-0.599753981831543	-0.07157450883066498	0.5811488176694162	0.6408665186580981	0.12375620862512274	-0.5783508530668999	NoChange	NotSignificant	0.0163370913386236
YER047C	SAP1	-0.1039908050647779	1.8214675568649957e-6	1.3348083131506626e-7	0.012758271400466644	-8.150853810883373	-0.01211527023140131	0.531156613038109	0.6230330987983973	0.01883033529814934	-0.6433911048090583	NoChange	NoChange	0.9175771291181154
YER048C	CAJ1	-0.12434650177945336	1.0217239783848215e-4	3.091812034531348e-6	0.025091138791551986	-4.955793470056448	-0.005800235976384763	0.8872099039994342	0.7409937072387416	0.040318801410476536	-0.14385933543345897	NoChange	NoChange	0.6536348719880308
YER048W-A	ISD11	-0.1423133272893472	0.04582619239251922	4.8045683886249686e-4	0.061462605080099326	-2.315445743047851	0.07657755951286396	0.4287902515657127	0.5637150070125951	0.09242490702970585	0.8285381286697052	NoChange	NoChange	0.3366387783765372
YER049W	TPA1	-0.1285893524805497	1.636786159352952e-4	4.493179214253796e-6	0.027131614496167838	-4.739465559585925	0.05122958672109651	0.2803895664608796	0.46524106568134205	0.046032113350386476	1.1129097274145985	NoChange	NoChange	0.5563079501661996
YER050C	RSM18	-0.07002348507681075	0.09724072343059273	9.46765227180061e-4	0.038630607207467506	-1.8126426204161459	-0.0729885890071722	0.26227090402641645	0.4493179011905344	0.06176976639796421	-1.1816231995589632	NoChange	NotSignificant	0.47027296260082774
YER051W	JHD1	-0.15129688680389758	0.0010097554581312293	1.9524165919685693e-5	0.03719212904515447	-4.067981336056617	-0.005520181767659589	0.9244172771172818	0.7479091344822353	0.05721632227164424	-0.09647914351173403	NoChange	NoChange	0.6872918446118196
YER052C	HOM3	-0.0722186614744428	0.0016236512418250364	2.857791075356157e-5	0.019672854966733825	-3.6709802210488647	0.010192335026274847	0.7633941123790262	0.704870261681821	0.03337547192286365	0.3053839972609542	NoChange	NoChange	0.4479075696465641
YER055C	HIS1	-0.10292821430018471	1.070890359113155e-8	2.766676109914457e-9	0.010760144810271868	-9.565690435869154	0.04517567438716454	0.022928313278297228	0.1304736538841504	0.018254844637875113	2.4747224796114753	NoChange	NotSignificant	0.8345216400555793
YER056C	FCY2	-0.1295343059418843	6.300017505283259e-9	1.8504043654526515e-9	0.01309910904796672	-9.88878750971166	-0.01481658841238036	0.5129638847725315	0.6155100807187562	0.02222295375959489	-0.666724530531105	NoChange	NoChange	0.8859957153314374
YER056C-A	RPL34A	-0.15103492366668833	2.0783770921323575e-9	9.56535496739141e-10	0.014263857451654783	-10.588645054719501	0.06033968849108058	0.02204111708399175	0.1276303026829368	0.024198977458759346	2.4934809164524974	NoChange	NotSignificant	0.8636916211342717
YER057C	HMF1	-0.11734042112259901	2.3376779302665474e-5	9.90357990493193e-7	0.020392839410899682	-5.754001135314303	0.02245550510521295	0.5352508302405096	0.6241701715338791	0.035483000817881014	0.6328524811209572	NoChange	NoChange	0.6900961735802421
YER059W	PCL6	-0.12435368953893146	3.7115869954910664e-4	8.605708345473499e-6	0.025421773413040284	-4.891621348302292	0.02400586381493095	0.6005875226299977	0.6486176181879888	0.04464215864595379	0.5377397631085825	NoChange	NoChange	0.6768436073646535
YER061C	CEM1	-0.09223853699538338	3.609936450392697e-4	8.417291710337956e-6	0.02048197810505996	-4.503399843621372	0.021011097704608097	0.5216403791774751	0.6188196831712852	0.032067587153428	0.6552129289952526	NoChange	NoChange	0.60387194827712
YER062C	GPP2	-0.11697986711842001	1.0475796513183724e-4	3.144405455141263e-6	0.02329574417617668	-5.021512351515652	0.01098400833305724	0.7850848853793119	0.7097345175937418	0.03964679205996059	0.2770465846630255	NoChange	NoChange	0.6525767966968825
YER063W	THO1	-0.12561155400402177	4.922050718246893e-5	1.7507556196591573e-6	0.02331983524387059	-5.386468330089838	-0.03488885149283694	0.3775588890707181	0.5355843483955484	0.03850540552505051	-0.9060767187645709	NoChange	NoChange	0.761680211190919
YER064C	VHR2	-0.10742688164861394	0.017279652099826216	2.0596676085625522e-4	0.03939343370344605	-2.7270250787815047	0.11213439890089945	0.06712791776677685	0.22977275837326822	0.056134499190312555	1.9976021968367559	NoChange	NotSignificant	0.2662568503419036
YER068W	MOT2	-0.07709866535871274	1.4616996629403573e-4	4.111792299052544e-6	0.016304647022860067	-4.728631368137925	0.022956711055479265	0.41688809142233585	0.558309806499709	0.027661226082531073	0.8299238431074877	NoChange	NoChange	0.5585872682812763
YER069W	ARG5,6	-0.12624242697216442	7.733331943989822e-8	1.1785284767601237e-8	0.014988021830991854	-8.422887849757698	-0.00386501492694019	0.8807884739044813	0.7391840373265457	0.02542753975696019	-0.15200113592909564	NoChange	NoChange	0.8407474641304955
YER070W	RNR1	-0.10872581824336046	6.345208614413502e-9	1.8504043654526515e-9	0.010999754990570987	-9.884385455545187	-0.1565602604186689	8.212637852790772e-8	3.0388112688570712e-5	0.018661349075514106	-8.389546746333279	AccelDeg	AccelDeg	0.9517333619367925
YER072W	VTC1	-0.14907131865453968	3.2897763245401397e-6	2.1388812735394537e-7	0.02082392380163135	-7.158656556496879	-0.006290565209569199	0.8445853401386367	0.7277788557273971	0.03153874634085751	-0.19945514452551208	NoChange	NoChange	0.8535222774585749
YER073W	ALD5	-0.18169067643477949	3.6464355786950404e-8	6.809375648377327e-9	0.01927189854468025	-9.427751812492431	0.1292365223774918	6.101794879310149e-4	0.014566223243757571	0.030818612364504606	4.1934568905620235	NoChange	NotSignificant	0.8352482801919161
YER074W	RPS24A	-0.1212512749796654	2.566345589690855e-5	1.0536830105296787e-6	0.021997286287407228	-5.512101510861275	0.0196013381035928	0.605493180806556	0.6503182604240895	0.03731892560108899	0.5252385428539996	NoChange	NoChange	0.6576389996124334
YER074W-A	YOS1	-0.08544972124998547	0.04185203087149423	4.445927937581391e-4	0.037515831869181775	-2.277697627709545	-0.11073467770954347	0.09942812940609307	0.28675015959329836	0.06201316543866272	-1.7856640106377288	NoChange	NotSignificant	0.581345874532026
YER075C	PTP3	-0.048256282731187455	0.11413671628251448	0.0010974667126130606	0.028765362205190444	-1.677583003716882	-0.016882351216914015	0.7107270336951862	0.6884311734123026	0.044662451638485576	-0.37799875729093463	NoChange	NoChange	0.180908208858797
YER076C	YER076C	-0.1645099736065086	0.004196764940608805	6.260864019452835e-5	0.048795382627316225	-3.3714250150057024	0.09576212295652545	0.22753419549948714	0.4180368415030023	0.07610724203907786	1.2582524394637193	NoChange	NoChange	0.4276807790458821
YER077C	MRX1	-0.05925293780975056	0.08757093435373049	8.616813301257055e-4	0.031857370152021974	-1.8599444187325613	0.04298603903543935	0.37268610677463243	0.5333461210765245	0.0464203646080458	0.9260168333100254	NoChange	NoChange	0.10254701605232852
YER078C	ICP55	-0.08033505734419988	1.1002535049944342e-4	3.2758976028117572e-6	0.014258843711583612	-5.634051327663912	-0.05975606803599632	0.031713975707934	0.15296983799942468	0.024587736709170787	-2.4303199901155756	NoChange	NotSignificant	0.8326896335726914
YER079W	YER079W	-0.037062779453318505	0.18501449091429645	0.001718441416013	0.026827967817940505	-1.3814978348279416	-0.10101570952692975	0.04941391086735583	0.19575975241036153	0.04774138540003637	-2.1158939708283535	NoChange	NotSignificant	0.41736371746838075
YER080W	AIM9	-0.07749403408759425	1.244379084812697e-4	3.6165016973658786e-6	0.015928695621257632	-4.86505837830027	-0.06719683505056646	0.022943759826948795	0.1304736538841504	0.027024986753556454	-2.486470600831042	NoChange	NotSignificant	0.7701101612694611
YER081W	SER3	-0.10440056415688398	5.701528707200145e-6	3.348319589543874e-7	0.016797232043827826	-6.215343330643941	-0.004879512301862565	0.8658537107438955	0.7347749709830469	0.02849690842577676	-0.17122953230424193	NoChange	NoChange	0.7412730748172589
YER082C	UTP7	-0.14033044171317877	0.001172627603293985	2.1936202691568744e-5	0.035623301185068505	-3.9392879672813206	0.11236716745233019	0.05346128427673727	0.20475241449603332	0.05389643638601487	2.084871931931429	NoChange	NoChange	0.442316057645453
YER083C	GET2	-0.0977571028416498	0.0044199153635388014	6.541053273389881e-5	0.030277248422446196	-3.2287314051027525	-0.08191838075596666	0.12725750716022932	0.3245167029544972	0.05136608063921956	-1.5947952371787442	NoChange	NoChange	0.5694641290867835
YER086W	ILV1	-0.1146970104885013	1.0219185316832107e-6	8.632952141616109e-8	0.01625022338152088	-7.0581805428552	0.04273537842209947	0.13760723045483503	0.3362151280019682	0.027568895065170976	1.5501302580707703	NoChange	NoChange	0.7372498715944895
YER087C-B	SBH1	-0.08280121974718846	0.0024389314906701895	3.989321412502403e-5	0.023711329276040683	-3.4920530512330097	-0.05785638228668918	0.16663085616197332	0.36678438072956404	0.04022684078363124	-1.4382531951211937	NoChange	NoChange	0.5846224152766909
YER087W	AIM10	-0.17635687752320786	0.006556851003554248	9.02733589187565e-5	0.05015885533672835	-3.5159669481945333	0.02814397920125443	0.723548142444653	0.6929848314689738	0.07710878978856468	0.3649905448967144	NoChange	NoChange	0.644589595032415
YER088C	DOT6	-0.062340233830016176	6.142322809960196e-4	1.2800822200246959e-5	0.015216849440015787	-4.096789816825019	0.016540855494789796	0.5293527276366958	0.6230330987983973	0.025815751302923833	0.6407272560344357	NoChange	NoChange	0.4863012211758211
YER088C-A	YER088C-A	-0.07134073453615004	0.0025451076928524334	4.128102297275216e-5	0.020371126828751883	-3.502051464107497	-0.055736977250546306	0.11929154431665391	0.31550990812025	0.03407763621900167	-1.635588128599935	NoChange	NoChange	0.6110569280822342
YER089C	PTC2	-0.0846904184712961	4.9348340114206265e-5	1.7523746464862584e-6	0.016241296802156004	-5.214510854826174	-0.04289527614751975	0.13602197831707802	0.33487013498830703	0.027553750908440124	-1.5567853643614193	NoChange	NoChange	0.7382181544374866
YER090W	TRP2	-0.12208190255051415	4.3809283512996345e-4	9.837877544596345e-6	0.028439157289404774	-4.292739806182538	0.07804943241141457	0.13214618097148595	0.33015646039775215	0.04948394640828792	1.5772677418942136	NoChange	NoChange	0.4697831108009727
YER091C	MET6	-0.07568514461921216	3.7247473019526635e-6	2.3617041228016418e-7	0.01178928314608193	-6.4198258436405	0.039230984287934575	0.06464557203560446	0.22480876155236867	0.0200008025931212	1.9614705012601414	NoChange	NoChange	0.6803837260963367
YER092W	IES5	-0.07949079133340499	0.010381975528512683	1.3246385479118725e-4	0.027595891913481534	-2.880529884035784	-0.001509577924932662	0.973957191710682	0.7563068250739271	0.045565974109245094	-0.03312949968573977	NoChange	NoChange	0.39874458342046226
YER093C	TSC11	-0.0771729373023946	0.0039583780717199445	5.949004432758813e-5	0.023367211349884735	-3.302616480283399	-0.01895915848984306	0.6382509542034803	0.6625119011910039	0.03964534147764258	-0.4782190739997738	NoChange	NoChange	0.4775000029040336
YER093C-A	AIM11	-0.06956752665691282	0.14457978102280244	0.001365820413969642	0.04429409269257859	-1.570582495949144	0.006094026120244244	0.9483908205292678	0.7507593316799134	0.09202682649860483	0.06622010507269456	NoChange	NoChange	0.0702259913672797
YER094C	PUP3	-0.10397961653950803	9.343374880131778e-5	2.866077323874683e-6	0.0211007200806662	-4.9277757413966485	-0.07559551766090672	0.04818057798378651	0.19398701433038956	0.035797879453456985	-2.1117317230813373	NoChange	NotSignificant	0.7473601649971361
YER095W	RAD51	-0.14115270346518613	5.0750919922960345e-5	1.7872743097955125e-6	0.02577495549088255	-5.476351007283659	-0.032010958766612266	0.4432097188182179	0.5708141165695757	0.04071337352745169	-0.7862516906153288	NoChange	NoChange	0.7842493079379349
YER098W	UBP9	-0.08727907236776472	0.03934888984134594	4.221093576869821e-4	0.03810547033177815	-2.2904604406621933	-0.006280337353497713	0.9114677763915546	0.7467333386651638	0.05539586316669866	-0.11337195585523707	NoChange	NoChange	0.4148065293775546
YER099C	PRS2	-0.1369837095946269	0.002925348525635293	4.6301912535061616e-5	0.036014894240369834	-3.8035294142577007	-0.020963643645624083	0.6904580685834847	0.6850888486311453	0.051267843378124144	-0.4089043397243664	NoChange	NoChange	0.7328374196132187
YER100W	UBC6	-0.07412104211142881	0.005980747995146622	8.388354829436307e-5	0.023172834227440913	-3.198617889548263	-0.05330071436337717	0.15994735823350273	0.360671611019286	0.03604891543379193	-1.4785663790987054	NoChange	NoChange	0.5978952337509065
YER101C	AST2	-0.09317485251071565	0.01853543764917769	2.1927776355934526e-4	0.03463432294425548	-2.6902461081939477	-0.07946095439731554	0.17378679807497788	0.3735956299058263	0.05521900753316788	-1.439014534073009	NoChange	NoChange	0.5943425781358096
YER102W	RPS8B	-0.13106408468906466	1.8582795426143336e-9	8.889854116061407e-10	0.012293556059868562	-10.661202019236242	0.06498053889276756	0.005693199244068101	0.060187928231831236	0.020856313727829708	3.11562914428452	NoChange	NotSignificant	0.8592568340094338
YER103W	SSA4	-0.11155535185461635	0.0564303974803835	5.796451006375143e-4	0.052336043944169595	-2.131520524814982	-0.07877529989972457	0.31499989285724395	0.4903455971840079	0.07482291511906085	-1.052823186244141	NoChange	NoChange	0.5090999173811787
YER105C	NUP157	-0.12074128715892173	4.594792010528654e-6	2.814846051788395e-7	0.018735801408224614	-6.444415401730235	-0.007508859029538509	0.8159291579780623	0.7201985375053771	0.03178758618494823	-0.2362198559478554	NoChange	NoChange	0.7662911457445566
YER107C	GLE2	-0.15454531599568527	0.033248095215404234	3.657879541718202e-4	0.06490877211803638	-2.3809619401618805	-0.021387451597376893	0.8324108183984608	0.7236890482680527	0.09905850359981959	-0.21590727519748082	NoChange	NoChange	0.47719696104586784
YER110C	KAP123	-0.12824842905024558	2.1738384652715663e-7	2.6137175203094735e-8	0.0163153643593868	-7.860592397770128	0.046992694043386886	0.10587418745480974	0.2951213204203889	0.027679408301885644	1.6977492268209193	NoChange	NoChange	0.7785505641796915
YER111C	SWI4	-0.10325197610152435	0.0014635863310689977	2.6315416114365297e-5	0.027246289388721215	-3.78957936724647	-0.018178071198386825	0.7061461902341928	0.6875460759364275	0.04740782238237445	-0.3834403329427165	NoChange	NoChange	0.5424950534131945
YER112W	LSM4	-0.07556764528656647	0.01065943503447016	1.3559762086623388e-4	0.02502094263728742	-3.0201757936150613	0.014613287334984066	0.704169305593934	0.687473779598141	0.037576846230876745	0.38889073460817436	NoChange	NoChange	0.4706878214989192
YER113C	TMN3	-0.09438019895361148	1.1271531522182115e-4	3.3303704471199064e-6	0.018927089376237334	-4.986514147923048	-0.08125069314751794	0.020036723087630458	0.12153963196932951	0.031663795562057964	-2.5660440166838012	NoChange	NotSignificant	0.7857629753631318
YER114C	BOI2	-0.08289703206227005	3.5275665849256615e-5	1.3384065392196948e-6	0.015446348361143725	-5.366772140838337	-0.006062200910284968	0.8195263035671853	0.72117379750214194	0.026205101746028567	-0.23133666753282903	NoChange	NoChange	0.682942137450563
YER115C	SPR6	-0.04951020341745752	0.332979200881423	0.0029991977345193116	0.04839303519988333	-1.0230853099616468	-0.034589585958028156	0.6200452709834896	0.6545705064151819	0.06737529746871673	-0.513386764252708	NoChange	NoChange	0.2207976082565738
YER116C	SLX8	-0.13889464008887217	9.261703699400721e-4	1.812203310365843e-5	0.03097964585055808	-4.483416006718814	0.007255370702536375	0.8950054562041203	0.7433597298852523	0.053720291197590864	0.13505829065315544	NoChange	NoChange	0.6905502072562861
YER117W	RPL23B	-0.16799420780993998	6.746314435288091e-7	6.224223813458566e-8	0.022571635787814355	-7.442713031043778	0.007341798662120133	0.8418591465090491	0.7270285185832771	0.03627022704704434	0.20241942937377932	NoChange	NoChange	0.803516226596367
YER118C	SHO1	-0.1195401430423252	5.670458775180034e-4	1.2017437043371422e-5	0.027891270598102178	-4.285933931258733	-0.03253263002220192	0.47651206741786234	0.5924354154428265	0.04462369982946215	-0.729043762541687	NoChange	NoChange	0.695688522475598
YER119C	AVT6	-0.1164890615628546	1.7248198836375672e-6	1.2838707844241183e-7	0.016771961254275842	-6.945464504525783	-0.09371656681609684	0.0071861274722874275	0.07002370389681682	0.03092078841280748	-3.0308595487584387	NoChange	NotSignificant	0.8503455534127317
YER120W	SCS2	-0.09915820958508959	7.553975903208126e-5	2.443955538675538e-6	0.019741254459557503	-5.022893037938796	0.007075457228393153	0.8349329129800563	0.724698403161072	0.03349151330862769	0.21126119811882182	NoChange	NoChange	0.6274641628088802
YER122C	GLO3	-0.092887002805283	6.488127166679966e-4	1.3390405238162292e-5	0.022806641905097055	-4.072804895688027	6.239025228959785e-4	0.9873029200907069	0.7585141094608588	0.038692016885475335	0.01612483848393508	NoChange	NoChange	0.5302186955169361
YER123W	YCK3	-0.11858300527045312	2.891425754802072e-5	1.1462553051176039e-6	0.019539000130946175	-6.069041633437501	-0.008228591124119805	0.8044836342252747	0.717109599191287	0.0326156871717783	-0.2522893686336261	NoChange	NoChange	0.7947796281494208
YER124C	DSE1	-0.11511681424915104	0.024659143707749586	2.8087852766082153e-4	0.04670455568448756	-2.464787697089385	0.11561478907686144	0.1572450812307074	0.3580504095601622	0.07813369893349957	1.4797045404859488	NoChange	NotSignificant	0.17662948826099434
YER125W	RSP5	-0.09039957223815726	9.873861926007154e-5	3.0049893026529565e-6	0.018437134636996855	-4.903124808599979	-0.09290906391682145	0.007861035149385385	0.07237456327889903	0.03127904264305712	-2.9703295262920744	NoChange	NotSignificant	0.784127936323766
YER126C	NSA2	-0.1959359215892231	1.7934213249445715e-5	8.020823802420154e-7	0.031756889933217576	-6.1698712311332145	0.21413590670891508	3.331586218602372e-4	0.009482629019893832	0.046344610888057074	4.620513639140242	NoChange	NotSignificant	0.6797558117773177
YER127W	LCP5	-0.13637725078258942	0.001613257276893365	2.8453779518777164e-5	0.03438980468714063	-3.9656302797667506	0.16036556429591634	0.0053829339527869955	0.058239012287315595	0.04809879215490608	3.334087138393121	NoChange	NotSignificant	0.48236999075926934
YER128W	VFA1	-0.07555411733350298	0.010875337713825825	1.3805536507471524e-4	0.024216634067186202	-3.1199264573221437	0.009635034231723426	0.8001129524448696	0.7151613554083416	0.03705294964971205	0.26003420302054964	NoChange	NoChange	0.5079722646978342
YER129W	SAK1	-0.12289290424284936	4.536640325398018e-6	2.787242202592731e-7	0.019430354825147954	-6.324789503267015	0.002319802855498607	0.9446316686726849	0.7507533547018032	0.03296406459634822	0.07037368977112113	NoChange	NoChange	0.7389842119223846
YER130C	COM2	-0.07738966111087271	0.02710462214760518	3.052988388176787e-4	0.031602958627333	-2.448810632683592	0.02666203427321116	0.5947704830598929	0.6463285600217468	0.049056044017716106	0.5435015156049361	NoChange	NoChange	0.23192149712717447
YER131W	RPS26B	-0.16284437890744616	1.1438118156435055e-8	2.8988042658941953e-9	0.017094585940516938	-9.526079161793477	0.11338733608571477	9.416646863725742e-4	0.019303186406061282	0.029001376468004648	3.9097225681962966	NoChange	NotSignificant	0.8169438711506979
YER132C	PMD1	-0.06490864084277173	0.006974345533984065	9.487083379253995e-5	0.021461709176211	-3.0243928994583067	-0.03849294174774287	0.30367791817730583	0.48391830897723154	0.0364103061420687	-1.0571990687896986	NoChange	NoChange	0.48697207137862886
YER133W	GLC7	-0.08938374958306163	0.0032224271398832174	4.9982906509536635e-5	0.02583089394329011	-3.460342866154663	-0.02708403154399409	0.5584121642643802	0.6327898417581184	0.04531451403246907	-0.5976899923187448	NoChange	NoChange	0.5128628547870258
YER136W	GDI1	-0.1794436760915699	5.722984535736872e-6	3.3516738923941445e-7	0.02832821318342955	-6.334450921053312	0.09931323165472165	0.05910820319086174	0.21590334354601468	0.049290904394471334	2.0148389013097723	NoChange	NoChange	0.6793791820917789
YER138C	NA	-0.06758501087893067	1.4559336868055893e-5	6.811986793549761e-7	0.01170545170479403	-5.773806306957882	0.010564408423273731	0.600904286743088	0.6486176181879888	0.019858580535382822	0.5319820520127662	NoChange	NoChange	0.6799731396674351
YER138W-A	YER138W-A	-0.11236965991687686	0.07055366762079769	7.090822008917062e-4	0.0570479592458994	-1.9697402221264204	0.020879973988702408	0.8131176586387867	0.7193002055655171	0.08654577334899094	0.24125931493505862	NoChange	NoChange	0.23787380157403004
YER139C	RTR1	-0.09801257053271567	0.12621714450404342	0.0012024903252771336	0.055212970943754144	-1.7751729142154258	0.004229808306262523	0.9532815628137483	0.752285192915393	0.06925372826800567	0.061076976100023765	NoChange	NoChange	0.5055221446574721
YER140W	EMP65	-0.0996058354676793	0.008656423074051674	1.1378922013159116e-4	0.03331189214167639	-2.990098402217831	0.0011060908869020812	0.9852862828473244	0.7582529367873146	0.05904729854719027	0.01873228605061584	NoChange	NoChange	0.3966193608648264
YER141W	COX15	-0.074805757824791555	0.023170455205798354	2.666284186371676e-4	0.02997889054050268	-2.495281061976793	-0.04763039927705336	0.3321942061105452	0.5064434644164895	0.047717769811802875	-0.9981690147068042	NoChange	NoChange	0.4188701948735425
YER143W	DDI1	-0.1611853345418755	0.0011898815958063728	2.2142228186719356e-5	0.04148951748576058	-3.8849652709794746	0.06715140854880905	0.32925143214316344	0.503839754802841	0.06685472546210589	1.0044377279938324	NoChange	NoChange	0.4543571551206905
YER144C	UBP5	-0.07985606785437975	0.0015940766196752283	2.8197246226093254e-5	0.021510720853620737	-3.7123845545575094	-0.0012647685834865964	0.9728024784279827	0.7558860546300589	0.03658488725249446	-0.03457079352896901	NoChange	NoChange	0.4952588554641063
YER145C	FTR1	-0.17031649100907895	7.010635235158072e-8	1.0933729347035457e-8	0.020090518601356168	-8.47745617664554	0.1019620164500772	0.0075017437668343815	0.07139414675015329	0.034084048331021535	2.9914878496776645	NoChange	NotSignificant	0.7848182284447637
YER146W	LSM5	-0.17520064184702175	2.2979915100041216e-5	9.793919421377914e-7	0.02506276102295626	-6.990476495648127	0.0921308913754864	0.027082046406223068	0.14173696202963065	0.03615537148512842	2.5481937424811707	NoChange	NotSignificant	0.839295098522119
YER147C	SCC4	-0.12761492058912102	7.45219954027631e-4	1.5036846268025145e-5	0.026695142864853128	-4.780454678035795	-0.0515700513855225	0.22019663341921436	0.41421647704765796	0.03943177309452892	-1.3078298878900207	NoChange	NoChange	0.8602798948143178
YER148W	SPT15	-0.05899274292436103	0.03336374863075409	3.667760241484922e-4	0.025003894974930396	-2.359342133835901	-0.01337557290662013	0.7361884195375911	0.696586614006577	0.03891784881326864	-0.3436873649105669	NoChange	NoChange	0.374047363144968
YER149C	PEA2	-0.12793318859930264	4.0641909667230106e-4	9.255048422122556e-6	0.02776472171964218	-4.607760520387142	0.010610036616476297	0.8119989689155839	0.7193002055655171	0.043774037799634055	0.24238194943407745	NoChange	NoChange	0.6692295568756055
YER150W	SPI1	-0.038500764270501246	0.02466609558491219	2.8087852766082153e-4	0.015704881327903094	-2.451515771857274	-0.10040436027035628	0.0027462817035750603	0.03953966778119459	0.028953519819546556	-3.467777351290228	NoChange	NotSignificant	0.6509858590862281
YER151C	UBP3	-0.06972096666986374	2.7724085840180877e-6	1.8796248846284109e-7	0.010405190162365727	-6.7005951435693865	0.008213152044879742	0.6481386035109222	0.6664208177739919	0.01769688294136544	0.46410162016057493	NoChange	NoChange	0.7568302238762568
YER152C	YER152C	-0.06706283522800024	0.003257648354721852	5.045486609490419e-5	0.01977824692733136	-3.3907370797017804	-0.10756989968202532	0.004901101063704768	0.05531622189186405	0.03355622292803265	-3.205661731140847	NoChange	NotSignificant	0.7227499993151403
YER153C	PET122	-0.0951220185038123	0.016059276836112826	1.9292888126244044e-4	0.03439764514285197	-2.7653642599304273	-0.00812810994383555	0.8829191896581636	0.7402164852525208	0.054118490972933524	-0.15019099383056875	NoChange	NoChange	0.4380934962289189
YER154W	OXA1	-0.03413632934406299	0.1825757352751689	0.001696900436988009	0.02467526790812088	-1.3834228455460207	-0.012204931933211413	0.7737897089962151	0.7065425788326486	0.041862185872321114	-0.2915502781062658	NoChange	NoChange	0.08147822971831509
YER155C	BEM2	-0.09032499831934959	1.3914417879389912e-9	7.313977467969526e-10	0.00832456609872045	-10.850415174579878	-0.016123279237563726	0.2677855634778269	0.45327112970480854	0.014122826736011595	-1.141646749545628	NoChange	NoChange	0.9076424809568626
YER156C	YER156C	-0.09985553260022671	5.687303051520873e-4	1.2035163346910894e-5	0.02362850972211803	-4.226061388321692	-0.003410006248946135	0.9313730663934964	0.7493441496275495	0.03901508476745747	-0.08740225144379092	NoChange	NoChange	0.6106988509722305
YER157W	COG3	-0.08329699314272876	0.022254271056709737	2.57477420600701e-4	0.03268186460938961	-2.548722177828166	0.008210535909006736	0.8679486833213861	0.735653845842798	0.04854370899061606	0.16913697119010637	NoChange	NoChange	0.35027895651102814
YER158C	YER158C	-0.09224051397435006	3.545102311654814e-6	2.2528255642103644e-7	0.01431474754524922	-6.443740183525825	0.0638209016098136	0.01656506880898356	0.10925754524751105	0.024285313727327642	2.627962822567846	NoChange	NotSignificant	0.665926348268546
YER159C	BUR6	-0.08546269365921695	0.012184970029681868	1.52184723317301e-4	0.03024784741210619	-2.825414069796317	-0.09866079560973953	0.06482597340680471	0.22501573971488287	0.049757631061502855	-1.9828274277726363	NoChange	NotSignificant	0.6309000927711398
YER160C	NA	-0.06854140277694028	5.989506112929026e-6	3.450803016961594e-7	0.011069627265946354	-6.191843783918103	-0.0014269571737838458	0.9402267963228471	0.7507533547018032	0.018779889072322933	-0.07598325891534895	NoChange	NoChange	0.7360830096059398
YER161C	SPT2	-0.10581640281548817	0.01459148674257532	1.7770584634169652e-4	0.03711353507373744	-2.8511539686330436	-0.014328979178400569	0.7955824990636204	0.7139913364334639	0.05409220395136398	-0.2648991561017593	NoChange	NoChange	0.48820373638524006
YER162C	RAD4	-0.07646311675543932	0.013961045664603934	1.713018557437393e-4	0.026937757857465622	-2.8385108055401154	-0.08399635464593289	0.086754501686753	0.26442005340359415	0.0453365680459597	-1.8527285647378962	NoChange	NotSignificant	0.6425102663982357
YER163C	GCG1	-0.056983519865539144	0.15374591531437487	0.001445675307241579	0.03658325404795841	-1.5576394541294012	-0.08038281942689106	0.1714531321592269	0.3710257213262308	0.0540946640173343	-1.4859657766084449	NoChange	NotSignificant	0.5433689926804253
YER164W	CHD1	-0.11116739946312534	1.0622648318616376e-5	5.333478470673484e-7	0.018775086255805255	-5.921006058161378	0.031167042987512297	0.3401304952773594	0.5109780156342312	0.0318523856979365	0.9784837871510328	NoChange	NoChange	0.6733085869324721
YER165W	PAB1	-0.08029380474694049	4.267571574092805e-7	4.414040384003089e-8	0.010698221107377214	-7.505341676998243	0.05035199793426983	0.012082043132749845	0.0906806278316917	0.018149789585580212	2.7742469242879753	NoChange	NotSignificant	0.7371877011939525
YER166W	DNF1	-0.09668923209694998	3.4843125835983604e-6	2.2274936526589413e-7	0.014985661364829726	-6.452116442713211	-0.04359763320391847	0.10263706444609154	0.2919093335299033	0.025423535169306177	-1.714853300832603	NoChange	NoChange	0.8073200981354264
YER167W	BCK2	-0.14249765719568097	1.190317700393773e-6	9.746151164173067e-8	0.019958145625890506	-7.139824504077538	0.07528507572751432	0.039237913240591095	0.1736683511134328	0.03386144314575435	2.2233274406957397	NoChange	NotSignificant	0.7350925066025991
YER168C	CCA1	-0.06833805057836792	0.0015338801606093128	2.739420958890129e-5	0.017424251761320744	-3.9220077576053085	-0.04671772662144667	0.11037889821357201	0.30163966244698526	0.027409279577174064	-1.7044492720032058	NoChange	NoChange	0.7480666069567223
YER169W	RPH1	-0.0728420973592957	4.536976032125331e-4	1.0110819053994876e-5	0.017031286116789224	-4.276958114601157	0.060613753851854774	0.04745710490251639	0.19233943228577835	0.028490617014396966	2.127498812020296	NoChange	NotSignificant	0.452695934537221
YER170W	ADK2	-0.01396636570838286	0.6781306312190734	0.00598645462375391	0.03267595439560053	-0.4274202840197158	-0.11220502368269024	0.05529612595801082	0.20963603831554442	0.05173962846058493	-2.1686476501888228	NoChange	NotSignificant	0.4040494114473412
YER171W	RAD3	-0.11600991613802557	0.0012034171019405554	2.2355025041481115e-5	0.028146655389412228	-4.121623494266547	7.132946745994791e-4	0.9866908758375238	0.7585141094608588	0.04194627389906996	0.017004959160753834	NoChange	NoChange	0.6585859359481592
YER172C	BRR2	-0.11186689015088436	1.1885056751591035e-5	5.789798136739601e-7	0.018352113095520782	-6.095586353932606	-0.020384336189743398	0.5156307724219269	0.6158549977694042	0.030701897456980133	-0.6639438561836829	NoChange	NoChange	0.7689026340252505
YER173W	RAD24	-0.10942826164726834	5.443746829500335e-5	1.8836481867139966e-6	0.019676601022640735	-5.561339660307973	0.026406362129910283	0.41744468941110735	0.558309806499709	0.0316678394756774	0.8338542372046499	NoChange	NoChange	0.7187647458311284
YER174C	GRX4	-0.15980166394052664	2.0782197559369775e-4	5.425141910425458e-6	0.030497243472430532	-5.239872386662983	-0.022975336517872293	0.6600827004299183	0.6693380948641021	0.05095144819313234	-0.4509260743832812	NoChange	NoChange	0.7700016381791492
YER175C	TMT1	-0.08191552483389666	0.019575801299746717	2.2986102730993983e-4	0.030777087641148806	-2.661574928368987	-0.15917473108311803	0.0055876896573329934	0.059911728354421365	0.04802117608492366	-3.314677899633767	NoChange	NotSignificant	0.7735842818777656
YER176W	ECM32	-0.11179892698659852	1.297455868558924e-4	3.727860282431982e-6	0.022340705856529877	-5.004270129357674	0.03543768438448264	0.3350687508747232	0.5082193650938548	0.03565540016507326	0.993893890418207	NoChange	NoChange	0.6172302328700489
YER177W	BMH1	-0.10520391885211537	2.483602168390422e-8	5.108404512441636e-9	0.011601630676847	-9.068028605846541	-0.006861211497125275	0.7312260402435841	0.6953628329169561	0.019682445662782568	-0.3485954751090259	NoChange	NoChange	0.8628242144905668
YER178W	PDA1	-0.0999204292249588	1.032957335304388e-7	1.4758414883457791e-8	0.01209234233604978	-8.263116148066308	-0.02352626093910618	0.26570708889178263	0.45215295109821196	0.020514949802707277	-1.1467861810708164	NoChange	NoChange	0.8551602832427627
YER182W	FMP10	-0.07468374200824163	0.05445149347817491	5.602642412250781e-4	0.035045272983054786	-2.1310646387132715	-0.05928427253124531	0.3689377485871158	0.5304973002908071	0.06350372330528917	-0.9335558522488646	NoChange	NoChange	0.4126754816608226
YER184C	TOG1	-0.1337273336488208	1.979293826754251e-4	5.227798353406244e-6	0.026795733201654848	-4.990620433575674	0.02926381430513172	0.4910834624025311	0.6032579226934228	0.041383348339633474	0.7071398395548703	NoChange	NoChange	0.690732680011524
YER186C	YER186C	-0.0708575466126495	0.1318509439117471	0.0012544801638507874	0.04353038999290948	-1.6277719226542937	-0.09134993181507492	0.22901946968222384	0.4199255488898302	0.07171924110134449	-1.2737158175724537	NoChange	NotSignificant	0.42211164769647413
YER189W	YER189W	-0.07703031773720463	0.03173094704215448	3.5081900348264434e-4	0.03201690042307027	-2.4059267674049813	-0.07365321391853714	0.22698616578429442	0.4180368415030023	0.05807933967103166	-1.2681482664182784	NoChange	NoChange	0.4843919819286838
YER190W	YRF1-2	-0.11262208666406756	1.0709963783311157e-7	1.50992249117062e-8	0.013662284986276039	-8.243283372964191	-0.05838721325493895	0.020884246687810294	0.12364024385649616	0.023178395293040797	-2.5190360470066464	NoChange	NotSignificant	0.878843959197363
YFL001W	DEG1	-0.12828726997965217	5.426081394019824e-4	1.160932107960748e-5	0.028786678729474147	-4.456480415307557	-0.00848711310237243	0.8534899759180956	0.7308495540917198	0.04511788991190619	-0.18810970812118497	NoChange	NoChange	0.6740868581732973
YFL002C	SPB4	-0.05891073860929589	0.012538912582381911	1.5582822040404647e-4	0.02095311741135216	-2.8115500644967857	-0.025219907252802903	0.45714572119942265	0.5790874566910127	0.03309693768568066	-0.7620012308182295	NoChange	NoChange	0.5144689567074268
YFL002W-A	NA	-0.07302785425990728	0.0022692454731532	3.752129674965779e-5	0.0207240413793721	-3.5238230286780046	0.01795032218655835	0.6155472812599615	0.6538955623496252	0.035158834971085684	0.5105494024850521	NoChange	NoChange	0.40656064331605357
YFL004W	VTC2	-0.0917337109404388	0.012988829700173931	1.607626568942654e-4	0.032826944691063176	-2.7944638711811773	-0.061752921116182954	0.30460639300509385	0.48477153687272445	0.05822280270601955	-1.0606312002530656	NoChange	NoChange	0.5016307252873169
YFL005W	SEC4	-0.10823823381061695	4.191192267218159e-4	9.491903840387169e-6	0.024780538327569147	-4.367872577255452	0.019133156433249816	0.6302696080877721	0.6602778471783854	0.039032557905971245	0.4901845397716762	NoChange	NoChange	0.5570539379196906
YFL007W	BLM10	-0.0885486466217621	9.180645097828587e-5	2.835952877169312e-6	0.017940721344792396	-4.9356235415509015	-0.07380006359845885	0.02546085799111353	0.13713154003927827	0.030436865545522364	-2.4246932880812277	NoChange	NotSignificant	0.7623360747446168
YFL008W	SMC1	-0.09970714001413745	0.0012949124322231033	2.3795123415314167e-5	0.02561725350605909	-3.892186958705559	-0.08131465538695046	0.08519660371521404	0.2609614782692356	0.04431793811806057	-1.8348023134635156	NoChange	NoChange	0.6793281819215018
YFL009W	CDC4	-0.08825989934846733	2.116841313441576e-7	2.5778464802223356e-8	0.010919851260886643	-8.082518455594881	-0.0036753233282619613	0.8449726475666908	0.7277788557273971	0.01852686765402378	-0.19837802033760046	NoChange	NoChange	0.8370655427650248
YFL010C	WWM1	-0.09203287141731176	3.867887822929098e-6	2.4253682655729837e-7	0.014376526112645569	-6.4016070847852315	-0.03185431761698781	0.20713274969774767	0.4047095434288983	0.024390122553756655	-1.3060335201998192	NoChange	NoChange	0.7921230299428005
YFL013C	IES1	-0.062324120887684596	0.0015901631699501589	2.818657338817636e-5	0.016423662921492655	-3.794775939180095	-0.08136549876518977	0.007252959875705228	0.0702543091963707	0.026462241962666805	-3.0747772195561143	NoChange	NotSignificant	0.7599748511269098
YFL014W	HSP12	-0.12138861037711192	5.5896332346498346e-5	1.920815276444724e-6	0.022366966898359555	-5.427137748659826	0.009505374219633326	0.7950980758564531	0.7137297026840017	0.03599583586478265	0.26406871770779256	NoChange	NoChange	0.6926100212527481
YFL016C	MDJ1	-0.0838814453721905	3.307577162528665e-5	1.2709949330843439e-6	0.015544816564296255	-5.396103905455637	-0.1403542836345979	3.892041815005523e-5	0.0020283374282246466	0.026372155422537104	-5.32206341824658	AccelDeg	AccelDeg	0.8702902428129283
YFL018C	LPD1	-0.124240389148968	5.031730755966517e-12	2.616739967281259e-11	0.00824057250544282	-15.076669620576533	-0.05131528151297992	0.0016253010981035377	0.02746064727126628	0.01398032958352009	-3.6705344610380286	NoChange	NotSignificant	0.9577366626959035
YFL020C	PAU5	-0.0819609925541696	0.0869045121151185	8.557171487874109e-4	0.04318217148450502	-1.8980285089085784	-0.04118897199352295	0.5078716895174751	0.61282399690157	0.05997951318656511	-0.6867173440605537	NoChange	NoChange	0.4708634121788209
YFL021W	GAT1	-0.07747179126105334	5.104638679426634e-4	1.107038774373726e-5	0.018543423258332258	-4.1778581107586135	-0.08690737342104307	0.012393511590914766	0.0922264519310607	0.03145936384722898	-2.762527997803048	NoChange	NotSignificant	0.7359957015426941
YFL022C	FRS2	-0.11808158258030527	4.1870026215699506e-8	7.490311355346861e-9	0.013467814916120731	-8.767686764017208	0.025130506890530924	0.2851267431161607	0.4693131273637584	0.02284847213865974	1.0998769080935598	NoChange	NoChange	0.8287121305448522
YFL023W	BUD27	-0.10016688713163568	0.0379352271930914	4.094202100850706e-4	0.043706629954511245	-2.2918007459254315	0.04263814181893541	0.5688288945336821	0.6366486983394418	0.07307123130235108	0.583514757572773	NoChange	NoChange	0.20967127599125523
YFL024C	EPL1	-0.07253836310435968	0.015713155339177158	1.896524199812308e-4	0.02703331897004803	-2.683294758765272	-0.07390509123357152	0.10707725062265291	0.2963376687215551	0.043436832526118706	-1.7014383171040879	NoChange	NotSignificant	0.5402289271758491
YFL025C	BST1	-0.07794837389905765	0.01433692217043268	1.7520696886443135e-4	0.028581990030996	-2.7271849795807017	-0.03354564867457059	0.49244719833978234	0.6032613347208613	0.04781581949068552	-0.7015596309314588	NoChange	NoChange	0.4186834326107848
YFL026W	STE2	-0.13075107116970017	8.541718426824454e-5	2.69192835446613e-6	0.02595017055042918	-5.038543809013144	0.06015169663863043	0.19942594654010903	0.3984389027743548	0.04515312587274786	1.3321712611470593	NoChange	NoChange	0.5769963521282049
YFL027C	GYP8	-0.07698383635609053	0.1737385416277004	0.0016193609840305624	0.051556741529685	-1.4931866148244703	-0.06121835655851022	0.4573706715665632	0.5791741322390542	0.07839938776616394	-0.7808524824339406	NoChange	NoChange	0.3916788460780798
YFL028C	CAF16	-0.1466850372240866	7.735505796774929e-5	2.491327693941647e-6	0.025894164318804612	-5.66479131815667	0.05100999905149456	0.24140753726730374	0.43193793426353444	0.04155681473027164	1.2274761524091702	NoChange	NoChange	0.7312156391358804
YFL029C	CAK1	-0.14338886917451316	0.00529914426366529	7.586446048628295e-5	0.04221061712118969	-3.396985852228445	0.0070198104114377645	0.9102423784492261	0.7467333386651638	0.06097033328765542	0.11513485383651421	NoChange	NoChange	0.6149777845315563
YFL030W	AGX1	-0.12044323212553075	0.0073217619464413675	9.883881057351998e-5	0.03671016396167142	-3.280923295556072	0.015132243669614555	0.7925992091254209	0.7132168326828059	0.05616762930501606	0.26941218379432597	NoChange	NoChange	0.5675441744186793
YFL031W	HAC1	-0.1117580897266799	1.3162627027298666e-8	3.200494002756255e-9	0.011836264606764771	-9.442006700560487	-0.026056508165169176	0.20995808995213153	0.4056948130792494	0.020080507771884866	-1.2976020557434027	NoChange	NoChange	0.8853865013158566
YFL033C	RIM15	-0.09181597144707793	1.663241710229547e-6	1.2445624571066734e-7	0.013473465730640878	-6.814577131277612	-0.016821953881398524	0.4707613643506917	0.588125772441178	0.022858058881492817	-0.7359309890928024	NoChange	NoChange	0.7930545635635204
YFL034C-A	RPL22B	-0.13622838003317764	0.0018007077312479434	3.1216805731043694e-5	0.03687716179298974	-3.694112383103038	0.16041953267834944	0.021344507684331437	0.1251966754833484	0.06327389102381241	2.5353195462244824	NoChange	NotSignificant	0.38491499397847784
YFL034C-B	MOB2	-0.09766305414646904	1.5283055480292765e-4	4.25297033852594e-6	0.020171591652952615	-4.841613682585807	0.03230123559232351	0.37028409614937163	0.5314632048389877	0.03509803557503238	0.9203146290985462	NoChange	NoChange	0.5861615469313314
YFL034W	MIL1	-0.11805945221611984	1.101446438481516e-8	2.808151322050094e-9	0.011535677379901374	-10.234288661870432	0.009631094770919953	0.6241329201595114	0.6568244027810525	0.019298441665607388	0.49906074997153554	NoChange	NoChange	0.8877339009876795
YFL036W	RPO41	-0.08144053946065714	0.0029612995123928254	4.6766626382637476e-5	0.023717404697960895	-3.433787992311781	-0.03385511236420496	0.41119560149249534	0.5542773952743654	0.04023948746535997	-0.8413405462320815	NoChange	NoChange	0.5331217555949885
YFL037W	TUB2	-0.10099741907262182	0.0012797814063439503	2.3547566738987527e-5	0.02675180932413217	-3.7753490931738383	-0.06683087991114744	0.1572504728342519	0.3580504095601622	0.04538508836125532	-1.4725294656074774	NoChange	NoChange	0.6176014492161592
YFL038C	YPT1	-0.10387093028294751	2.0047303926056973e-5	8.727517226369667e-7	0.01781383307654408	-5.830914090001043	-0.036522604211304904	0.24454311032856174	0.4344165914113321	0.03029802336313489	-1.2054451134836661	NoChange	NoChange	0.7765221374661845
YFL039C	ACT1	-0.0993145503446236	1.1802300767356654e-9	6.883628321594766e-10	0.009062222254306876	-10.959182809428864	-0.047409941618596456	0.006112875655536611	0.06371449781656872	0.015374278157329615	-3.083718216454539	NoChange	NotSignificant	0.9259799723897059
YFL041W	FET5	-0.08986065113323176	0.0010230334888495628	1.976295379543862e-5	0.022722942874718946	-3.954622058800701	-0.03572021478499546	0.3682868361288487	0.5304004180960064	0.038647507874311836	-0.9242566144539921	NoChange	NoChange	0.6150477229539077
YFL042C	LAM5	-0.08911070140943075	8.677093720353108e-4	1.7151503024600742e-5	0.022108458325947107	-4.0306157985176165	-0.06848796431962365	0.11118461910656005	0.30205683036759295	0.04075995529400685	-1.6802757467620135	NoChange	NoChange	0.6548710868680545
YFL044C	OTU1	-0.07178267363049408	0.06397334325767375	6.496026384313303e-4	0.035458038026363825	-2.024440088228291	-0.16466649279667755	0.01624565239036916	0.10870088521995969	0.05967630128180655	-2.7593280625600576	NoChange	NotSignificant	0.6508975959037862
YFL045C	SEC53	-0.15248762131798024	5.069366646094266e-5	1.7872743097955125e-6	0.029311250663942953	-5.202358066063756	0.03164585900986913	0.5321155182129351	0.6230330987983973	0.049727242192995465	0.6363887803600485	NoChange	NoChange	0.6222983422869544
YFL047W	RGD2	-0.09362309504142083	0.005811129816965021	8.198132570478016e-5	0.029141843534875433	-3.212668921558707	0.020815171240097758	0.6312421006209114	0.6603869846828161	0.04248231833909845	0.48997258280371647	NoChange	NoChange	0.5052435004589806
YFL048C	EMP47	-0.09114171559944527	0.002653071673682909	4.2787671301012495e-5	0.025656436924049713	-3.552391778688929	-0.06290279171101439	0.14761146866695624	0.3474470393693043	0.04133833268677427	-1.5216576872520895	NoChange	NoChange	0.6355214715220466
YFL049W	SWP82	-0.07974832428037978	0.16615152072944345	0.0015520424471579498	0.05339417543238906	-1.4935772232565319	0.017255996845731692	0.8246689107861667	0.7229118204364752	0.0758726302489223	0.2274337503407798	NoChange	NoChange	0.162296784434242
YFL050C	ALR2	-0.16046334019357847	0.005188450009225478	7.463104462399583e-5	0.048520835897258204	-3.3071017270468306	0.04139275325081929	0.5727393544057384	0.63889605411515	0.07166943048020408	0.5775510280112027	NoChange	NoChange	0.5177375809187588
YFL054C	AQY3	-0.09277718065846197	0.001003992552083501	1.9439220978025925e-5	0.022790887194445605	-4.070801626409384	-0.14208800379232164	0.004998739532055814	0.05621932999447993	0.04323828925429469	-3.286161553632897	NoChange	NotSignificant	0.7633413498103974
YFL055W	AGP3	-0.0316232331638675	0.21130379577685585	0.0019485924657991858	0.024345224344339982	-1.298950164376677	0.01587310353444505	0.6840973763669721	0.682586797040135	0.038346881992354476	0.4139346593449188	NoChange	NoChange	-0.00615525231684666
YFL060C	SNO3	-0.053176675278858984	0.2523146655304493	0.0023043254688271315	0.04347340897488023	-1.2232000326817132	-0.09730188912045387	0.15079995160790158	0.3513943402724455	0.061965129287420255	-1.570268475824958	NoChange	NotSignificant	0.5089844283066045
YFL062W	COS4	-0.08764315303696132	0.004795325339512249	6.99931022946779e-5	0.026187914025696757	-3.346702335701955	-0.030674022997363916	0.4886289676291874	0.6018650389648146	0.04312871057415572	-0.7112204976455963	NoChange	NoChange	0.5826806718191583
YFL064C	YFL064C	-0.10287281187079146	8.371581478873048e-5	2.6461442037925525e-6	0.019291527661243462	-5.332538390801584	-0.10168035635483211	0.00793453631952577	0.07248649062043003	0.03322532341734636	-3.0603270607065505	NoChange	NotSignificant	0.8292591434736605
YFL065C	YFL065C	-0.05944063373406851	0.0024838437503326145	4.0472353313147695e-5	0.016586891946732626	-3.583590821291715	-0.07510177205783136	0.014317910095886137	0.0993970460321333	0.0273381386805101	-2.747142844489735	NoChange	NotSignificant	0.7214606878876719
YFL066C	YFL066C	-0.14661103230552264	1.4113908600176907e-6	1.1005968181687241e-7	0.02125953811535906	-6.896247298976019	-0.003079339207450207	0.9328544970583204	0.7502097982157587	0.03606731807162904	-0.0853775487640832	NoChange	NoChange	0.776941212786134
YFR001W	LOC1	-0.15241829856051015	0.0021754017134676985	3.629379577986091e-5	0.03595064871745917	-4.239653636249666	0.13664481681783533	0.06052531714631108	0.2182784035555345	0.0637033676909639	2.145017159543638	NoChange	NoChange	0.605358252281559
YFR002W	NIC96	-0.15891239091249976	2.2741683773983037e-5	9.711829580595046e-7	0.0285423478927028	-5.567600518005306	0.05162603132892507	0.2997161098435158	0.4809744562150304	0.04842278013620034	1.066151740641798	NoChange	NoChange	0.6377697434163618
YFR003C	YPI1	-0.13664885805452073	0.0034053698920082703	5.236184384492672e-5	0.03677305304713885	-3.7160052465416054	-0.030452550694661136	0.60237793093984	0.6494456751128903	0.05677476797080071	-0.5363747274198091	NoChange	NoChange	0.6901971088821661
YFR004W	RPN11	-0.10463237833217508	2.440690293452835e-4	6.151815704031705e-6	0.02229294201746085	-4.6935204088460925	-0.07075660416195523	0.06470558755408316	0.22480876155236867	0.03566684240518131	-1.983820248457891	NoChange	NoChange	0.7954771414380388
YFR005C	SAD1	-0.12078498288105491	1.1972355529066338e-5	5.819009870800295e-7	0.018311901488637965	-6.595982561177423	-0.0063959091206702325	0.8419401441564502	0.7270285185832771	0.03148354805158701	-0.20315083643655055	NoChange	NoChange	0.794937504702729
YFR006W	YFR006W	-0.09748711685013316	0.0013698248961791584	2.4945610859569663e-5	0.025787266116501173	-3.7804362978885737	-0.027796751099491895	0.5108562798475731	0.6143166636979928	0.0414374042608375	-0.6708130394587146	NoChange	NoChange	0.563201853589661
YFR007W	YFH7	-0.07394533106180592	0.3306181076652755	0.002981084236289435	0.07139436076734619	-1.0357306973133722	0.010733991016920954	0.9108680085361047	0.7467333386651638	0.09290633880640771	0.11553561527473125	NoChange	NoChange	0.008594219900942113
YFR009W	GCN20	-0.12691691116241588	4.301637165393577e-4	9.699986183994901e-6	0.027723628715340388	-4.577932869667549	-0.017347042989470294	0.6914906932454175	0.6855177072679584	0.0428163907936933	-0.40514958565880455	NoChange	NoChange	0.7199855990576092
YFR010W	UBP6	-0.16508685663042014	3.175595825842361e-4	7.578861442715657e-6	0.034843185005060166	-4.737995582391365	0.03229604979153898	0.5816086025310221	0.6408665186580981	0.05725198201976927	0.5641036109524918	NoChange	NoChange	0.6483120689440963
YFR013W	IOC3	-0.10050852665347301	0.003126218660306756	4.8738397525110445e-5	0.029219036884203946	-3.439830239846432	-0.05604316079247261	0.22187135021625884	0.4144172328773693	0.044196242061170926	-1.2680526257165634	NoChange	NoChange	0.6485431302844502
YFR014C	CMK1	-0.11041952695049673	0.05215505328333473	5.399584854056991e-4	0.05011709337687763	-2.2032308641713976	-0.11530134531146545	0.17688283257668355	0.3761469042472396	0.07935620669103441	-1.4529593855258216	NoChange	NotSignificant	0.5780053502224045
YFR016C	YFR016C	-0.09713527522031204	0.0010405250195455224	2.001910734728071e-5	0.024882119273682158	-3.903818406780652	-0.06656027262733195	0.1331710333021269	0.331821384968513	0.04231887598864711	-1.572827044016672	NoChange	NoChange	0.6481817833559922
YFR017C	IGD1	-0.04260548981555276	0.08666187669719515	8.535857191122384e-4	0.023509602733527115	-1.8122590287241622	-0.13548164083259365	0.003877391980586591	0.048306360068000605	0.04090655394277133	-3.311978834055144	NoChange	NotSignificant	0.6013632271502283
YFR018C	YFR018C	-0.09133747982786548	0.006280440959467806	8.72720085503582e-5	0.0295344164346689	-3.0925777737950906	-0.07317681588545692	0.1386854179292302	0.3366237255735506	0.04722871695294889	-1.549413590006236	NoChange	NoChange	0.620066692280864
YFR019W	FAB1	-0.07849409110742032	7.999827689835548e-6	4.2736200311120547e-7	0.01296459511054554	-6.054496144162064	-0.03633947241200864	0.11492634061482276	0.3071917866855251	0.021994747627377378	-1.652188651020303	NoChange	NoChange	0.7877560828287512
YFR021W	ATG18	-0.12014032901882297	0.002090431911940633	3.51933648770833e-5	0.03277850322941796	-3.6652170533216957	-0.06497972757343178	0.23634542917433762	0.42659366554953376	0.05281359510221127	-1.2303598618438136	NoChange	NoChange	0.6228929144212046
YFR022W	ROG3	-0.042285737339850145	0.21431246128014445	0.001972919120935165	0.03284954880556404	-1.2872547379612047	-0.1312040864316933	0.030124977476997782	0.14927650019104238	0.055733290561840884	-2.3541421134305907	NoChange	NotSignificant	0.4261172422584165
YFR024C-A	LSB3	-0.13211625734106427	5.661798129952189e-4	1.2005058125064192e-5	0.031246857106396665	-4.228145470477357	-0.01119623388798763	0.8261921950044238	0.7232380071986376	0.050207098159198126	-0.22300101576247816	NoChange	NoChange	0.5937584877418419
YFR025C	HIS2	-0.1564140010474419	4.5582464861748233e-4	1.0150408318463906e-5	0.03562274841082588	-4.390845962910237	-0.04509818592185652	0.4435049424654738	0.5709955925619333	0.057396318490492135	-0.7857330767534709	NoChange	NoChange	0.6633658128830093
YFR028C	CDC14	-0.11427205399396251	2.785388655229168e-4	6.780622835074109e-6	0.025407977336879536	-4.497487245003846	-0.08287060348428846	0.07052634151103339	0.23463104641028024	0.04310775139977333	-1.9224060822788407	NoChange	NoChange	0.7196650229074123
YFR029W	PTR3	-0.10733994469942891	3.464291885543848e-6	2.2189157004750332e-7	0.016629197905145197	-6.45490812676041	0.013205132543279463	0.6450587189554357	0.6650362066761227	0.028211834465379653	0.4680706800362179	NoChange	NoChange	0.7327562069433582
YFR030W	MET10	-0.06357343301419834	2.8846424543005193e-4	6.966986057335205e-6	0.01435577796795354	-4.428421305770649	-0.006150177718356685	0.80334856776211	0.7166157216447078	0.02435492282693555	-0.2525229811672751	NoChange	NoChange	0.5939008524330418
YFR031C	SMC2	-0.08469332265569572	2.608157119282404e-4	6.4637445688079995e-6	0.018169979910803092	-4.661167655190455	-0.07071155869778778	0.03385680755782607	0.1593839239551754	0.03047360563958458	-2.3204198260653124	NoChange	NotSignificant	0.7668988002143775
YFR031C-A	RPL2A	-0.14449538602236833	4.707774934581304e-8	8.14805928278097e-9	0.016606475128352942	-8.701147287762785	0.03323422580300787	0.2527050556339367	0.44252263451539303	0.028173284727676516	1.179636173923293	NoChange	NoChange	0.8248805401281831
YFR032C-A	RPL29	-0.17225342887340547	1.328445481976098e-6	1.0532780782945274e-7	0.02230820304016184	-7.721528648600457	0.10713698553978837	0.007511361130589551	0.07139414675015329	0.03470384835025268	3.087178818282506	NoChange	NotSignificant	0.7812737192330911
YFR033C	QCR6	-0.07577064161764352	0.004903700791056482	7.123308272069402e-5	0.023809200888491172	-3.182410109961705	0.008280293829504692	0.8397570437976987	0.7263299138013555	0.04039288232965547	0.20499388387110723	NoChange	NoChange	0.37532299558209536
YFR034C	PHO4	-0.10858513724301157	0.0015935621867464997	2.8197246226093254e-5	0.028952998640522108	-3.7503934770693395	0.03446412060484747	0.46891036861953583	0.5873546357830693	0.04652135220505879	0.7408237072072853	NoChange	NoChange	0.45121273043414245
YFR034W-A	YFR034W-A	-0.10518764077172608	0.07086442757793542	7.119359537411814e-4	0.05307348719427921	-1.9819244284190214	0.054368030836720586	0.49396969253489165	0.6041067227096238	0.07706355596122923	0.7054960046753256	NoChange	NoChange	0.2102747274811595
YFR036W	CDC26	-0.07562590061706266	0.010441268457879042	1.3306087697994434e-4	0.02585100467156281	-2.9254530559987995	-0.021681611980825483	0.6556413595292951	0.6680256086418894	0.04765428954674695	-0.45497713190240074	NoChange	NoChange	0.4226881898242194
YFR037C	RSC8	-0.099293532832558	1.2038128174809668e-4	3.523738649657627e-6	0.020345835547600676	-4.88028779158531	-0.043971632711105095	0.21892647229330697	0.413087202952333	0.03451920667189783	-1.2738309176410623	NoChange	NoChange	0.7109031725565971
YFR038W	IRC5	-0.1149298581781125	5.913128021401302e-4	1.2420444198426429e-5	0.026050948462332964	-4.411734119557661	-0.018759873033921803	0.6513625370982303	0.6674463216860822	0.04062885731490851	-0.4617376484038595	NoChange	NoChange	0.6634021729945652
[truncated: 3,308 more rows]
