# Supplementary material for: Systematic identification of factors mediating accelerated mRNA degradation in response to changes in environmental nitrogen
Source: PLoS Genet. 2018 May 21;14(5):e1007406. doi: 10.1371/journal.pgen.1007406 (PMC5983874; doi:10.1371/journal.pgen.1007406)
Supplement: S7 Table — (CSV) [file pgen.1007406.s009.csv]

#
# Supplementary Table
#
# Results of gene set enrichment analysis of genes for which we
# detect a significant destabilization of their mRNA upon a nitrogen
# upshift. This file is using the model-based normalization	ie the
# main normalization.
#
# Key:
# Term ID	Category of enrichment and type	term	FDR adjusted q-value	ratio of genes in set of query set	background ratio of set against all genes	common names of genes associated
GO:0003825	GO_MolecularFunction	alpha,alpha-trehalose-phosphate synthase (UDP-forming) activity	0.001074261669036314	3/77	4/4753	TPS1,TPS2,TSL1
GO:0004805	GO_MolecularFunction	trehalose-phosphatase activity	0.001074261669036314	3/77	4/4753	TPS1,TPS2,TSL1
GO:0015291	GO_MolecularFunction	secondary active transmembrane transporter activity	0.001074261669036314	8/77	73/4753	CAN1,DUR3,HXT5,DAL4,GAP1,VNX1,PUT4,DIP5
GO:0030246	GO_MolecularFunction	carbohydrate binding	0.0013944414977425626	5/77	24/4753	ROT2,GLK1,HXK1,AMS1,GDB1
GO:0008238	GO_MolecularFunction	exopeptidase activity	0.0016832586255514427	5/77	26/4753	YBR139W,DAP2,APE4,ECM38,PRC1
GO:0016614	GO_MolecularFunction	oxidoreductase activity, acting on CH-OH group of donors	0.0030469985996984354	7/77	69/4753	ARA1,GPD1,GRE3,AYR1,GUT2,CYB2,GOR1
GO:0016758	GO_MolecularFunction	transferase activity, transferring hexosyl groups	0.006065782891525617	7/77	79/4753	TPS1,TPS2,GLC3,TSL1,PMT3,GPH1,GDB1
GO:0015297	GO_MolecularFunction	antiporter activity	0.006065782891525617	5/77	37/4753	CAN1,GAP1,VNX1,PUT4,DIP5
GO:0019203	GO_MolecularFunction	carbohydrate phosphatase activity	0.00856651054358059	3/77	10/4753	TPS1,TPS2,TSL1
GO:0016491	GO_MolecularFunction	oxidoreductase activity	0.008743527833377628	13/77	288/4753	ARA1,PDB1,GPD1,RNR1,CTT1,AIM17,GRE3,AYR1,GUT2,PUT1,CYB2,GOR1,ALD4
GO:0004185	GO_MolecularFunction	serine-type carboxypeptidase activity	0.008743527833377628	2/77	3/4753	YBR139W,PRC1
GO:0004690	GO_MolecularFunction	cyclic nucleotide-dependent protein kinase activity	0.008743527833377628	2/77	3/4753	TPK1,TPK2
GO:0004691	GO_MolecularFunction	cAMP-dependent protein kinase activity	0.008743527833377628	2/77	3/4753	TPK1,TPK2
GO:0015193	GO_MolecularFunction	L-proline transmembrane transporter activity	0.008743527833377628	2/77	3/4753	GAP1,PUT4
GO:0070008	GO_MolecularFunction	serine-type exopeptidase activity	0.008743527833377628	2/77	3/4753	YBR139W,PRC1
GO:0015075	GO_MolecularFunction	ion transmembrane transporter activity	0.00904186327573794	11/77	224/4753	CAN1,DUR3,HXT5,DAL4,DAL5,GAP1,POR1,MEP2,VNX1,PUT4,DIP5
GO:0035251	GO_MolecularFunction	UDP-glucosyltransferase activity	0.009982287388377436	3/77	13/4753	TPS1,TPS2,TSL1
GO:0015179	GO_MolecularFunction	L-amino acid transmembrane transporter activity	0.009982287388377436	4/77	29/4753	CAN1,GAP1,PUT4,DIP5
GO:0042887	GO_MolecularFunction	amide transmembrane transporter activity	0.009982287388377436	4/77	29/4753	DUR3,DAL4,DAL5,OPT2
GO:0016757	GO_MolecularFunction	transferase activity, transferring glycosyl groups	0.01014464682335	7/77	102/4753	TPS1,TPS2,GLC3,TSL1,PMT3,GPH1,GDB1
GO:0022891	GO_MolecularFunction	substrate-specific transmembrane transporter activity	0.01014464682335	12/77	273/4753	CAN1,DUR3,HXT5,DAL4,DAL5,GAP1,POR1,MEP2,VNX1,PUT4,DIP5,OPT2
GO:0008236	GO_MolecularFunction	serine-type peptidase activity	0.01014464682335	3/77	14/4753	YBR139W,DAP2,PRC1
GO:0008509	GO_MolecularFunction	anion transmembrane transporter activity	0.012970880769685555	6/77	82/4753	CAN1,DAL5,GAP1,POR1,PUT4,DIP5
GO:0046527	GO_MolecularFunction	glucosyltransferase activity	0.012970880769685555	3/77	16/4753	TPS1,TPS2,TSL1
GO:0022804	GO_MolecularFunction	active transmembrane transporter activity	0.012970880769685555	8/77	144/4753	CAN1,DUR3,HXT5,DAL4,GAP1,VNX1,PUT4,DIP5
GO:0017171	GO_MolecularFunction	serine hydrolase activity	0.012970880769685555	3/77	17/4753	YBR139W,DAP2,PRC1
GO:0016773	GO_MolecularFunction	phosphotransferase activity, alcohol group as acceptor	0.012970880769685555	9/77	182/4753	PSK1,GLK1,VHS1,HXK1,TPK1,STT4,RIM11,PYK2,TPK2
GO:0004075	GO_MolecularFunction	biotin carboxylase activity	0.012970880769685555	2/77	5/4753	DUR1,2,PYC1
GO:0004180	GO_MolecularFunction	carboxypeptidase activity	0.012970880769685555	2/77	5/4753	YBR139W,PRC1
GO:0004340	GO_MolecularFunction	glucokinase activity	0.012970880769685555	2/77	5/4753	GLK1,HXK1
GO:0004396	GO_MolecularFunction	hexokinase activity	0.012970880769685555	2/77	5/4753	GLK1,HXK1
GO:0008865	GO_MolecularFunction	fructokinase activity	0.012970880769685555	2/77	5/4753	GLK1,HXK1
GO:0019158	GO_MolecularFunction	mannokinase activity	0.012970880769685555	2/77	5/4753	GLK1,HXK1
GO:0015171	GO_MolecularFunction	amino acid transmembrane transporter activity	0.013649636073694052	4/77	37/4753	CAN1,GAP1,PUT4,DIP5
GO:0046943	GO_MolecularFunction	carboxylic acid transmembrane transporter activity	0.013649636073694052	5/77	61/4753	CAN1,DAL5,GAP1,PUT4,DIP5
GO:0022857	GO_MolecularFunction	transmembrane transporter activity	0.013649636073694052	12/77	300/4753	CAN1,DUR3,HXT5,DAL4,DAL5,GAP1,POR1,MEP2,VNX1,PUT4,DIP5,OPT2
GO:0004553	GO_MolecularFunction	hydrolase activity, hydrolyzing O-glycosyl compounds	0.014269288572710185	4/77	38/4753	ROT2,GLC3,AMS1,GDB1
GO:0005342	GO_MolecularFunction	organic acid transmembrane transporter activity	0.014460667768782907	5/77	63/4753	CAN1,DAL5,GAP1,PUT4,DIP5
GO:0016616	GO_MolecularFunction	oxidoreductase activity, acting on the CH-OH group of donors, NAD or NADP as acceptor	0.014460667768782907	5/77	63/4753	ARA1,GPD1,GRE3,AYR1,GOR1
GO:0090599	GO_MolecularFunction	alpha-glucosidase activity	0.015883133801658733	2/77	6/4753	ROT2,GDB1
GO:0008194	GO_MolecularFunction	UDP-glycosyltransferase activity	0.018332311929546916	3/77	21/4753	TPS1,TPS2,TSL1
GO:0008324	GO_MolecularFunction	cation transmembrane transporter activity	0.01907524963509678	8/77	164/4753	CAN1,DUR3,HXT5,DAL4,GAP1,MEP2,VNX1,PUT4
GO:0008514	GO_MolecularFunction	organic anion transmembrane transporter activity	0.01945013375536396	5/77	69/4753	CAN1,DAL5,GAP1,PUT4,DIP5
GO:0005536	GO_MolecularFunction	glucose binding	0.019558641873591704	2/77	7/4753	GLK1,HXK1
GO:0015198	GO_MolecularFunction	oligopeptide transporter activity	0.019558641873591704	2/77	7/4753	DAL5,OPT2
GO:0016301	GO_MolecularFunction	kinase activity	0.02252495798757751	9/77	209/4753	PSK1,GLK1,VHS1,HXK1,TPK1,STT4,RIM11,PYK2,TPK2
GO:0016798	GO_MolecularFunction	hydrolase activity, acting on glycosyl bonds	0.02252495798757751	4/77	46/4753	ROT2,GLC3,AMS1,GDB1
GO:0022892	GO_MolecularFunction	substrate-specific transporter activity	0.026714994638570796	12/77	338/4753	CAN1,DUR3,HXT5,DAL4,DAL5,GAP1,POR1,MEP2,VNX1,PUT4,DIP5,OPT2
GO:0015293	GO_MolecularFunction	symporter activity	0.02829678238109152	3/77	26/4753	DUR3,HXT5,DAL4
GO:0005975	GO_BiologicalProcess	carbohydrate metabolic process	5.1537269615147956e-11	24/77	240/4752	PSK1,TPS1,ARA1,PDB1,ROT2,GLK1,GPD1,TPS2,BMH2,GLC3,HXK1,PYC1,AMS1,GRE3,GUT2,DAL7,GSM1,UGP1,HSP104,TSL1,PGM2,PYK2,GPH1,GDB1
GO:0044723	GO_BiologicalProcess	single-organism carbohydrate metabolic process	5.1537269615147956e-11	22/77	196/4752	PSK1,TPS1,PDB1,ROT2,GLK1,TPS2,BMH2,GLC3,HXK1,PYC1,AMS1,GRE3,GUT2,DAL7,GSM1,UGP1,HSP104,TSL1,PGM2,PYK2,GPH1,GDB1
GO:0044262	GO_BiologicalProcess	cellular carbohydrate metabolic process	3.8514607517037625e-10	19/77	154/4752	PSK1,TPS1,ARA1,ROT2,GLK1,TPS2,BMH2,GLC3,HXK1,AMS1,GUT2,DAL7,GSM1,UGP1,HSP104,TSL1,PGM2,GPH1,GDB1
GO:0005991	GO_BiologicalProcess	trehalose metabolic process	2.1821243292278848e-6	6/77	12/4752	TPS1,TPS2,UGP1,HSP104,TSL1,PGM2
GO:0005992	GO_BiologicalProcess	trehalose biosynthetic process	2.2961313019877512e-6	5/77	7/4752	TPS1,TPS2,UGP1,TSL1,PGM2
GO:0046351	GO_BiologicalProcess	disaccharide biosynthetic process	2.2961313019877512e-6	5/77	7/4752	TPS1,TPS2,UGP1,TSL1,PGM2
GO:0044724	GO_BiologicalProcess	single-organism carbohydrate catabolic process	4.316186120418353e-6	10/77	63/4752	PDB1,GLK1,HXK1,AMS1,GRE3,GUT2,PGM2,PYK2,GPH1,GDB1
GO:0016051	GO_BiologicalProcess	carbohydrate biosynthetic process	4.404803741171725e-6	12/77	101/4752	PSK1,TPS1,ROT2,TPS2,BMH2,GLC3,PYC1,GSM1,UGP1,TSL1,PGM2,GDB1
GO:0034637	GO_BiologicalProcess	cellular carbohydrate biosynthetic process	5.3300796270278215e-6	10/77	66/4752	PSK1,TPS1,ROT2,TPS2,BMH2,GLC3,UGP1,TSL1,PGM2,GDB1
GO:0009312	GO_BiologicalProcess	oligosaccharide biosynthetic process	8.058530429578309e-6	5/77	9/4752	TPS1,TPS2,UGP1,TSL1,PGM2
GO:0009311	GO_BiologicalProcess	oligosaccharide metabolic process	1.2512099806325949e-5	7/77	28/4752	TPS1,TPS2,AMS1,UGP1,HSP104,TSL1,PGM2
GO:0070413	GO_BiologicalProcess	trehalose metabolism in response to stress	1.650979329238489e-5	4/77	5/4752	TPS1,TPS2,HSP104,TSL1
GO:0016052	GO_BiologicalProcess	carbohydrate catabolic process	1.650979329238489e-5	10/77	77/4752	PDB1,GLK1,HXK1,AMS1,GRE3,GUT2,PGM2,PYK2,GPH1,GDB1
GO:0055114	GO_BiologicalProcess	oxidation-reduction process	1.650979329238489e-5	21/77	381/4752	PSK1,ARA1,PDB1,GPD1,BMH2,GLC3,RNR1,CTT1,AIM17,GRE3,AYR1,GUT2,DAL7,UGP1,PUT1,CYB2,PGM2,GOR1,ALD4,GPH1,GDB1
GO:0005977	GO_BiologicalProcess	glycogen metabolic process	1.8374041975621076e-5	7/77	31/4752	PSK1,BMH2,GLC3,UGP1,PGM2,GPH1,GDB1
GO:0006112	GO_BiologicalProcess	energy reserve metabolic process	1.8374041975621076e-5	7/77	31/4752	PSK1,BMH2,GLC3,UGP1,PGM2,GPH1,GDB1
GO:0044712	GO_BiologicalProcess	single-organism catabolic process	3.503565082282271e-5	18/77	301/4752	DUR1,2,PDB1,GLK1,HXK1,AMS1,DUR3,GRE3,AYR1,GUT2,PUT1,STT4,PGM2,YGP1,GOR1,PMT3,PYK2,GPH1,GDB1
GO:0005984	GO_BiologicalProcess	disaccharide metabolic process	4.597236857451958e-5	6/77	23/4752	TPS1,TPS2,UGP1,HSP104,TSL1,PGM2
GO:0006091	GO_BiologicalProcess	generation of precursor metabolites and energy	5.558237078624409e-5	13/77	163/4752	PSK1,PDB1,GLK1,BMH2,GLC3,HXK1,DAL7,GSM1,UGP1,PGM2,PYK2,GPH1,GDB1
GO:0006073	GO_BiologicalProcess	cellular glucan metabolic process	9.365615508846496e-5	8/77	57/4752	PSK1,ROT2,BMH2,GLC3,UGP1,PGM2,GPH1,GDB1
GO:0044042	GO_BiologicalProcess	glucan metabolic process	9.365615508846496e-5	8/77	57/4752	PSK1,ROT2,BMH2,GLC3,UGP1,PGM2,GPH1,GDB1
GO:0043605	GO_BiologicalProcess	cellular amide catabolic process	2.3564382425151953e-4	4/77	9/4752	DUR1,2,DUR3,DAL4,DAL7
GO:0005978	GO_BiologicalProcess	glycogen biosynthetic process	3.749206889720789e-4	5/77	20/4752	PSK1,GLC3,UGP1,PGM2,GDB1
GO:0044264	GO_BiologicalProcess	cellular polysaccharide metabolic process	4.8826115368184793e-4	8/77	72/4752	PSK1,ROT2,BMH2,GLC3,UGP1,PGM2,GPH1,GDB1
GO:0019318	GO_BiologicalProcess	hexose metabolic process	5.196100401396901e-4	8/77	73/4752	PSK1,GLK1,HXK1,PYC1,AMS1,GRE3,GSM1,PGM2
GO:0033692	GO_BiologicalProcess	cellular polysaccharide biosynthetic process	6.390592446830489e-4	7/77	55/4752	PSK1,ROT2,BMH2,GLC3,UGP1,PGM2,GDB1
GO:0000271	GO_BiologicalProcess	polysaccharide biosynthetic process	6.942403261691391e-4	7/77	56/4752	PSK1,ROT2,BMH2,GLC3,UGP1,PGM2,GDB1
GO:0009250	GO_BiologicalProcess	glucan biosynthetic process	7.773587724985917e-4	6/77	39/4752	PSK1,ROT2,GLC3,UGP1,PGM2,GDB1
GO:0006013	GO_BiologicalProcess	mannose metabolic process	9.03482617076465e-4	3/77	5/4752	GLK1,HXK1,AMS1
GO:0005976	GO_BiologicalProcess	polysaccharide metabolic process	9.03482617076465e-4	8/77	81/4752	PSK1,ROT2,BMH2,GLC3,UGP1,PGM2,GPH1,GDB1
GO:0005996	GO_BiologicalProcess	monosaccharide metabolic process	9.03482617076465e-4	8/77	81/4752	PSK1,GLK1,HXK1,PYC1,AMS1,GRE3,GSM1,PGM2
GO:0006090	GO_BiologicalProcess	pyruvate metabolic process	0.00178470173869952	6/77	46/4752	PDB1,GLK1,HXK1,PYC1,PYK2,ALD4
GO:0000255	GO_BiologicalProcess	allantoin metabolic process	0.002758807582328089	3/77	7/4752	DUR1,2,DAL4,DAL7
GO:0000256	GO_BiologicalProcess	allantoin catabolic process	0.002758807582328089	3/77	7/4752	DUR1,2,DAL4,DAL7
GO:1901135	GO_BiologicalProcess	carbohydrate derivative metabolic process	0.0036850011207475884	15/77	328/4752	PDB1,ROT2,GLK1,GPD1,BMH2,RNR1,HXK1,AMS1,GUT2,GSM1,UGP1,PGM2,BNI4,PMT3,PYK2
GO:0019362	GO_BiologicalProcess	pyridine nucleotide metabolic process	0.0036850011207475884	7/77	76/4752	PDB1,GLK1,GPD1,HXK1,GUT2,PYK2,ALD4
GO:0046496	GO_BiologicalProcess	nicotinamide nucleotide metabolic process	0.0036850011207475884	7/77	76/4752	PDB1,GLK1,GPD1,HXK1,GUT2,PYK2,ALD4
GO:0046937	GO_BiologicalProcess	phytochelatin metabolic process	0.004561442855135408	2/77	2/4752	YBR139W,PRC1
GO:0046938	GO_BiologicalProcess	phytochelatin biosynthetic process	0.004561442855135408	2/77	2/4752	YBR139W,PRC1
GO:0032787	GO_BiologicalProcess	monocarboxylic acid metabolic process	0.004651372150539822	10/77	164/4752	PDB1,GLK1,HXK1,PYC1,DAL7,CYB2,YGP1,GOR1,PYK2,ALD4
GO:0072524	GO_BiologicalProcess	pyridine-containing compound metabolic process	0.006682085402005481	7/77	85/4752	PDB1,GLK1,GPD1,HXK1,GUT2,PYK2,ALD4
GO:0006006	GO_BiologicalProcess	glucose metabolic process	0.00792954534173688	6/77	63/4752	PSK1,GLK1,HXK1,PYC1,GSM1,PGM2
GO:0044282	GO_BiologicalProcess	small molecule catabolic process	0.008157416131872902	8/77	116/4752	DUR1,2,DUR3,GRE3,GUT2,PUT1,PGM2,YGP1,GOR1
GO:0006733	GO_BiologicalProcess	oxidoreduction coenzyme metabolic process	0.008253377648609603	7/77	89/4752	PDB1,GLK1,GPD1,HXK1,GUT2,PYK2,ALD4
GO:0010737	GO_BiologicalProcess	protein kinase A signaling	0.011001479938767392	2/77	3/4752	TPK1,TPK2
GO:0019388	GO_BiologicalProcess	galactose catabolic process	0.011001479938767392	2/77	3/4752	GRE3,PGM2
GO:0035524	GO_BiologicalProcess	proline transmembrane transport	0.011001479938767392	2/77	3/4752	GAP1,PUT4
GO:0043419	GO_BiologicalProcess	urea catabolic process	0.011001479938767392	2/77	3/4752	DUR1,2,DUR3
GO:0009408	GO_BiologicalProcess	response to heat	0.013926386408148079	6/77	72/4752	TPS1,TPS2,MDJ1,HSP104,RIM11,LSP1
GO:0015980	GO_BiologicalProcess	energy derivation by oxidation of organic compounds	0.014690965359563787	8/77	130/4752	PSK1,BMH2,GLC3,DAL7,UGP1,PGM2,GPH1,GDB1
GO:0006096	GO_BiologicalProcess	glycolytic process	0.014690965359563787	4/77	29/4752	PDB1,GLK1,HXK1,PYK2
GO:0006757	GO_BiologicalProcess	ATP generation from ADP	0.014690965359563787	4/77	29/4752	PDB1,GLK1,HXK1,PYK2
GO:0055086	GO_BiologicalProcess	nucleobase-containing small molecule metabolic process	0.0157830882584304	11/77	234/4752	PDB1,GLK1,GPD1,RNR1,HXK1,GUT2,DAL4,DAL7,GSM1,PYK2,ALD4
GO:0006165	GO_BiologicalProcess	nucleoside diphosphate phosphorylation	0.016124355504575902	4/77	30/4752	PDB1,GLK1,HXK1,PYK2
GO:0044070	GO_BiologicalProcess	regulation of anion transport	0.016341499043002486	3/77	14/4752	POR1,NCE102,OPT2
GO:0009266	GO_BiologicalProcess	response to temperature stimulus	0.016855448812308865	6/77	77/4752	TPS1,TPS2,MDJ1,HSP104,RIM11,LSP1
GO:0006011	GO_BiologicalProcess	UDP-glucose metabolic process	0.016855448812308865	2/77	4/4752	UGP1,PGM2
GO:0006072	GO_BiologicalProcess	glycerol-3-phosphate metabolic process	0.016855448812308865	2/77	4/4752	GPD1,GUT2
GO:0008105	GO_BiologicalProcess	asymmetric protein localization	0.016855448812308865	2/77	4/4752	HSP104,BNI4
GO:0019320	GO_BiologicalProcess	hexose catabolic process	0.016855448812308865	2/77	4/4752	GRE3,PGM2
GO:0044550	GO_BiologicalProcess	secondary metabolite biosynthetic process	0.016855448812308865	2/77	4/4752	YBR139W,PRC1
GO:0052646	GO_BiologicalProcess	alditol phosphate metabolic process	0.016855448812308865	2/77	4/4752	GPD1,GUT2
GO:0046323	GO_BiologicalProcess	glucose import	0.017626030007213477	3/77	15/4752	GLK1,HXK1,HXT5
GO:1901565	GO_BiologicalProcess	organonitrogen compound catabolic process	0.01795988543685059	7/77	108/4752	DUR1,2,DUR3,DAL4,DAL7,PUT1,ECM38,YGP1
GO:0006811	GO_BiologicalProcess	ion transport	0.01953415203658181	13/77	324/4752	CAN1,DUR3,HXT5,DAL5,GAP1,POR1,MEP2,VNX1,PHM7,PUT4,DIP5,NCE102,OPT2
GO:0046939	GO_BiologicalProcess	nucleotide phosphorylation	0.023502126066430356	4/77	35/4752	PDB1,GLK1,HXK1,PYK2
GO:0009628	GO_BiologicalProcess	response to abiotic stimulus	0.023502126066430356	9/77	180/4752	TPS1,GPD1,TPS2,MDJ1,CTT1,GRE3,HSP104,RIM11,LSP1
GO:0061091	GO_BiologicalProcess	regulation of phospholipid translocation	0.024492437505915357	2/77	5/4752	NCE102,OPT2
GO:2001138	GO_BiologicalProcess	regulation of phospholipid transport	0.024492437505915357	2/77	5/4752	NCE102,OPT2
GO:0003333	GO_BiologicalProcess	amino acid transmembrane transport	0.024492437505915357	4/77	36/4752	CAN1,GAP1,PUT4,DIP5
GO:0046031	GO_BiologicalProcess	ADP metabolic process	0.024492437505915357	4/77	36/4752	PDB1,GLK1,HXK1,PYK2
GO:0006820	GO_BiologicalProcess	anion transport	0.024848527307296732	8/77	149/4752	CAN1,DAL5,GAP1,POR1,PUT4,DIP5,NCE102,OPT2
GO:0009135	GO_BiologicalProcess	purine nucleoside diphosphate metabolic process	0.025680672629418956	4/77	37/4752	PDB1,GLK1,HXK1,PYK2
GO:0009179	GO_BiologicalProcess	purine ribonucleoside diphosphate metabolic process	0.025680672629418956	4/77	37/4752	PDB1,GLK1,HXK1,PYK2
GO:0009185	GO_BiologicalProcess	ribonucleoside diphosphate metabolic process	0.025680672629418956	4/77	37/4752	PDB1,GLK1,HXK1,PYK2
GO:0009132	GO_BiologicalProcess	nucleoside diphosphate metabolic process	0.027980176056291637	4/77	38/4752	PDB1,GLK1,HXK1,PYK2
GO:0008645	GO_BiologicalProcess	hexose transport	0.028571674783200603	3/77	19/4752	GLK1,HXK1,HXT5
GO:0015749	GO_BiologicalProcess	monosaccharide transport	0.028571674783200603	3/77	19/4752	GLK1,HXK1,HXT5
GO:0015758	GO_BiologicalProcess	glucose transport	0.028571674783200603	3/77	19/4752	GLK1,HXK1,HXT5
GO:0016310	GO_BiologicalProcess	phosphorylation	0.029138239403047418	13/77	347/4752	PSK1,PDB1,GLK1,VHS1,HXK1,GSM1,TPK1,STT4,RIM11,PYK2,LSP1,TPK2,NCE102
GO:0006012	GO_BiologicalProcess	galactose metabolic process	0.031195634442144616	2/77	6/4752	GRE3,PGM2
GO:0015824	GO_BiologicalProcess	proline transport	0.031195634442144616	2/77	6/4752	GAP1,PUT4
GO:0043269	GO_BiologicalProcess	regulation of ion transport	0.031421415668471044	3/77	20/4752	POR1,NCE102,OPT2
GO:0015711	GO_BiologicalProcess	organic anion transport	0.031421415668471044	7/77	125/4752	CAN1,DAL5,GAP1,PUT4,DIP5,NCE102,OPT2
GO:0051156	GO_BiologicalProcess	glucose 6-phosphate metabolic process	0.035609814365665404	3/77	21/4752	GLK1,HXK1,PGM2
GO:0005946	GO_CellularComponent	alpha,alpha-trehalose-phosphate synthase complex (UDP-forming)	0.002144563791179471	3/77	4/4753	TPS1,TPS2,TSL1
GO:0005887	GO_CellularComponent	integral component of plasma membrane	0.009164423599417954	8/77	96/4753	CAN1,DUR3,HXT5,GAP1,MEP2,PUT4,DIP5,OPT2
GO:0005886	GO_CellularComponent	plasma membrane	0.01040592154899713	18/77	457/4753	GLK1,BMH2,CAN1,DUR3,HXT5,DAL4,DAL5,UGP1,GAP1,STT4,MEP2,VNX1,PHM7,PUT4,LSP1,DIP5,NCE102,OPT2
GO:0031226	GO_CellularComponent	intrinsic component of plasma membrane	0.01040592154899713	8/77	108/4753	CAN1,DUR3,HXT5,GAP1,MEP2,PUT4,DIP5,OPT2
GO:0000328	GO_CellularComponent	fungal-type vacuole lumen	0.010739482252593593	3/77	10/4753	APE4,GAP1,TFS1
GO:0005773	GO_CellularComponent	vacuole	0.010739482252593593	17/77	445/4753	YBR139W,CAN1,AMS1,DAP2,APE4,DAL4,DAL5,GAP1,TFS1,ECM38,PRC1,VNX1,CSI2,PHM7,PUT4,DIP5,OPT2
GO:0044459	GO_CellularComponent	plasma membrane part	0.010739482252593593	9/77	153/4753	CAN1,DUR3,HXT5,GAP1,MEP2,PUT4,DIP5,NCE102,OPT2
GO:0009331	GO_CellularComponent	glycerol-3-phosphate dehydrogenase complex	0.010739482252593593	2/77	3/4753	GPD1,GUT2
GO:0005775	GO_CellularComponent	vacuolar lumen	0.010739482252593593	3/77	12/4753	APE4,GAP1,TFS1
GO:0032126	GO_CellularComponent	eisosome	0.010739482252593593	3/77	12/4753	YGR130C,LSP1,NCE102
GO:0000322	GO_CellularComponent	storage vacuole	0.011812089319649326	15/77	386/4753	YBR139W,AMS1,DAP2,APE4,DAL4,DAL5,GAP1,TFS1,ECM38,PRC1,VNX1,CSI2,PHM7,DIP5,OPT2
GO:0000324	GO_CellularComponent	fungal-type vacuole	0.011812089319649326	15/77	386/4753	YBR139W,AMS1,DAP2,APE4,DAL4,DAL5,GAP1,TFS1,ECM38,PRC1,VNX1,CSI2,PHM7,DIP5,OPT2
GO:0000323	GO_CellularComponent	lytic vacuole	0.011812089319649326	15/77	388/4753	YBR139W,AMS1,DAP2,APE4,DAL4,DAL5,GAP1,TFS1,ECM38,PRC1,VNX1,CSI2,PHM7,DIP5,OPT2
GO:0005952	GO_CellularComponent	cAMP-dependent protein kinase complex	0.014419363261021334	2/77	4/4753	TPK1,TPK2
GO:1990204	GO_CellularComponent	oxidoreductase complex	0.02737589437282917	4/77	38/4753	PDB1,GPD1,RNR1,GUT2
sce00500	KEGG	Starch and sucrose metabolism	6.66414343386956e-9	10/38	41/2357	TPS1,GLK1,TPS2,GLC3,HXK1,UGP1,TSL1,PGM2,GPH1,GDB1
sce01110	KEGG	Biosynthesis of secondary metabolites	3.175616294757726e-4	15/38	299/2357	PDB1,GLK1,GPD1,GLC3,HXK1,CTT1,GUT2,DAL7,PUT1,PGM2,GOR1,PYK2,ALD4,GPH1,GDB1
sce00620	KEGG	Pyruvate metabolism	3.876400286606596e-4	6/38	43/2357	PDB1,PYC1,DAL7,CYB2,PYK2,ALD4
sce00010	KEGG	Glycolysis / Gluconeogenesis	0.0013283317021369763	6/38	56/2357	PDB1,GLK1,HXK1,PGM2,PYK2,ALD4
sce00052	KEGG	Galactose metabolism	0.002449402047697301	4/38	24/2357	GLK1,HXK1,UGP1,PGM2
sce00520	KEGG	Amino sugar and nucleotide sugar metabolism	0.0063929144357843986	4/38	33/2357	GLK1,HXK1,UGP1,PGM2
sce01200	KEGG	Carbon metabolism	0.0063929144357843986	7/38	113/2357	PDB1,GLK1,HXK1,PYC1,CTT1,DAL7,PYK2
sce04213	KEGG	Longevity regulating pathway - multiple species	0.0073853833573619	4/38	36/2357	CTT1,TPK1,HSP104,TPK2
sce01130	KEGG	Biosynthesis of antibiotics	0.023029080671752536	9/38	227/2357	PDB1,GLK1,HXK1,CTT1,UGP1,PUT1,PGM2,PYK2,ALD4
sce00630	KEGG	Glyoxylate and dicarboxylate metabolism	0.02423710309944907	3/38	28/2357	CTT1,DAL7,GOR1
sce00040	KEGG	Pentose and glucuronate interconversions	0.02917616053525196	2/38	11/2357	GRE3,UGP1
