# Supplementary material for: Systematic identification of factors mediating accelerated mRNA degradation in response to changes in environmental nitrogen
Source: PLoS Genet. 2018 May 21;14(5):e1007406. doi: 10.1371/journal.pgen.1007406 (PMC5983874; doi:10.1371/journal.pgen.1007406)
Supplement: S9 Table — (CSV) [file pgen.1007406.s011.csv]

#
# Supplementary Table
#
# Final BFF models fit to the data pooled across replicates and
# filtered for sufficent observations per bin and bins per strain
# ie filtering out the low-confidence fits.
#
# Key:
# systematic name of gene knocked out	common name of gene knocked out	natural log of mean signal pre-shift	natural log of mean signal post-shift	difference between the means (post - pre)	residual of post-shift mean against the prediction from the pre-shift mean
YHR142W	CHS7	7.564418401561899	8.138404426951274	0.5739860253893747	0.8511023633177954	FALSE
YDR378C	LSM6	8.696500649814872	7.989814004828537	-0.7066866449863358	0.6331892866343205	FALSE
YEL062W	NPR2	9.240886866566763	7.984928016365714	-1.2559588502010488	0.5949680014563032	FALSE
YCR077C	PAT1	9.290395627145257	7.895608459869369	-1.3947871672758874	0.502616793582499	FALSE
YJL124C	LSM1	9.070867815762284	7.815692504946124	-1.2551753108161599	0.4361435462526835	FALSE
YLR299W	ECM38	7.877772147091196	7.726121135995595	-0.15165101109560108	0.4196309670012539	FALSE
YDR005C	MAF1	8.709735670865134	7.764237024339432	-0.945498646525702	0.40680186432989096	TRUE
YPL248C	GAL4	8.626143259260518	7.744042821457028	-0.8821004378034898	0.391726413095177	FALSE
YGR010W	NMA2	7.933871623061197	7.69375846431693	-0.24011315874426753	0.3838330638279617	FALSE
YOR008C	SLG1	8.166319895161529	7.693663045470048	-0.4726568496914805	0.36950375756263565	FALSE
YDR157W	YDR157W	9.1920865159825	7.753998811712781	-1.4380877042697184	0.3670270689463315	FALSE
YKR034W	DAL80	8.549296922501595	7.708204878756503	-0.8410920437450917	0.36059412854415385	FALSE
YLR079W	SIC1	8.99927264552178	7.724625683064369	-1.2746469624574104	0.34946082920293886	FALSE
YNL206C	RTT106	8.55765550859895	7.6806314167268885	-0.8770240918720615	0.33250883146232635	FALSE
YGR208W	SER2	8.791357793464766	7.681232993370037	-1.1101248000947281	0.318799731660536	FALSE
YGL226W	MTC3	8.15126368750361	7.641530079978681	-0.5097336075249288	0.3182927536019573	FALSE
YNL199C	GCR2	7.981082833305724	7.622199945544505	-0.3588828877612187	0.3093835833571035	FALSE
YDL144C	YDL144C	7.867830577338389	7.608862283684116	-0.25896829365427276	0.30298088318413896	FALSE
YNL089C	YNL089C	8.03046701017106	7.608477341938728	-0.4219896682323325	0.29263695721331207	FALSE
YDR245W	MNN10	8.242763090993979	7.616483974448546	-0.6262791165454322	0.287643714583143	FALSE
YLR233C	EST1	8.786984236674828	7.642349454553957	-1.1446347821208702	0.2801840060417904	FALSE
YDL080C	THI3	7.951923912877522	7.590153623039192	-0.36177028983833015	0.2791227969922314	FALSE
YNL119W	NCS2	8.494617635807806	7.621584816073191	-0.8730328197346156	0.2773223325693337	FALSE
YKL149C	DBR1	8.253751024611446	7.594006204798867	-0.6597448198125795	0.26449310271932625	FALSE
YIL090W	ICE2	8.175256458383057	7.587068208080501	-0.5881882503025562	0.26236169289687084	FALSE
YPR052C	NHP6A	7.328891903687274	7.535200655457435	0.20630875177016073	0.2623209733048597	FALSE
YLL002W	RTT109	7.202084655024884	7.524297945083927	0.3222132900590431	0.2591832597841748	FALSE
YEL033W	MTC7	8.781452266606342	7.618666056855102	-1.16278620975124	0.25683935656612267	FALSE
YJL175W	YJL175W	8.726311247486533	7.614899708003004	-1.1114115394835293	0.25644954844370105	FALSE
YNR040W	YNR040W	8.255020291346778	7.5855862030741825	-0.6694340882725953	0.2559953778967179	FALSE
YCR073W-A	SOL2	8.342583952769102	7.58903837271727	-0.7535455800518323	0.2540856178193982	FALSE
YBR157C	ICS2	8.139148651425705	7.575997571557295	-0.5631510798684101	0.2535021051137303	TRUE
YFL013C	IES1	8.210471464031617	7.579285353449809	-0.6311861105818082	0.2524224598972946	FALSE
YNL239W	LAP3	8.510471102294638	7.596872649057611	-0.9135984532370269	0.2516393841617184	FALSE
YPR076W	YPR076W	8.340180325944045	7.585018630766737	-0.7551616951773079	0.25021306110416397	FALSE
YNL325C	FIG4	8.279841681328	7.578561232208638	-0.7012804491193618	0.2474504780277451	FALSE
YNL291C	MID1	7.802856475422216	7.5467452154966095	-0.2561112599256061	0.2448424810604095	FALSE
YPR090W	NA	8.558307198916028	7.59233775907383	-0.9659694398421976	0.2441752677840645	FALSE
YLR287C	YLR287C	7.92488483288411	7.553344533179268	-0.3715402997048418	0.24396943559631	FALSE
YEL012W	UBC8	8.100377922853738	7.563891714490416	-0.5364862083633222	0.24377035984659923	FALSE
YFL010W-A	AUA1	6.6	7.4699926223266635	0.8699926223266639	0.24174637712569425	FALSE
YFL043C	NA	7.857694243549006	7.546858955931028	-0.3108352876179783	0.24159825023204995	FALSE
YJR039W	YJR039W	8.386564374895206	7.578181604901143	-0.8083827699940631	0.24053572446827776	FALSE
YER091C-A	YER091C-A	8.867665163085316	7.602091146988337	-1.2655740160969797	0.2349852305907083	FALSE
YMR179W	SPT21	8.461138730750967	7.57699629010508	-0.8841424406458875	0.23478387546672153	FALSE
YER056C	FCY2	8.367922889188895	7.570201152391051	-0.7977217367978442	0.23369677671732436	FALSE
YLR410W	VIP1	8.1596499987211	7.555178725478248	-0.6044712732428525	0.23142786631142354	FALSE
YBR115C	LYS2	8.27022598110199	7.560106120303047	-0.7101198607989438	0.22958418011173531	FALSE
YBR105C	VID24	7.71432258018601	7.526010773470881	-0.18831180671512815	0.2295293806782306	FALSE
YOR284W	HUA2	7.954697264089385	7.53875526933919	-0.4159419947501952	0.2275546181153647	FALSE
YIL041W	GVP36	8.304693331953603	7.55941762983358	-0.7452757021200229	0.2267850936494442	FALSE
YML060W	OGG1	8.021727873823952	7.5406884199790865	-0.4810394538448657	0.22538317316532464	FALSE
YIL135C	VHS2	8.423898169530608	7.564724987953035	-0.8591731815775727	0.22479298585988783	TRUE
YNR010W	CSE2	8.569486786812252	7.572232751864091	-0.9972540349481616	0.2233856824784688	FALSE
YHR137W	ARO9	8.31622425896264	7.554895266668047	-0.7613289922945929	0.22155663826221428	FALSE
YOR012W	YOR012W	8.521627989109723	7.567210336233788	-0.9544176528759349	0.2212938833346838	FALSE
YKR064W	OAF3	7.86995536022846	7.526842194799058	-0.3431131654294024	0.22083068397314598	FALSE
YHR115C	DMA1	7.817147208444252	7.523538147316872	-0.2936090611273805	0.2207603249175536	FALSE
YGL228W	SHE10	8.247942146128649	7.549829079396031	-0.6981130667326179	0.22067168192812048	FALSE
YBR043C	QDR3	8.07194908776743	7.535511512877611	-0.5364375748898196	0.2171309878575194	FALSE
YLR286C	CTS1	7.3971557701243285	7.491692983122268	0.09453721299793916	0.21463318734340842	FALSE
YLR271W	CMG1	7.773903944054632	7.513182452514122	-0.26072149154050983	0.21305261605750925	FALSE
YMR313C	TGL3	7.9896285488491445	7.526122545323374	-0.46350600352577054	0.21278288927856437	FALSE
YKL056C	TMA19	8.347306118955576	7.547631290465226	-0.7996748284903497	0.212389375397386	FALSE
YFL033C	RIM15	8.790014746779264	7.574573491430784	-1.2154412553484795	0.2122224707082614	FALSE
YOR090C	PTC5	7.804573639303964	7.512400369266129	-0.2921732700378348	0.21039248490925733	FALSE
YMR299C	DYN3	7.232072025912163	7.477314686929081	0.24524266101691872	0.2103637356191408	FALSE
YPR140W	TAZ1	7.383704331645853	7.485167949654354	0.10146361800850112	0.20893184793520447	FALSE
YCL049C	YCL049C	8.047204844994384	7.524800704827669	-0.5224041401667154	0.2079353847291019	FALSE
YJL095W	BCK1	8.768612866517083	7.568571456108783	-1.2000414104083	0.20753097192603498	FALSE
YOL047C	LDS2	8.176099030227894	7.53182392900568	-0.6442751012222141	0.20706581923426004	FALSE
YGL165C	YGL165C	8.436085255340801	7.547743999826376	-0.8883412555144252	0.20706572586029193	FALSE
YML047C	PRM6	8.337446023985422	7.541076878419857	-0.7963691455655644	0.20643874276699048	FALSE
YMR244C-A	COA6	7.570703822738607	7.493802360902181	-0.07690146183642632	0.20611541173439196	FALSE
YHR021C	RPS27B	8.647266310152247	7.557563985907463	-1.0897023242447839	0.2039541150233477	FALSE
YBR162C	TOS1	8.266873960108981	7.534005695736421	-0.7328682643725601	0.2036890153605837	FALSE
YKL113C	RAD27	8.136356096186253	7.525931734910286	-0.6104243612759666	0.20360726959539832	FALSE
YBR009C	HHF1	8.626633518856726	7.554417037065143	-1.0722164817915836	0.20207060783096953	FALSE
YBR025C	OLA1	8.832004178882377	7.566875551119689	-1.2651286277626879	0.20195332242939035	FALSE
YOR324C	FRT1	8.114451020916164	7.520914374516059	-0.5935366464001044	0.19993125870861128	FALSE
YLR284C	ECI1	7.987670443301075	7.512464751666951	-0.4752056916341232	0.19924499952021257	FALSE
YAL046C	BOL3	8.5634662429722	7.546840747500882	-1.0166254954713185	0.1983623439798965	FALSE
YML096W	YML096W	8.40931619205021	7.533201089805128	-0.876115102245083	0.1941620099261092	FALSE
YGL194C	HOS2	7.902500868628274	7.500460544560667	-0.4020403240676069	0.19245612108217625	FALSE
YDR335W	MSN5	8.36751177306522	7.528828280561741	-0.8386834925034785	0.1923490794378928	FALSE
YGL254W	FZF1	8.338767784701012	7.52687488020752	-0.8118929044934928	0.1921558070064835	FALSE
YOR245C	DGA1	8.946196373085083	7.563272208085589	-1.382924164999494	0.19135746092371964	FALSE
YPL232W	SSO1	8.267911876133514	7.520895047353246	-0.7470168287802679	0.1905148105581267	FALSE
YGR092W	DBF2	9.251198658416616	7.580408326403798	-1.6707903320128183	0.18981687258134539	FALSE
YHR031C	RRM3	8.401500407277805	7.528289926025933	-0.8732104812518715	0.18972944295269834	FALSE
YBR058C	UBP14	8.309360824159244	7.521589774971034	-0.7877710491882102	0.18867142655873526	FALSE
YEL043W	YEL043W	8.44477932181873	7.528961820078279	-0.9158175017404515	0.18775116803798042	FALSE
YNL082W	PMS1	8.32835882674593	7.521760277063409	-0.806598549682521	0.18767859270737208	FALSE
YJL121C	RPE1	8.01931661751827	7.502756360680334	-0.516560256837935	0.1875987662904084	FALSE
YMR132C	JLP2	8.40922508702309	7.526474633935792	-0.882750453087298	0.1874411328407657	FALSE
YLR113W	HOG1	8.056459891727869	7.504493204881067	-0.5519666868468018	0.18706115528149425	FALSE
YMR034C	RCH1	8.021239894865378	7.50186031513376	-0.5193795797316181	0.1865849495382843	FALSE
YPL191C	YPL191C	7.55093794141434	7.4730045126330955	-0.0779334287812441	0.18652792019092956	FALSE
YPR074C	TKL1	8.147680503959606	7.507877306109563	-0.6398031978500427	0.1848593947050574	FALSE
YGR174C	CBP4	8.789130035277315	7.546769111382342	-1.2423609238949735	0.18447226565455122	FALSE
YLR296W	YLR296W	7.5019665569138505	7.467385367603081	-0.03458118931076992	0.18390752050501646	FALSE
YAL059W	ECM1	7.906826278720168	7.492149087555279	-0.41467719116488944	0.18387979912541486	FALSE
YLR085C	ARP6	7.806909464208317	7.485837485045694	-0.32107197916262287	0.18368656728006716	FALSE
YER128W	VFA1	8.155497607501639	7.507081658958799	-0.6484159485428398	0.18358506999411883	FALSE
YJR008W	MHO1	7.874532837148714	7.4888124004278	-0.3857204367209146	0.18252058942776817	FALSE
YGR089W	NNF2	8.128225662371637	7.5041394655000015	-0.6240861968716356	0.18231286441329075	FALSE
YLR034C	SMF3	8.369450332155955	7.5188258408643724	-0.8506244912915824	0.18222793276282978	FALSE
YKL044W	MMO1	8.646975962059699	7.5351074051800255	-1.1118685568796733	0.1815153136582781	FALSE
YOL059W	GPD2	7.856657870904444	7.486500932833481	-0.37015693807096284	0.18130368904546046	FALSE
YOR052C	TMC1	8.253970889845595	7.510758001625299	-0.7432128882202962	0.1812314361762013	FALSE
YMR136W	GAT2	8.136403331356679	7.502233050680234	-0.6341702806764449	0.17990569293645464	FALSE
YOR014W	RTS1	8.08182140535221	7.4977269499086905	-0.5840944554435197	0.17874189702615784	FALSE
YER111C	SWI4	8.304916479097866	7.510548927267581	-0.7943675518302848	0.1779027267472877	FALSE
YCR033W	SNT1	8.29612768371445	7.508956404267518	-0.787171279446933	0.17684838251233614	FALSE
YDR333C	RQC1	8.360883120107951	7.51161908376907	-0.849264036338881	0.17554578585576142	FALSE
YIL148W	RPL40A	8.304854810018686	7.507695902946021	-0.7971589070726646	0.17505347870989763	FALSE
YKR032W	YKR032W	8.285956643355867	7.506378411782237	-0.7795782315736295	0.17489321007249803	FALSE
YNL229C	URE2	8.14173045895347	7.495814852452197	-0.6459156065012728	0.17316128994126068	FALSE
YOL053W	AIM39	8.400045960718543	7.510058326582519	-0.8899876341360242	0.17158690602798465	FALSE
YGL244W	RTF1	8.14277427512337	7.493916549941101	-0.6488577251822694	0.17119906971757626	FALSE
YMR017W	SPO20	8.03548881578477	7.486574557406607	-0.5489142583781632	0.17042666419727404	FALSE
YBR027C	YBR027C	8.426461085244213	7.510368623827752	-0.9160924614164614	0.17027968250076597	FALSE
YDR109C	YDR109C	8.225322389435204	7.4977660069237375	-0.7275563825114668	0.16999372222649978	FALSE
YGL151W	NUT1	8.383239573586168	7.507359111806148	-0.8758804617800209	0.16991682440107247	FALSE
YLR015W	BRE2	8.444260643562417	7.510446361684998	-0.9338142818774191	0.16926747072358417	FALSE
YLR452C	SST2	8.50746546734312	7.513861229902466	-0.9936042374406542	0.1688120139957725	FALSE
YOR185C	GSP2	8.26974251398948	7.498770723901021	-0.7709717900884581	0.16827838864670408	FALSE
YGL149W	YGL149W	8.585209814371515	7.517718278307521	-1.0674915360639936	0.16790841491128639	FALSE
YEL011W	GLC3	8.353239167111916	7.503371246931356	-0.8498679201805599	0.16776602376600813	FALSE
YML010C-B	NA	8.654790794730825	7.5207189973607225	-1.1340717973701029	0.1666483673347754	FALSE
YBR182C	SMP1	8.546003489815678	7.51402585873106	-1.0319776310846187	0.16661678070000008	FALSE
YNL285W	YNL285W	8.193227419056134	7.491923012230929	-0.701304406825205	0.1661160516505209	FALSE
YNL226W	YNL226W	8.183002593372791	7.490998125181033	-0.6920044681917581	0.16581727817133363	FALSE
YJR130C	STR2	8.649557814897944	7.51936713360782	-1.1301906812901246	0.1656169432441299	FALSE
YOR213C	SAS5	7.914619041607979	7.474342631284482	-0.44027641032349774	0.1655961557857628	FALSE
YPR030W	CSR2	8.056480786650207	7.4827651097244505	-0.5737156769257563	0.16533178063172738	FALSE
YJL110C	GZF3	8.216651346309657	7.491970962457815	-0.7246803838518421	0.16472964600798257	FALSE
YLR258W	GSY2	7.929241950034528	7.474204623069145	-0.4550373269653827	0.1645627189643415	FALSE
YOR197W	MCA1	8.251217379650859	7.493405941756983	-0.7578114378938761	0.16404798652711072	FALSE
YDR528W	HLR1	8.300393687440586	7.496028230984145	-0.8043654564564413	0.16365898200530626	FALSE
YBL086C	YBL086C	7.477116618353115	7.445472584915301	-0.0316440334378143	0.16351641498279523	FALSE
YMR170C	ALD2	7.971280275862886	7.475448245383739	-0.49583203047914637	0.16323213932125302	FALSE
YML103C	NUP188	8.272402057462546	7.493768657546863	-0.7786333999156829	0.16311346609216226	FALSE
YPR068C	HOS1	8.173796319348842	7.487227096518899	-0.6865692228299425	0.1626099924306521	FALSE
YPL267W	ACM1	8.712376145027395	7.519922636337948	-1.1924535086894474	0.16232578783049956	FALSE
YPL115C	BEM3	7.616146447141021	7.452721295412755	-0.16342515172826566	0.16225168327269301	FALSE
YEL015W	EDC3	8.251062851009863	7.490856279275211	-0.7602065717346518	0.16150778655180975	FALSE
YAR002C-A	ERP1	8.094889295540261	7.480753300248333	-0.6141359952919281	0.1609680397494886	FALSE
YKR067W	GPT2	8.066284877252325	7.478781933318039	-0.587502943934286	0.16074825421793637	FALSE
YDL074C	BRE1	8.691512123283005	7.516901834385127	-1.1746102888978776	0.16058258684206717	FALSE
YDR533C	HSP31	8.285664949149025	7.491769214114131	-0.7938957350348934	0.16030187419559105	FALSE
YNR009W	NRM1	8.46137601967068	7.501877168823904	-0.959498850846777	0.15965022388278882	FALSE
YGL227W	VID30	8.0566354129365	7.476972837235934	-0.5796625757005653	0.15953003965746415	FALSE
YDL172C	YDL172C	8.201951403560768	7.485188818743841	-0.7167625848169275	0.15884764806947338	FALSE
YNL320W	YNL320W	8.253666017088861	7.488303148256635	-0.7653628688322263	0.1587952515825597	FALSE
YHR181W	SVP26	7.675328235766672	7.4527367096331325	-0.22259152613353983	0.15864312167725547	FALSE
YNL217W	YNL217W	7.884303484984029	7.464954298859569	-0.41934918612446026	0.15806418570811065	FALSE
YDR388W	RVS167	8.418600972583548	7.497192917908597	-0.9214080546749503	0.157585287789896	FALSE
YOR136W	IDH2	7.915255819793814	7.465727830914662	-0.4495279888791526	0.15694236252980254	FALSE
YBR031W	RPL4A	8.34286653401392	7.491288683948836	-0.8515778500650839	0.15631862528876006	FALSE
YLR209C	PNP1	7.720875681200296	7.452514420554489	-0.2683612606458068	0.15563175094770543	FALSE
YGL090W	LIF1	8.362084344894743	7.491512025222899	-0.8705723196718447	0.15536517073622846	FALSE
YLR023C	IZH3	8.190821557931713	7.480899717843755	-0.7099218400879579	0.15524007931517314	FALSE
YPL102C	YPL102C	7.863490939786642	7.46085355466098	-0.4026373851256615	0.15523789032582958	FALSE
YNL257C	SIP3	8.235182409982452	7.4835103731528765	-0.7516720368295751	0.15513431359792573	FALSE
YBL053W	YBL053W	8.094874143917867	7.4749186058138415	-0.6199555381040254	0.15513427311921557	FALSE
YMR166C	MME1	8.679864073160376	7.5106451057867565	-1.1692189673736193	0.15503912245767282	FALSE
YBR090C-A	NA	8.255981803174057	7.484361638930905	-0.7716201642431519	0.1547119359180522	FALSE
YLR326W	YLR326W	7.787818946221241	7.45561643916239	-0.33220250705885057	0.1546345224881991	FALSE
YOL065C	INP54	7.543413839354166	7.4394819260923315	-0.10393191326183437	0.15346606936861917	FALSE
YFL063W	YFL063W	8.41473194083836	7.492816239753868	-0.9219157010844921	0.15344552842050252	FALSE
YDR352W	YPQ2	8.671905498794215	7.507734889151503	-1.1641706096427127	0.15261624629828408	FALSE
YOR003W	YSP3	8.493006916257029	7.495481733229851	-0.9975251830271779	0.15131788156584935	FALSE
YLR265C	NEJ1	7.652829461179455	7.443782995969795	-0.20904646520965997	0.15106711248826699	FALSE
YMR026C	PEX12	8.129263603102112	7.472795222272727	-0.6564683808293852	0.15090506325387487	FALSE
YLR006C	SSK1	7.676211529887665	7.444975387934503	-0.2312361419531621	0.15082771177671273	FALSE
YBL068W	PRS4	8.623729368462001	7.501832830389177	-1.121896538072824	0.14966423577339594	FALSE
YER155C	BEM2	7.801296727682	7.450724773738661	-0.35057195394333895	0.14891754990159267	FALSE
YMR216C	SKY1	8.469950158057518	7.491178245958973	-0.9787719120985452	0.14842626669772407	TRUE
YIL043C	CBR1	7.929989200085621	7.457924790377899	-0.47206440970772157	0.1482371286815054	FALSE
YLR319C	BUD6	8.537616110076737	7.4949305134803845	-1.0426855965963524	0.14803503366995674	FALSE
YLR039C	RIC1	8.373494821304831	7.484695591067078	-0.888799230237753	0.14785002010837545	FALSE
YDR541C	YDR541C	7.713628128333878	7.444174066362016	-0.26945406197186195	0.14773519808198632	FALSE
YJL073W	JEM1	8.159905431637249	7.470661027830115	-0.6892444038071339	0.14689452731935404	FALSE
YLL043W	FPS1	8.161457305483864	7.469935652188782	-0.69152165329508275	0.1460741232339684	FALSE
YKL162C	YKL162C	8.530289984409537	7.492480463185461	-1.0378095212240757	0.14603359607934863	FALSE
YOR286W	RDL2	7.963067901173783	7.456723137041799	-0.5063447641319847	0.14500991282784792	FALSE
YDL184C	RPL41A	8.120975680978482	7.46634948086253	-0.6546262001159517	0.14496682981254594	FALSE
YLR390W	ECM19	8.0889782707505	7.462929889914662	-0.6260483808358384	0.14350658892029067	FALSE
YAL028W	FRT2	7.7579957779091355	7.442601944828106	-0.3153938330810293	0.14344623927770694	FALSE
YOR171C	LCB4	8.192199303742797	7.469092177701656	-0.7231071260411408	0.14334817339745864	FALSE
YCL036W	GFD2	7.870907365627253	7.449337101387054	-0.4215702642401986	0.14326729484852763	FALSE
YOR111W	YOR111W	8.182656423156754	7.468140444701417	-0.7145159784553368	0.14298079530199992	FALSE
YOR087W	YVC1	8.284510714547636	7.473532187254206	-0.8109785272934298	0.1421355264817068	FALSE
YJL082W	IML2	8.48740255733812	7.4859459940038935	-1.0014565633342265	0.14212532326863592	FALSE
YDR250C	YDR250C	8.319225022562195	7.475384998771653	-0.8438400237905421	0.1418626196721302	FALSE
YCR016W	YCR016W	8.365406026268698	7.478129943760481	-0.8872760825082162	0.1417796872941377	FALSE
YJL122W	ALB1	8.074087372067128	7.45993506557294	-0.6141523064941881	0.14142360347288818	FALSE
YPL219W	PCL8	8.45297829819997	7.483067911185941	-0.9699103870140284	0.14135519773773186	FALSE
YOR047C	STD1	8.535617255281037	7.487888085210694	-1.047729170070343	0.14111500456404968	FALSE
YPL087W	YDC1	8.19080377386053	7.466594596947973	-0.7242091769125576	0.14093604742067622	FALSE
YLR218C	COA4	8.296255242153581	7.472746109311443	-0.8235091328421378	0.14063027656052718	FALSE
YMR253C	YMR253C	8.084397792898203	7.45861495391912	-0.6257828389790827	0.1394721368598768	FALSE
YMR224C	MRE11	8.464260481640881	7.481585097010599	-0.9826753846302827	0.13918152306477793	FALSE
YLL061W	MMP1	8.289729783422475	7.470689654671002	-0.8190401287514728	0.13897340606882125	FALSE
YHR210C	YHR210C	8.196898810577078	7.4643057699589175	-0.7325930406181609	0.13827399302213905	FALSE
YIL111W	COX5B	8.34278822288001	7.472789965164408	-0.8699982577156025	0.1378247018588139	FALSE
YPL101W	ELP4	8.73619408648074	7.496820542698648	-1.2393735437820919	0.13776521100213301	FALSE
YKL163W	PIR3	8.496236713768514	7.482118824987681	-1.0141178887808335	0.13775719781970341	FALSE
YLR239C	LIP2	7.882866715982723	7.444298702487304	-0.4385680134954191	0.13749656937555965	FALSE
YKL197C	PEX1	8.503808724687312	7.482196268060493	-1.0216124566268192	0.1373709714921132	FALSE
YKR029C	SET3	7.7892169056530705	7.438169349753849	-0.3510475558992212	0.13710182953015249	FALSE
YDR139C	RUB1	7.97788407672138	7.449434483158594	-0.5284495935627858	0.1368139956950145	FALSE
YDR266C	HEL2	8.705330363896524	7.49387261686169	-1.2114577470348333	0.13670721426040267	FALSE
YKL199C	NA	8.368518609572831	7.473231176553819	-0.8952874330190124	0.136690322153874	FALSE
YMR063W	RIM9	8.128780913841716	7.458485073177197	-0.6702958406645187	0.1366244714638416	FALSE
YPL184C	MRN1	8.230531109322838	7.46374406546008	-0.7667870438627578	0.13565282664971967	FALSE
YGR236C	SPG1	8.113732692790354	7.4562435281259365	-0.6574891646644172	0.13530439888625168	FALSE
YGR026W	YGR026W	8.19937987932804	7.461046865746736	-0.738333013581304	0.13486316144581956	FALSE
YGR244C	LSC2	8.423123132106163	7.474370930466514	-0.9487522016396488	0.13448638751489916	FALSE
YGR028W	MSP1	8.50886087665667	7.479474056976395	-1.0293868196802745	0.1343393936757824	FALSE
YMR297W	PRC1	8.416044942747266	7.473180375538648	-0.942864567208618	0.13372926299953214	FALSE
YML020W	YML020W	8.184678688435598	7.458930610867681	-0.7257480775679168	0.13364712877185703	FALSE
YCL038C	ATG22	7.711239997000732	7.429567396004249	-0.2816726009964823	0.13327476409857208	FALSE
YNL141W	AAH1	8.30433614513496	7.465736416505257	-0.8385997286297027	0.1331257525291516	FALSE
YBL087C	RPL23A	8.498528193170149	7.47724524039815	-1.0212829527719984	0.13274329530253315	FALSE
YOR313C	SPS4	7.988178374774147	7.44589854532321	-0.542279829450937	0.13264769017304356	FALSE
YBL078C	ATG8	8.302144478264486	7.465049809239667	-0.8370946690248191	0.13257335120629143	FALSE
YMR135C	GID8	7.891428455849718	7.439644616969785	-0.45178383887993334	0.1323182087568684	FALSE
YJL017W	NA	7.274545351643731	7.401197923632444	0.12665257198871327	0.1316461333001815	FALSE
YOR189W	IES4	8.169245326665632	7.45577831157056	-0.7134670150950715	0.13143988590357836	FALSE
YHR079C	IRE1	8.389700258852157	7.469130884280115	-0.9205693745720422	0.1312929791064441	FALSE
YLR210W	CLB4	8.079535584211797	7.449097793427552	-0.6304377907842449	0.1302527119910426	FALSE
YJR043C	POL32	7.854454232975598	7.4352646855849205	-0.41918954739067793	0.13020238078313806	FALSE
YPL092W	SSU1	8.093038982383876	7.449457451278576	-0.6435815311052995	0.12978549404896622	FALSE
YFR044C	DUG1	8.320620305031508	7.4633807810169355	-0.857239524014572	0.1297729622907564	FALSE
YDR281C	PHM6	8.240196515253286	7.458336562233183	-0.7818599530201036	0.12965346572207626	FALSE
YEL056W	HAT2	8.984548546352693	7.503529425461831	-1.4810191208908616	0.1292661965856805	FALSE
YNL154C	YCK2	8.487133274875829	7.472989544264269	-1.0141437306115595	0.12918536294498928	FALSE
YBR220C	YBR220C	8.070726614251361	7.447403596979339	-0.6233230172720221	0.1290979296910022	FALSE
YNL155W	CUZ1	7.879632038862092	7.435675673114863	-0.44395636574722896	0.1290716143082289	FALSE
YMR127C	SAS2	8.369762169520307	7.465410959684467	-0.9043512098358395	0.12879395633262636	FALSE
YLR334C	YLR334C	7.707904650191654	7.4246366863753925	-0.28326796381626185	0.12854829324745687	FALSE
YMR272C	SCS7	8.396498765692385	7.465588914618901	-0.9309098510734843	0.12733470529247004	FALSE
YPL226W	NEW1	8.46579067991303	7.469760520907356	-0.9960301590056728	0.12726324581359005	FALSE
YOR133W	EFT1	8.179595464865388	7.452074434935171	-0.7275210299302168	0.1271022222300262	FALSE
YOR124C	UBP2	8.354736401601027	7.462442595757436	-0.8922938058435914	0.12674568996969438	FALSE
YGL156W	AMS1	7.325502036179246	7.399378863667674	0.07387682748842828	0.12670675884848404	FALSE
YML057W	CMP2	8.330531117753003	7.460337957048121	-0.8701931607048818	0.1261232532234713	FALSE
YKL183W	LOT5	8.742343203491645	7.485260609656587	-1.257082593835058	0.12582873896296398	FALSE
YCR030C	SYP1	8.172467686286536	7.450218407274558	-0.7222492790119786	0.12568266156019003	FALSE
YNL086W	SNN1	8.35350614274045	7.461247107095831	-0.892259035644619	0.12562553577265145	FALSE
YNL076W	MKS1	8.378591063805302	7.4627580161574425	-0.91583304764786	0.12560037859848805	FALSE
YPL154C	PEP4	8.40612626799566	7.4636656328328375	-0.9424606351628224	0.12482188682081485	FALSE
YML071C	COG8	7.96486650344693	7.436328629188795	-0.5285378742581353	0.12450526820318686	FALSE
YDR248C	YDR248C	8.064446833824142	7.442166783189587	-0.6222800506345552	0.12424565602626814	FALSE
YOR115C	TRS33	8.60708343207281	7.475238286573063	-1.1318451454997476	0.12408899996244571	FALSE
YMR245W	YMR245W	8.061573299964948	7.441298596652024	-0.6202747033129237	0.1235534293144136	FALSE
YMR145C	NDE1	7.919115096403339	7.43242837956182	-0.4866867168415192	0.12340658974389385	FALSE
YKR012C	YKR012C	8.166282500952992	7.447297643330482	-0.7189848576225097	0.12314064524415347	FALSE
YKR041W	YKR041W	8.029510322944201	7.438817968767652	-0.5906923541765492	0.12303616644493065	FALSE
YGR221C	TOS2	7.921894961837209	7.432210828459355	-0.4896841333778541	0.12301881456849184	FALSE
YIL039W	TED1	8.354560874311883	7.458265480127878	-0.8962953941840048	0.12257932269137228	FALSE
YPL086C	ELP3	8.010119466918388	7.437053002483952	-0.5730664644344357	0.12245859234584433	FALSE
YMR215W	GAS3	8.368739065427546	7.4583140701446276	-0.9104249952829182	0.1217597162086852	FALSE
YKL038W	RGT1	8.314058574151431	7.454877456284062	-0.8591811178673696	0.1216714428187835	FALSE
YOR107W	RGS2	8.25563248265115	7.451298522547395	-0.8043339601037545	0.1216702100527467	FALSE
YLR083C	EMP70	7.8257172037959934	7.424741743538482	-0.4009754602575111	0.12143914051631377	FALSE
YOR315W	SFG1	8.277776005812497	7.452419965272228	-0.8253560405402682	0.12143570199817333	FALSE
YAL024C	LTE1	8.135472607190579	7.443676150239489	-0.6917964569510895	0.1214057850595962	FALSE
YGL037C	PNC1	8.088957742917879	7.4406372763390145	-0.6483204665788644	0.12121523235918552	FALSE
YBR111C	YSA1	8.13877921609073	7.44361565419484	-0.6951635618958907	0.12114280999285576	FALSE
YNR059W	MNT4	8.123711311528739	7.442645293723795	-0.6810660178049437	0.12109512730826744	FALSE
YBR069C	TAT1	8.105956942086696	7.441244592061847	-0.6647123500248489	0.1207816081559594	FALSE
YCR006C	YCR006C	7.925349109286114	7.430104274517089	-0.49524483476902503	0.12070074713348067	FALSE
YLL001W	DNM1	8.251798929816383	7.449532287829119	-0.8022666419872637	0.12013872158132255	FALSE
YML002W	YML002W	8.161334145592932	7.443603212570493	-0.7177309330224384	0.1197492252678769	FALSE
YLR093C	NYV1	8.19859085629663	7.445744749442763	-0.7528461068538661	0.11960936068705674	FALSE
YPR129W	SCD6	7.502181094523724	7.403100293779063	-0.09908080074466152	0.11960930954662263	FALSE
YML095C	RAD10	8.706404498338426	7.476789571224177	-1.2296149271142482	0.11955839438167892	FALSE
YLR264W	RPS28B	7.867525060133371	7.425358478755317	-0.44216658137805354	0.1194957864929247	FALSE
YHL024W	RIM4	8.317610616809892	7.452888603769404	-0.8647220130404882	0.11946508223297858	FALSE
YOR265W	RBL2	8.304688847200925	7.451721982775118	-0.8529668644258068	0.11908972121322048	FALSE
YOR214C	SPR2	8.38348125135142	7.456296463640181	-0.927184787711238	0.11883937718295101	FALSE
YPL166W	ATG29	8.78887238038017	7.480879760310801	-1.3079926200693688	0.11859869198916506	FALSE
YDL241W	YDL241W	8.304424425783306	7.450527826371539	-0.8538965994117671	0.1179117565612744	FALSE
YHL006C	SHU1	8.534901645081831	7.464634058592955	-1.0702675864888764	0.11790479808280274	FALSE
YOR139C	YOR139C	8.345784040723617	7.452650312543682	-0.8931337281799347	0.1175016013960084	FALSE
YER046W	SPO73	8.342815914848456	7.45241779897133	-0.8903981158771268	0.11745083995787997	FALSE
YLR454W	FMP27	8.41457256608544	7.45678439659932	-0.9577881694861192	0.11742344452236875	FALSE
YMR177W	MMT1	8.835006569729067	7.482452039855679	-1.3525545298733883	0.11734596082779003	FALSE
YNL045W	LAP2	8.140856969361646	7.4399391304697	-0.7009178388919466	0.11733905578381343	FALSE
YLR151C	PCD1	8.128135985337314	7.439155196199387	-0.6889807891379274	0.11733408645403554	FALSE
YOR307C	SLY41	8.081808994161308	7.435810659462638	-0.6459983346986702	0.11682636657497447	FALSE
YOL006C	TOP1	8.315532339973837	7.449930250272451	-0.8656020897013859	0.11663399128025276	FALSE
YJR100C	AIM25	8.35720648166809	7.452401938433609	-0.9048045432344809	0.11655377816988732	FALSE
YJL213W	YJL213W	8.284384029249189	7.447890745427184	-0.8364932838220049	0.11650184218395854	FALSE
YAL062W	GDH3	8.506134818913745	7.4605984538272425	-1.0455363650865026	0.11563071970471572	FALSE
YOL158C	ENB1	8.181988133974917	7.440638795153536	-0.7413493388213812	0.1155200682049129	FALSE
YFL012W	YFL012W	8.307497255462964	7.44813390993878	-0.8593633455241845	0.11532967649399506	FALSE
YLR449W	FPR4	8.059267708379831	7.431672362977783	-0.6275953454020486	0.114068377722357	FALSE
YDR148C	KGD2	8.47358794102886	7.456798927221066	-1.0167890138077942	0.11382418961105056	FALSE
YLR398C	SKI2	8.834146604342203	7.478790321779291	-1.3553562825629122	0.11373690242656309	FALSE
YJL047C	RTT101	8.58352030653708	7.463441668587791	-1.1200786379492893	0.11373526160398928	FALSE
YMR326C	YMR326C	8.138104731688639	7.436128443543867	-0.7019762881447722	0.11369690115478903	FALSE
YCR079W	PTC6	8.690863093715004	7.4699069722144005	-1.2209561215006035	0.113627467766519	FALSE
YOR240W	NA	8.003462124058947	7.427451809991198	-0.5760103140677488	0.11326505987960278	FALSE
YGR209C	TRX2	8.515167453493646	7.45846505406437	-1.056702399429276	0.11294420977010233	FALSE
YNL120C	YNL120C	7.664642596749289	7.406084892417233	-0.2585577043320555	0.11264563577297793	FALSE
YBR052C	RFS1	8.313584500372194	7.4457754686209805	-0.8678090317512135	0.11259848489526814	FALSE
YDR133C	YDR133C	8.098163082614464	7.4324102399827305	-0.6657528426317336	0.11242451029465439	FALSE
YHR150W	PEX28	7.99988065752095	7.4263841345683534	-0.5734965229525963	0.11241669428872214	FALSE
YCL025C	AGP1	8.405829876042018	7.451208149458329	-0.9546217265836896	0.11238255290236232	FALSE
YDR056C	EMC10	7.594767216204152	7.401512099280086	-0.1932551169240666	0.11235163675640347	FALSE
YBR227C	MCX1	8.192936514166831	7.437778516907429	-0.7551579972594027	0.11198936978463969	FALSE
YBR067C	TIP1	8.427855853232955	7.452025259156387	-0.9758305940765686	0.11185090970678058	FALSE
YOR376W	YOR376W	8.385201264983559	7.449340690826047	-0.9358605741575117	0.1117782799446907	FALSE
YNL233W	BNI4	7.945214227165926	7.422119256426551	-0.5230949707393755	0.11149929560207195	FALSE
YMR285C	NGL2	7.937355432789952	7.421271137244797	-0.5160842955451548	0.11113240690390747	FALSE
YCL051W	LRE1	8.670109546991194	7.465696110509791	-1.2044134364814028	0.11068744212763271	FALSE
YLR345W	YLR345W	8.395572375250213	7.448841962826454	-0.9467304124237588	0.11064448068986277	FALSE
YDL186W	YDL186W	8.469536307716405	7.453166834548122	-1.0163694731682833	0.11044019726558663	FALSE
YDR305C	HNT2	8.531024142023513	7.45645893840798	-1.074565203615533	0.109967115421016	FALSE
YJL112W	MDV1	8.417041717043539	7.449309023959675	-0.9677326930838639	0.1097968743004003	FALSE
YKL167C	MRP49	8.005524170964035	7.423806991562584	-0.5817171794014513	0.10949397274082173	FALSE
YKL205W	LOS1	8.331569954850103	7.442982069917065	-0.8885878849330382	0.10870375327158133	FALSE
YIL136W	OM45	8.289665644117166	7.440219040369726	-0.84944660374744	0.10850671931513567	FALSE
YGR270W	YTA7	8.190065579132419	7.4340500080545295	-0.7560155710778895	0.10843666161933552	FALSE
YMR318C	ADH6	8.27562301533217	7.43919532434911	-0.8364276909830606	0.10834289868276414	FALSE
YCR085W	YCR085W	8.08008727070831	7.427206299814011	-0.6528809708942989	0.10832743605074668	FALSE
YNL029C	KTR5	8.560616658046403	7.4565006311856115	-1.1041160268607912	0.10819672098589983	FALSE
YHR045W	YHR045W	8.152917036017834	7.431235639685963	-0.7216813963318716	0.1078970710999414	FALSE
YHR124W	NDT80	8.246234646563737	7.436900733137468	-0.8093339134262694	0.10784789379921911	FALSE
YCR025C	YCR025C	8.171520857049593	7.431756423740581	-0.7397644333090119	0.10727865677839521	FALSE
YJL168C	SET2	7.924089038870254	7.4158539596021065	-0.5082350792681476	0.10652759218306418	TRUE
YBR267W	REI1	8.806928375517096	7.469719070718718	-1.3372093047983773	0.10633234994509966	FALSE
YPL263C	KEL3	8.93284910843369	7.477351681737043	-1.4554974266966463	0.10625424958756557	FALSE
YLL053C	YLL053C	8.4265119059906	7.446221259789389	-0.9802906462012109	0.1061292064720405	FALSE
YEL061C	CIN8	8.296193353257264	7.438221777899042	-0.8579715753582224	0.10610973489271913	FALSE
YER049W	TPA1	7.967009142469047	7.4173235303941585	-0.5496856120748888	0.1053689656687089	FALSE
YLR096W	KIN2	8.597740051865147	7.4558075365031105	-1.1419325153620363	0.10523038846242905	TRUE
YLR279W	YLR279W	9.040502054577292	7.482893768097184	-1.5576082864801082	0.10520424600947464	FALSE
YPR095C	SYT1	8.208268737664174	7.431453605721558	-0.776815131942616	0.10472559533614412	FALSE
YOR191W	ULS1	8.59753443630851	7.455084341029401	-1.1424500952791092	0.10451978378433324	FALSE
YLR434C	YLR434C	8.326823754198893	7.438501684144336	-0.8883220700545564	0.10451399941073625	FALSE
YGR259C	YGR259C	7.779962928282504	7.404972589599735	-0.37499033868276843	0.10447173339498494	FALSE
YPR125W	YLH47	8.146543949899161	7.426845353585582	-0.7196985963135791	0.10389703866546895	FALSE
YDR233C	RTN1	8.61037658245202	7.455059396034494	-1.1553171864175251	0.1037084545295377	FALSE
YKR069W	MET1	8.521592960201536	7.449591800255477	-1.0720011599460593	0.1036774923391297	FALSE
YGR040W	KSS1	8.066246179218007	7.421664748393928	-0.6445814308240791	0.10363343895421817	FALSE
YAL055W	PEX22	8.512457681193789	7.448867378217768	-1.0635903029760208	0.10351246586826068	FALSE
YLL042C	ATG10	8.440263259790788	7.4443956600983	-0.9958675996924882	0.10346154751299252	FALSE
YJL210W	PEX2	8.69057360051841	7.459635442661499	-1.2309381578569116	0.10337366522673541	FALSE
YLR280C	YLR280C	8.766356354815613	7.4642050785309015	-1.3021512762847118	0.10330277104108809	FALSE
YFR048W	RMD8	8.031753321342029	7.419126248048704	-0.612627073293325	0.1032070965153995	FALSE
YPL225W	YPL225W	8.345428510232715	7.438065128371594	-0.9073633818611206	0.10293818800731103	FALSE
YCR062W	NA	7.826709237898855	7.405875081643135	-0.4208341562557205	0.10251173176486894	FALSE
YGR101W	PCP1	8.861211376724198	7.469176729129201	-1.392034647594997	0.10246600804817696	FALSE
YOL090W	MSH2	8.397166061853776	7.440663292645132	-0.9565027692086439	0.10236822167516202	FALSE
YDL050C	YDL050C	8.169319180129145	7.4265382812118546	-0.7427808989172906	0.10219533315425444	FALSE
YKL079W	SMY1	7.976189880619078	7.414356519061541	-0.5618333615575368	0.10183977509481323	FALSE
YMR312W	ELP6	8.521514874559564	7.447727856169763	-1.073787018389801	0.10181832979998084	FALSE
YIL057C	RGI2	8.347570239748425	7.436949915139066	-0.9106203246093587	0.10169182672824295	FALSE
YMR138W	CIN4	8.345339158424173	7.4365428715157025	-0.90879628690847	0.10142140257769316	FALSE
YER116C	SLX8	7.60468910860975	7.390617531304127	-0.21407157730562343	0.10084950522145064	FALSE
YDL112W	TRM3	8.45343916790764	7.442577126887258	-1.0108620410203812	0.10083619224611695	FALSE
YLR376C	PSY3	8.26635656378903	7.430903671681424	-0.8354528921076056	0.10061867388555346	FALSE
YLR231C	BNA5	8.740270665292938	7.459627155007865	-1.2806435102850724	0.10032219545504972	FALSE
YBR226C	YBR226C	8.397447749794816	7.438618207022883	-0.9588295427719329	0.10030588699184761	FALSE
YLR444C	YLR444C	7.947083762316372	7.410971497926305	-0.5361122643900673	0.10023705678060946	FALSE
YNL020C	ARK1	8.024445788600852	7.415594749715973	-0.6088510388848789	0.10012307235575957	FALSE
YGR109C	CLB6	8.286056461627181	7.431322323415406	-0.854734138211775	0.09983100936926004	FALSE
YOR135C	IRC14	7.893006230923996	7.407230080881457	-0.4857761500425388	0.09980705817200786	FALSE
YHR033W	YHR033W	7.648801478771816	7.3920299184355045	-0.2567715603363112	0.09956068702669718	FALSE
YPR092W	YPR092W	8.123166246013268	7.421063859653821	-0.7021023863594467	0.09954707013162523	FALSE
YOR380W	RDR1	7.6403722311185245	7.391366581300233	-0.2490056498182911	0.09941351187892966	FALSE
YDR525W-A	SNA2	8.41221737944816	7.438547243711676	-0.9736701357364836	0.09933051065232235	FALSE
YER087C-A	YER087C-A	8.4673486348848	7.441804444912029	-1.0255441899727709	0.09921176899867135	FALSE
YPR004C	AIM45	8.174889144812074	7.423717079645084	-0.7511720651669895	0.09903305677756968	FALSE
YBR258C	SHG1	8.292165639950026	7.430851289391649	-0.8613143505583771	0.09898588197977976	FALSE
YMR219W	ESC1	8.45709604211754	7.4406959386288785	-1.0164001034886612	0.09873107659375524	FALSE
YJL217W	REE1	8.766756653633141	7.459481280983363	-1.3072753726497783	0.09855446133757173	FALSE
YLL046C	RNP1	7.752684516071442	7.397257454200576	-0.35542706187086637	0.09842698188320753	FALSE
YLR017W	MEU1	8.65537202960397	7.452412388280842	-1.2029596413231287	0.09830616654378677	FALSE
YOL117W	RRI2	8.274941082947759	7.429105475634276	-0.8458356073134832	0.09829480785539069	FALSE
YLR063W	BMT6	8.382329340687345	7.43544130589366	-0.9468880347936857	0.09805475627699334	FALSE
YGR070W	ROM1	8.171341788600818	7.42251992127856	-0.748821867322258	0.09805311950926221	FALSE
YOR377W	ATF1	8.044720143802902	7.414709538280364	-0.6300106055225383	0.09799636797713962	FALSE
YML111W	BUL2	8.01038729061229	7.412489079736851	-0.5978982108754387	0.09787826950992873	FALSE
YOL109W	ZEO1	8.110756243334222	7.418629546597323	-0.6921266967368993	0.09787267918338749	FALSE
YER118C	SHO1	8.184206171353186	7.422929679149758	-0.7612764922034279	0.09767513146972195	FALSE
YOL124C	TRM11	8.433538479290297	7.438050422834464	-0.9954880564558328	0.097528099795678	FALSE
YLL060C	GTT2	7.985277036920491	7.4105599029463045	-0.5747171339741861	0.09748671018957555	FALSE
YBR071W	YBR071W	7.682862043112589	7.391938975001827	-0.29092306811076174	0.09738405702776998	FALSE
YIL145C	PAN6	7.9178393426011535	7.406100713512881	-0.5117386290882724	0.09715704402611447	FALSE
YMR226C	YMR226C	7.485331737268675	7.379409111296286	-0.1059226259723891	0.09694989147351141	FALSE
YBL089W	AVT5	8.40571713225646	7.4355375916163275	-0.9701795406401317	0.0967188988860439	FALSE
YOL003C	PFA4	8.430885111057396	7.436734329079331	-0.9941507819780648	0.09637448410228977	FALSE
YML007W	YAP1	8.275315276670248	7.4272029664941375	-0.848112310176111	0.09636938509550141	FALSE
YPR123C	YPR123C	7.556137369184217	7.383144638500124	-0.1729927306840935	0.09634966094436592	FALSE
YGR001C	EFM5	8.246408651953486	7.425389893679336	-0.8210187582741497	0.09632639918282138	FALSE
YOR029W	YOR029W	7.756479214000495	7.395338242121645	-0.3611409718788501	0.09627540282378177	FALSE
YPL057C	SUR1	8.232598135426542	7.4243429447458915	-0.8082551906806508	0.0961251323259047	FALSE
YIL160C	POT1	8.394536124351115	7.434071845997941	-0.9604642783531734	0.09593781831726744	FALSE
YDR216W	ADR1	8.058573728328637	7.413478649448638	-0.645095078879999	0.09591715981527127	FALSE
YER093C-A	AIM11	8.346976158477194	7.431065910886209	-0.9159102475909844	0.09584420083112022	FALSE
YHR195W	NVJ1	7.954202349078944	7.406948064754977	-0.5472542843239667	0.09577771947611158	FALSE
YDR438W	THI74	8.226437002141115	7.423501793363634	-0.8029352087774804	0.0956612557530594	FALSE
YLR200W	YKE2	8.502709340336343	7.440193437656644	-1.0625159026796993	0.09543546149869364	FALSE
YOL118C	YOL118C	8.47296550382979	7.438343798287584	-1.0346217055422064	0.09540717539847687	FALSE
YOR219C	STE13	8.150795625689696	7.418557198280299	-0.7322384274093974	0.09534853350257855	FALSE
YBR064W	YBR064W	8.23888502536443	7.423843978541348	-0.8150410468230822	0.09524119064798153	FALSE
YHR130C	YHR130C	8.160040294438357	7.419004599775018	-0.7410356946633385	0.09522984098850973	FALSE
YOR114W	YOR114W	8.411358636496825	7.434012099066338	-0.9773465374304866	0.0948479508267388	FALSE
YDR009W	GAL3	8.105539805666297	7.414953384689692	-0.6905864209766044	0.09451594398441632	FALSE
YJL058C	BIT61	8.28096215395593	7.425433649379534	-0.8555285045763954	0.0942542834550597	FALSE
YJL065C	DLS1	8.590846677093936	7.44438336245829	-1.1464633146356453	0.09422832777444246	FALSE
YAL040C	CLN3	8.404114265325537	7.432654256775576	-0.9714600085499612	0.09393371503275905	FALSE
YJL043W	YJL043W	7.7017889699505835	7.389609080483758	-0.31217988946682507	0.09389517886420062	FALSE
YNR039C	ZRG17	7.874692035615877	7.400182196319191	-0.4745098392966858	0.09388063685754222	FALSE
YNR065C	YNR065C	7.944890717300606	7.4043933728565205	-0.540497344444085	0.09379322204379292	FALSE
YMR209C	YMR209C	7.966302786227122	7.405702342661194	-0.560600443565928	0.09379103140944878	FALSE
YKL015W	PUT3	7.192920836499177	7.358174650457975	0.165253813958798	0.09362110833231085	FALSE
YNR031C	SSK2	7.676894625850916	7.387765161325239	-0.28912946452567656	0.09357565602865225	FALSE
YGR242W	YGR242W	8.169024585320459	7.4178954655510845	-0.7511291197693746	0.09357055690200689	FALSE
YOL089C	HAL9	8.482082894124353	7.436953951991943	-1.0451289421324104	0.0934590289449968	TRUE
YLR080W	EMP46	8.192759734557962	7.419217306977402	-0.7735424275805594	0.09343898489120228	FALSE
YPL144W	POC4	7.341982586871932	7.366857289145978	0.024874702274045646	0.09317600365603518	FALSE
YDR415C	YDR415C	7.962498558470893	7.404627907789144	-0.5578706506817488	0.09294954707347713	FALSE
YMR310C	YMR310C	8.439763986379637	7.433711186182175	-1.0060528001974616	0.09280764642694894	FALSE
YBR216C	YBP1	8.581922187706391	7.442358560509113	-1.139563627197278	0.0927500137645465	FALSE
YEL010W	YEL010W	8.539920631071789	7.439749305421234	-1.100171325650555	0.09271270908582441	FALSE
YOR318C	YOR318C	7.718432106240278	7.388886840126236	-0.32954526611404145	0.09215380196461354	FALSE
YNL175C	NOP13	7.90481963169715	7.400197021929828	-0.5046226097673223	0.0920506098180196	FALSE
YHR080C	LAM4	8.355943655544083	7.427776360453672	-0.928167295090411	0.09200552889932645	FALSE
YNL311C	SKP2	8.280434623085348	7.423064112005205	-0.8573705110801431	0.09191704924630706	FALSE
YLR451W	LEU3	8.625646980568941	7.444005859509667	-1.1816411210592745	0.09171984059730587	FALSE
YKL168C	KKQ8	8.265975380326196	7.421755620863074	-0.8442197594631224	0.09149396470122273	FALSE
YGL020C	GET1	8.77953351939523	7.453178602534894	-1.3263549168603355	0.09146939605019533	FALSE
YGR011W	YGR011W	7.916998237811283	7.400078806762372	-0.5169194310489109	0.09118664202880478	FALSE
YPL054W	LEE1	7.9092575698897285	7.399587134983277	-0.5096704349064511	0.09116896730180013	FALSE
YOL099C	YOL099C	8.338642183770247	7.425796275904366	-0.912845907865881	0.09108489383173524	FALSE
YGL216W	KIP3	8.24060962323317	7.419586941269148	-0.8210226819640214	0.09087854823755492	FALSE
YOL028C	YAP7	8.12656398323311	7.412467533597863	-0.7140964496352469	0.09074268484327241	FALSE
YGR133W	PEX4	8.420800370577828	7.430455590586568	-0.9903447799912595	0.09071328111251642	FALSE
YKR074W	AIM29	7.501652948587071	7.374166197769487	-0.12748675081758432	0.09070755436597544	FALSE
YCR090C	YCR090C	7.806752906736709	7.39230864233896	-0.4144442643977495	0.09016731131452538	FALSE
YIL103W	DPH1	6.6	7.318220582745099	0.7182205827450989	0.08997433754412931	FALSE
YGR256W	GND2	8.416604986134454	7.429414870067454	-0.9871901160669996	0.0899294634703498	FALSE
YLR180W	SAM1	8.539811337249066	7.436737096939915	-1.1030742403091516	0.08970719317293785	FALSE
YNL195C	YNL195C	8.358293713870545	7.42556964137587	-0.9327240724946746	0.08965490483421945	FALSE
YGL213C	SKI8	7.818298554413095	7.392193431988521	-0.4261051224245742	0.08934510732755108	FALSE
YDL118W	YDL118W	8.611884929492897	7.440610353261645	-1.1712745762312515	0.08916704866113268	FALSE
YMR255W	GFD1	8.294833334597186	7.420996996431213	-0.8738363381659733	0.08896823368470752	FALSE
YPL162C	YPL162C	7.5388256889868535	7.3746854285680605	-0.16414026041879293	0.0889505256032086	FALSE
YFR031C-A	RPL2A	8.552032464835841	7.43639083094486	-1.1156416338909816	0.08861257076884232	FALSE
YER163C	GCG1	8.227819821277796	7.41647701749705	-0.8113428037807466	0.08855180344756786	FALSE
YPL035C	YPL035C	8.31787332835025	7.421651335136378	-0.8962219932138726	0.08821172655204634	FALSE
YJR147W	HMS2	8.348417764830888	7.423453076630235	-0.924964688200653	0.08814309032187495	FALSE
YPL187W	MF(ALPHA)1	8.34593528710064	7.422813045027289	-0.92312224207335	0.08765507236141357	FALSE
YIR016W	YIR016W	8.232996284583788	7.415865845732704	-0.817130438851084	0.08762365279042328	FALSE
YKL221W	MCH2	8.02677900044656	7.403220651121762	-0.6235583493247976	0.08760610036251215	FALSE
YIL010W	DOT5	8.106270642678975	7.407857199359126	-0.6984134433198497	0.08737500610883941	FALSE
YPL260W	CUB1	8.544601965527516	7.434596671614118	-1.1100052939133978	0.08727341542527611	FALSE
YMR186W	HSC82	8.004969912211017	7.401332030322891	-0.6036378818881261	0.08705295133909718	FALSE
YNL016W	PUB1	7.480781083986418	7.369212325020743	-0.11156875896567531	0.0870317628361379	FALSE
YPR130C	YPR130C	8.873109004874797	7.454451415684989	-1.4186575891898077	0.08701214756805165	FALSE
YOR309C	YOR309C	8.26806332165819	7.417344094571668	-0.8507192270865218	0.08695458406361123	FALSE
YMR080C	NAM7	8.291722055630004	7.418744324447781	-0.8729777311822229	0.08690607976426712	FALSE
YNL047C	SLM2	8.285631901775375	7.418273975407361	-0.8673579263680136	0.0868086591330135	FALSE
YKL140W	TGL1	8.215749167903667	7.413942252984492	-0.8018069149191751	0.08675618110905958	FALSE
YMR012W	CLU1	8.243491037425729	7.415524252859388	-0.8279667845663408	0.08663941745267145	FALSE
YER065C	ICL1	7.94841135047946	7.3972561871091935	-0.5511551633702663	0.08644045157365188	FALSE
YER024W	YAT2	8.522910085328421	7.43224054474337	-1.0906695405850515	0.0862455831374831	FALSE
YGR034W	RPL26B	8.434296246638159	7.42677792238012	-1.0075183242580383	0.08620919772681024	FALSE
YNL297C	MON2	8.569243145216241	7.435037219597253	-1.1342059256189883	0.08620506951826545	FALSE
YDR426C	YDR426C	8.58285649518794	7.435613877084996	-1.1472426181029443	0.08594811835349336	FALSE
YDR304C	CPR5	8.614895228593111	7.437524614072975	-1.177370614520136	0.08589697487577563	FALSE
YPL155C	KIP2	8.042403893580891	7.4024438581306296	-0.6399600354502617	0.0858725225874366	FALSE
YLR432W	IMD3	8.66119550752532	7.4400071746536005	-1.2211883328717201	0.08554435431347862	FALSE
YDR213W	UPC2	8.133735447198644	7.407697905050303	-0.7260375421483412	0.08553391424579004	FALSE
YCR065W	HCM1	8.421629995377296	7.4250446953201905	-0.9965853000571059	0.08525158406607591	FALSE
YDL038C	NA	8.098811907132346	7.405240338051564	-0.693571569080782	0.08521487782448034	FALSE
YDR033W	MRH1	8.62339667307393	7.437018898360232	-1.1863777747136988	0.0848706762284257	FALSE
YPR121W	THI22	8.21216252303478	7.411734490183558	-0.8004280328512214	0.08476804523334369	FALSE
YGL248W	PDE1	7.8180616662481865	7.387500286447926	-0.43056137980026055	0.08466646754963403	FALSE
YOR137C	SIA1	8.623613192760072	7.4365870560413905	-1.1870261367186812	0.08442557540347195	FALSE
YLR402W	YLR402W	8.612533221643968	7.43569728412139	-1.1768359375225783	0.08421428158116218	FALSE
YGR182C	YGR182C	8.306092705726703	7.416851782399966	-0.8892409233267378	0.08413355605963879	FALSE
YMR037C	MSN2	8.316870224234936	7.417163179660504	-0.8997070445744324	0.08378499580055188	FALSE
YPR089W	YPR089W	7.874197522978314	7.389905323744586	-0.48429219923372724	0.08363404558873722	FALSE
YJL150W	YJL150W	8.289882073113722	7.4153048931167955	-0.8745771799969262	0.08357931910943694	FALSE
YOR267C	HRK1	7.871340853996784	7.389613797574287	-0.48172705642249714	0.08351744652934912	FALSE
YLL045C	RPL8B	7.887924566817841	7.390247697176915	-0.4976768696409257	0.08313584836491739	FALSE
YJR069C	HAM1	8.12676687793266	7.404388384054045	-0.7223784938786144	0.0826511111145587	FALSE
YMR006C	PLB2	8.236977108421204	7.411071399207033	-0.8259057092141706	0.08258544193033845	FALSE
YJL185C	ATG36	8.332484989802488	7.4167315583144	-0.9157534314880884	0.08239720982846155	FALSE
YMR002W	MIX17	7.72278182495527	7.37934482295048	-0.3434370020047899	0.08234543130757821	FALSE
YOR141C	ARP8	9.243489176844523	7.472355584110074	-1.771133592734449	0.0822362176546747	FALSE
YJL192C	SOP4	8.11225950492487	7.402945533366547	-0.7093139715583225	0.08209661426279524	FALSE
YDL215C	GDH2	8.616087498243784	7.433683311098212	-1.182404187145572	0.08198266369223184	FALSE
YGR072W	UPF3	8.203694154410252	7.40832019373215	-0.7953739606781021	0.08187230632822562	FALSE
YBR056W	YBR056W	8.227618278375537	7.409778913590811	-0.8178393647847262	0.08186604094939742	FALSE
YJR003C	MRX12	8.067221270784831	7.399826777097648	-0.6673944936871834	0.08173575827201951	FALSE
YML072C	TCB3	8.123050368477113	7.403210561591954	-0.719839806885159	0.08170086778954566	FALSE
YJR066W	TOR1	8.300522818017544	7.414008285481204	-0.8865145325363404	0.08163112923732996	FALSE
YMR171C	EAR1	8.298995703665721	7.413771774149119	-0.8852239295166022	0.08148813021042312	FALSE
YNL066W	SUN4	8.188437896266937	7.406725204140896	-0.7817126921260407	0.08121152828811073	FALSE
YBR076W	ECM8	7.778058751196328	7.381427248049984	-0.3966315031463443	0.08104299345308608	FALSE
YJL145W	SFH5	8.207774104351467	7.407657479663836	-0.8001166246876306	0.08095975797372201	FALSE
YHR022C	YHR022C	8.349363675437832	7.416290686669115	-0.9330729887687168	0.08092277786055657	FALSE
YLR406C	RPL31B	8.36196898457745	7.416761157179088	-0.9452078273983622	0.08062136674049203	FALSE
YMR073C	IRC21	7.777195661326781	7.380886318737419	-0.3963093425893618	0.08055491514226887	FALSE
YKL040C	NFU1	8.319261922795045	7.414050686840669	-0.9052112359543756	0.08052604816848863	FALSE
YMR044W	IOC4	8.421531763987002	7.420232266897717	-1.0012994970892848	0.0804451708079128	FALSE
YPL095C	EEB1	8.344735896109523	7.41533844440068	-0.9293974517088426	0.08025391601633913	FALSE
YDL190C	UFD2	8.391685000639276	7.417978104027997	-0.9737068966112794	0.08001866389561396	FALSE
YKR070W	YKR070W	7.958821991864267	7.3913598702972	-0.5674621215670665	0.0799066428324382	FALSE
YBL017C	PEP1	7.232743092090468	7.346898158079766	0.11415506598929781	0.07990611427063854	FALSE
YPR007C	REC8	8.290741135486435	7.411672933966365	-0.8790682015200701	0.07989475557959747	FALSE
YDL089W	NUR1	8.483972458590458	7.423457757988594	-1.060514700601864	0.07984712813239803	FALSE
YDL133C-A	RPL41B	7.718068549733714	7.376493120817051	-0.3415754289166628	0.07978234490903802	FALSE
YGL066W	SGF73	8.292733186144318	7.411651712184603	-0.881081473959715	0.07975155128301559	FALSE
YNR027W	BUD17	8.39490795105091	7.417886884862911	-0.9770210661879997	0.07973008850628105	FALSE
YJL117W	PHO86	8.221267112202844	7.407240384645075	-0.8140267275577688	0.07971642340945984	FALSE
YOL091W	SPO21	8.571766037146162	7.42862587332864	-1.143140163817522	0.07963923485799906	FALSE
YDR128W	MTC5	8.321928435160475	7.413286999096449	-0.9086414360640251	0.0795990774862343	FALSE
YGL166W	CUP2	7.430327681831555	7.3583033622348175	-0.07202431959673739	0.07921229621923498	FALSE
YPR148C	YPR148C	8.254747361233873	7.408697048273859	-0.8460503129600143	0.07912293587496233	FALSE
YDR011W	SNQ2	8.281801279025446	7.410174786578488	-0.8716264924469579	0.0789440371282879	FALSE
YGR110W	CLD1	8.373652749655186	7.415744438729777	-0.9579083109254087	0.07888919708460751	FALSE
YPR160W	GPH1	8.311442000332194	7.411889847918782	-0.8995521524134125	0.07884405942238981	FALSE
YDR100W	TVP15	8.078273982307799	7.3975509675280895	-0.6807230147797094	0.07878313983627816	FALSE
YLR247C	IRC20	8.310061589834955	7.4117094041027896	-0.8983521857321657	0.07874814455312418	FALSE
YPL121C	MEI5	7.3779312186895085	7.35459092590449	-0.02334029278501859	0.07870833870765548	FALSE
YLR407W	YLR407W	8.753620841492326	7.438725822728389	-1.314895018763937	0.07860336987557393	FALSE
YGR239C	PEX21	8.260464205133092	7.408445093777204	-0.8520191113558875	0.07852091247172943	FALSE
YOR009W	TIR4	8.14557068263096	7.401369236959948	-0.7442014456710124	0.07848051971547498	FALSE
YMR023C	MSS1	8.707509142275205	7.435769819844195	-1.27173932243101	0.07847100052239764	FALSE
YNL165W	YNL165W	8.61201536037162	7.429866349440158	-1.1821490109314619	0.07841505795109249	FALSE
YMR176W	ECM5	7.899562737292741	7.3862156211799705	-0.5133471161127705	0.07839111313071712	FALSE
YLL052C	AQY2	8.524966792514793	7.424477210583054	-1.1004895819317388	0.07835630724277998	FALSE
YGR045C	YGR045C	8.179604217019056	7.403259431559376	-0.7763447854596803	0.0782866829192086	FALSE
YOL013C	HRD1	8.38043126216416	7.41534319284695	-0.9650880693172104	0.0780728713947969	FALSE
YNL214W	PEX17	7.8355673574469495	7.381882547403449	-0.4536848100435007	0.07797677371945877	FALSE
YGR228W	YGR228W	8.474447602744586	7.420941617654407	-1.0535059850901796	0.07791423896442495	FALSE
YOR291W	YPK9	8.660814999504392	7.43234839054067	-1.2284666089637222	0.07790887047412198	FALSE
YGR237C	YGR237C	7.901220465144574	7.385762654717757	-0.5154578104268168	0.0778366362920222	FALSE
YHR106W	TRR2	8.165493042220428	7.401943010540718	-0.7635500316797099	0.07783435467960498	FALSE
YGR261C	APL6	8.472606466051596	7.420648065606846	-1.0519584004447502	0.07773342826862084	FALSE
YPR170C	YPR170C	8.077573155055836	7.396294141505389	-0.681279013550447	0.07756922872154437	FALSE
YJR036C	HUL4	7.956706456233312	7.3887054449765905	-0.5680010112567215	0.07738176158513355	FALSE
YKL096W-A	CWP2	8.20412794880282	7.4035137919389715	-0.8006141568638476	0.07703934128942347	FALSE
YDR051C	DET1	7.776918020532523	7.377349689071697	-0.3995683314608254	0.07703528671201632	FALSE
YMR144W	FDO1	8.373816202848346	7.413774085916624	-0.9600421169317217	0.07690883527320125	FALSE
YDL070W	BDF2	8.419946848205154	7.416575920563815	-1.0033709276413383	0.0768858762292366	FALSE
YLR150W	STM1	7.820804817365018	7.3797733189652694	-0.44103149839974876	0.07677152418220956	FALSE
YIR029W	DAL2	8.483558481882529	7.420170075408656	-1.063388406473873	0.07658479526920026	FALSE
YGL258W	VEL1	8.134546934274951	7.3986173271010856	-0.7359296071738655	0.07640364517354925	FALSE
YJR124C	YJR124C	8.332611181230895	7.41070381905907	-0.921907362171825	0.07636174328581458	FALSE
YBL055C	YBL055C	8.331627653878112	7.41059200033878	-0.9210356535393318	0.07631015051380086	FALSE
YNL162W	RPL42A	8.382570374141576	7.413623520430965	-0.9689468537106105	0.0762222112163009	FALSE
YGL153W	PEX14	8.084266457719297	7.39533637941514	-0.688930078304157	0.07620160461894976	FALSE
YBR207W	FTH1	7.929520730747915	7.385855003994919	-0.5436657267529954	0.07619602885210419	FALSE
YMR135W-A	YMR135W-A	8.108991288158537	7.39671994984257	-0.7122713383159667	0.07607115883222448	FALSE
YML058W	SML1	8.996614300887014	7.451031110665125	-1.5455831902218895	0.07602903959364049	FALSE
YER182W	FMP10	8.509744176419211	7.421101104175483	-1.0886430722437286	0.07591235232749938	FALSE
YNL043C	YNL043C	8.304465971926827	7.408407114277278	-0.8960588576495496	0.07578850040366447	FALSE
YPL259C	APM1	7.927082175398911	7.385207447735356	-0.5418747276635552	0.07569779666360255	FALSE
YDR363W-A	SEM1	8.473432762065881	7.418247700285511	-1.05518506178037	0.07528246500420277	FALSE
YDR071C	PAA1	8.649695374878734	7.429025927286183	-1.2206694475925506	0.07526731348590587	FALSE
YGL063W	PUS2	8.204827984254369	7.401503290837863	-0.8033246934165055	0.07498597376596461	FALSE
YGL081W	YGL081W	8.26527462390592	7.405106309555743	-0.8601683143501777	0.0748875639645048	FALSE
YNL085W	MKT1	8.069749100158509	7.39294685189329	-0.6768022482652185	0.07470104233339292	FALSE
YDR111C	ALT2	9.080047271163115	7.454795032638489	-1.6252522385246264	0.07468397325246201	FALSE
YLR164W	SHH4	8.344698253490744	7.409245017945429	-0.9354532355453156	0.07416279459348463	FALSE
YHR014W	SPO13	8.482759376011677	7.417628542428438	-1.0651308335832388	0.07409219525328581	FALSE
YLR040C	AFB1	8.481473163531552	7.41750404622784	-1.0639691173037118	0.07404645981727853	FALSE
YLR349W	YLR349W	7.330243127722893	7.346882714334488	0.01663958661159537	0.0739202904578029	FALSE
YCL001W	RER1	8.613163477187944	7.425418467678588	-1.1877450095093565	0.07389687166387837	FALSE
YGL051W	MST27	8.509245390394398	7.419033243589201	-1.0902121468051966	0.07387503472636858	FALSE
YJL077C	ICS3	8.405871577721664	7.412680069773034	-0.9931915079486293	0.07385191962951954	FALSE
YPR058W	YMC1	8.091078024764645	7.393390290136825	-0.6976877346278201	0.07383841145085057	FALSE
YOR156C	NFI1	8.359708215187709	7.409636246055485	-0.9500719691322237	0.07363489302785364	FALSE
YPL048W	CAM1	8.028993085872004	7.38934317653307	-0.6396499093389343	0.07359304703883573	FALSE
YOR277C	YOR277C	8.646618757684772	7.426973987409205	-1.2196447702755666	0.07340376917054225	FALSE
YMR016C	SOK2	7.957352271319608	7.384744837260582	-0.5726074340590257	0.07338160761159251	FALSE
YKR045C	YKR045C	8.411218276695765	7.41243593179503	-0.9987823449007349	0.07328037843801738	FALSE
YPL030W	TRM44	7.304787969566574	7.34454255340203	0.039754583835455826	0.07313886709797401	FALSE
YKL091C	YKL091C	8.31886749722251	7.406579301271001	-0.9122881959515086	0.07307881510872516	FALSE
YOR042W	CUE5	8.383376990540102	7.410320631082875	-0.9730563594572263	0.07286992899941147	FALSE
YPR009W	SUT2	8.253225548317404	7.402303774345066	-0.8509217739723383	0.0728228496198371	FALSE
YJL137C	GLG2	8.493809453778391	7.417030893263065	-1.0767785605153266	0.072817898498859	FALSE
YHR140W	YHR140W	8.524525498079857	7.418806991926841	-1.105718506153016	0.07271311109462264	FALSE
YAL013W	DEP1	7.873177096771174	7.378819532270208	-0.4943575645009659	0.07261073955088193	FALSE
YIR024C	INA22	8.449205368206323	7.413959958442588	-1.0352454097637356	0.07247827902307691	FALSE
YCR017C	CWH43	8.22928646636159	7.400463495498649	-0.8288229708629409	0.07244847195814774	FALSE
YDR383C	NKP1	8.481059338119357	7.415874051403837	-1.0651852867155194	0.07244180544547518	FALSE
YDR014W	RAD61	8.542104664408798	7.4195691671411375	-1.1225354972676609	0.07239883229970978	FALSE
YLR110C	CCW12	8.327546126116042	7.40638039253281	-0.9211657335832317	0.0723484736113198	FALSE
YOR113W	AZF1	8.251443430292438	7.401486115430557	-0.8499573148618813	0.07211431806990021	FALSE
YNL339C	YRF1-6	8.468228984724721	7.414731569088156	-1.0534974156365653	0.07208498526489127	FALSE
YJL133W	MRS3	8.192364660897583	7.397682245688396	-0.7946824152091869	0.07192811579753133	FALSE
YJL013C	MAD3	8.146872316975474	7.394785536944826	-0.7520867800306474	0.07181711458337148	FALSE
YBR297W	MAL33	8.351440407321139	7.407244388488349	-0.9441960188327894	0.07174931174019594	FALSE
YBR224W	YBR224W	8.461148701214706	7.4139572675606065	-1.047191433654099	0.07174424238444033	FALSE
YCL061C	MRC1	8.450542657151416	7.413036659047862	-1.0375059981035548	0.07147309121456136	FALSE
YDL056W	MBP1	8.689810355537597	7.42761565619734	-1.2621946993402569	0.0714006157980096	FALSE
YBR082C	UBC4	8.041743114955974	7.3878795757190465	-0.6538635392369274	0.07134870272036142	FALSE
YEL004W	YEA4	8.399731688901714	7.409480482137229	-0.9902512067644844	0.0710283059058252	FALSE
YPL073C	YPL073C	7.717573984188764	7.367678429186804	-0.34989555500196	0.07099793782435526	FALSE
YBR271W	EFM2	8.693173279362922	7.427344600031587	-1.2658286793313351	0.07092363218571496	FALSE
YKR003W	OSH6	8.337183063300317	7.405519959408755	-0.9316631038915624	0.07089792606008416	FALSE
YMR163C	INP2	8.457243920457566	7.41282761036468	-1.0444163100928865	0.07085369305190525	FALSE
YHR105W	YPT35	8.312547138831215	7.403695541868427	-0.9088515969627879	0.07058208060839366	FALSE
YOR001W	RRP6	8.488912620903783	7.41446959016296	-1.0744430307408228	0.07055645122136056	FALSE
YNL009W	IDP3	8.133051875203025	7.392429036795537	-0.7406228384074875	0.07030690427949526	FALSE
YLR087C	CSF1	7.9033121180305335	7.378114317180735	-0.5251978008497984	0.07006021713310595	FALSE
YJR127C	RSF2	8.100061531056745	7.390146562703965	-0.7099149683527806	0.07004458219951193	FALSE
YCL076W	YCL076W	7.836650767773158	7.373887220817565	-0.46276354695559263	0.06991510488688046	FALSE
YMR292W	GOT1	8.335169460252144	7.404223854808614	-0.9309456054435303	0.06972512372773032	FALSE
YKR058W	GLG1	8.301465844774352	7.4020541286582935	-0.8994117161160586	0.06961922650575847	FALSE
YLL025W	PAU17	7.951285558844519	7.380555417410927	-0.5707301414335912	0.06956368074655028	FALSE
YML067C	ERV41	8.234078607546397	7.397749538323107	-0.8363290692232903	0.0694410697184571	FALSE
YOR081C	TGL5	8.016132786601828	7.384393083290824	-0.6317397033110037	0.06943044965674527	FALSE
YGR141W	VPS62	8.166220262225817	7.393488512964822	-0.7727317492609949	0.0693353260448566	FALSE
YHR199C	AIM46	8.298312097121334	7.4014602969034495	-0.8968518002178847	0.06921851336880636	FALSE
YBL024W	NCL1	8.470559180038373	7.412003592897562	-1.0585555871408117	0.06921432039152986	FALSE
YLR053C	YLR053C	7.693000968679144	7.364329092064972	-0.3286718766141714	0.06915332058336077	FALSE
YLL012W	YEH1	7.992721984696116	7.382512322112616	-0.6102096625835003	0.0689832406219466	FALSE
YDL059C	RAD59	8.342832555420083	7.403920934962123	-0.9389116204579597	0.06895295696917714	FALSE
YIL088C	AVT7	8.04331185377661	7.385553353141448	-0.6577585006351612	0.06892641897801433	FALSE
YAL061W	BDH2	8.218014214281494	7.396165038997008	-0.8218491752844859	0.06884026781076535	FALSE
YBR034C	HMT1	8.265531597165964	7.399042748038449	-0.8664888491275153	0.06880826678086294	FALSE
YKR023W	YKR023W	8.27482323051516	7.39959386434786	-0.8752293661673001	0.068790413220845	FALSE
YER140W	EMP65	8.266554638567264	7.3988885006954055	-0.8676661378718586	0.06859137386081038	FALSE
YNL278W	CAF120	7.97045952903717	7.380680780121518	-0.5897787489156512	0.06851493219952332	FALSE
YOR162C	YRR1	8.291986926827697	7.400349222951	-0.8916377038766967	0.06849475897373036	FALSE
YPL186C	UIP4	8.35609715624324	7.404221686528272	-0.9518754697149685	0.06844145541310898	FALSE
YLR146C	SPE4	8.45776352247502	7.410412479122473	-1.0473510433525464	0.06840674416462811	FALSE
YBR128C	ATG14	7.9680703734127665	7.3804253663400665	-0.5876450070727	0.06840581751453545	FALSE
YFR032C-A	RPL29	7.806631642086119	7.370528558494971	-0.43610308359114747	0.06839465306836434	FALSE
YOR195W	SLK19	7.436107486792959	7.347787911266965	-0.08831957552599334	0.06834292094651317	FALSE
YBL079W	NUP170	8.582869027251522	7.417900783250115	-1.1649682440014075	0.06823425712214792	FALSE
YPR189W	SKI3	8.456601863626085	7.410151259962564	-1.046450603663521	0.06821665877192284	FALSE
YGR022C	YGR022C	8.422458349825718	7.408004050926567	-1.0144542988991505	0.06816021568188457	FALSE
YJR094W-A	RPL43B	7.947280791485739	7.378869648428755	-0.5684111430569843	0.06812314227182359	FALSE
YLL019C	KNS1	8.627081677860089	7.420347707213461	-1.2067339706466278	0.06797383512182176	FALSE
YDR290W	YDR290W	8.11548453324974	7.388908997766956	-0.7265755354827839	0.06786259519867777	FALSE
YHL033C	RPL8A	8.178976886238924	7.3926719161004995	-0.786304970138425	0.06773758183793888	FALSE
YBR172C	SMY2	8.195459828698123	7.393681063411549	-0.8017787652865742	0.0677374020192616	TRUE
YOR055W	YOR055W	8.321854357358058	7.401152876519542	-0.9207014808385159	0.06746949103725886	FALSE
YDR530C	APA2	8.207693578412833	7.394137226553833	-0.8135563518589999	0.06744443584098292	FALSE
YCR107W	AAD3	7.00879823313415	7.320646293788485	0.31184806065433524	0.06736743391280342	FALSE
YOR166C	SWT1	7.83643916300093	7.371324724938271	-0.46511443806265884	0.06736556655069048	FALSE
YKR024C	DBP7	8.401896695075258	7.405831634075395	-0.9960650609998636	0.06724688445957305	FALSE
YKL222C	YKL222C	8.565480634030795	7.415792326045088	-1.1496883079857065	0.06719057200277767	FALSE
YOR028C	CIN5	8.592218261852913	7.417429155751936	-1.1747891061009774	0.06719013256231143	FALSE
YML062C	MFT1	8.588153989995021	7.4171668446626144	-1.1709871453324068	0.067176695717313	FALSE
YNR028W	CPR8	8.252463119446256	7.396381274218815	-0.8560818452274415	0.0669470365548328	FALSE
YML053C	YML053C	8.171576027415458	7.39133381265154	-0.7802422147639181	0.06685266735158724	FALSE
YLL013C	PUF3	7.839611724131518	7.370966094807798	-0.4686456293237198	0.06681266576570621	FALSE
YCL074W	NA	7.953664492658221	7.377818810251889	-0.5758456824063316	0.0666814004199976	FALSE
YMR306W	FKS3	8.056579176020524	7.384072850937875	-0.6725063250826491	0.06663349700698973	FALSE
YER066C-A	YER066C-A	8.130963393013422	7.388611124460542	-0.7423522685528798	0.06661687940992955	FALSE
YGR079W	YGR079W	8.50559567925844	7.411245809211204	-1.0943498700472354	0.06631108911406436	FALSE
YNL031C	HHT2	8.286526690960311	7.3977482343799945	-0.888778456580317	0.06622812600757477	FALSE
YGR033C	TIM21	8.196963817026274	7.392215271230503	-0.8047485457957713	0.06617951364688679	FALSE
YDR048C	YDR048C	8.403014790078851	7.404748445327964	-0.9982663447508866	0.0660952295615429	FALSE
YAL053W	FLC2	8.538225453981992	7.413026679556341	-1.1251987744256509	0.06609388678820416	FALSE
YGL017W	ATE1	8.255134417695771	7.395651683478324	-0.8594827342174476	0.06605386981439576	FALSE
YLR328W	NMA1	8.399112193677563	7.404427693959255	-0.9946844997183089	0.06601345229796873	FALSE
YJL128C	PBS2	8.41643390997319	7.404886360470306	-1.0115475495028834	0.06541142966120095	FALSE
YGR226C	YGR226C	8.412149566852293	7.4045394337873125	-1.00761013306498	0.06532685320819098	FALSE
YPR201W	ARR3	8.223264057171074	7.392931086632258	-0.8303329705388158	0.0652848431804669	FALSE
YGR225W	AMA1	8.354332450407437	7.400885040499121	-0.9534474099083159	0.06521287051930891	FALSE
YDR504C	SPG3	8.33926793378577	7.399888901965867	-0.9393790318199029	0.0651392023131887	FALSE
YDR491C	YDR491C	7.991397158379398	7.378394047914527	-0.613003110464871	0.0649460916930229	FALSE
YMR289W	ABZ2	7.915803710810135	7.373696023935713	-0.5421076868744219	0.06487700563898091	FALSE
YAL060W	BDH1	8.074517951953268	7.383303050917959	-0.691214901035309	0.06476522241144433	FALSE
YPL258C	THI21	7.956698980489474	7.375566787639863	-0.5811321928496112	0.06424356202292625	FALSE
YOR383C	FIT3	8.440031664035198	7.4051550584335795	-1.0348766056016183	0.06423512753214489	FALSE
YDR259C	YAP6	8.304372426603367	7.396602701008326	-0.907769725595041	0.06398981534938386	FALSE
YFR039C	OSW7	8.925614174023517	7.434622440177204	-1.4909917338463128	0.0639680366677915	FALSE
YER113C	TMN3	8.028948997335672	7.379680753861487	-0.649268243474185	0.06393332411312258	FALSE
YGR084C	MRP13	8.449266795673827	7.405391669271426	-1.0438751264024013	0.06390622836275028	FALSE
YNR066C	YNR066C	8.20943564387996	7.390669457285727	-0.8187661865942326	0.06386999181246455	FALSE
YBR073W	RDH54	8.356166834091365	7.399579906981625	-0.9565869271097398	0.06379540916816939	FALSE
YOR368W	RAD17	8.184665990375416	7.3890481113742865	-0.7956178790011297	0.06376540683966958	FALSE
YOR153W	PDR5	8.054445569251092	7.381064090436533	-0.6733814788145587	0.06375538715870288	FALSE
YBL060W	YEL1	8.625925785583334	7.416025545377886	-1.2099002402054477	0.06372245393945075	FALSE
YPR147C	YPR147C	7.9525130637985475	7.374777138315362	-0.5777359254831858	0.06371023582091251	FALSE
YPL161C	BEM4	7.907820734406559	7.371749312430659	-0.5360714219759002	0.06341912885988865	FALSE
YHL021C	AIM17	8.546348461282843	7.4107655112363195	-1.1355829500465235	0.06333530899993978	FALSE
YMR124W	EPO1	7.931491617905177	7.373042710559842	-0.5584489073453351	0.06326304884165435	FALSE
YGL035C	MIG1	8.337369250841391	7.397860863889995	-0.9395083869513963	0.06322742941334614	FALSE
YKR048C	NAP1	8.32325115243387	7.396922658160708	-0.9263284942731627	0.06315374042784683	FALSE
YMR060C	SAM37	8.230482492977407	7.391119262142846	-0.8393632308345609	0.06303100033713793	FALSE
YML006C	GIS4	8.007714943214937	7.3774773646866905	-0.6302375785282468	0.06303019470391114	FALSE
YPL145C	KES1	8.09077192618939	7.38233702578947	-0.7084349003999204	0.06280389094108063	FALSE
YNL034W	YNL034W	8.24777847244893	7.391947411915288	-0.8558310605336423	0.06280003694704739	FALSE
YMR143W	RPS16A	7.88213526120851	7.3695075807611605	-0.5126276804473493	0.06275023802283464	FALSE
YGR088W	CTT1	8.19680789012661	7.388616308289722	-0.8081915818368888	0.06259009883444833	FALSE
YDR098C	GRX3	8.525704090073305	7.408685596857091	-1.1170184932162135	0.06251954536257731	FALSE
YPL203W	TPK2	7.956364532361993	7.373733521917681	-0.5826310104443122	0.062430776113095554	FALSE
YMR283C	RIT1	8.272869309747454	7.392995411336691	-0.8798738984107635	0.06231160785420631	FALSE
YJL098W	SAP185	8.461702032598827	7.404334079982343	-1.0573679526164845	0.062087171755313975	FALSE
YKL103C	APE1	8.257957716977309	7.391853923234449	-0.8661037937428597	0.062083225841341516	FALSE
YAR040C	NA	8.203208832713434	7.388500637323018	-0.8147081953904163	0.06208246842089871	FALSE
YOR033C	EXO1	8.057458590107412	7.379556317851789	-0.6779022722556229	0.062063113311502605	FALSE
YPL071C	YPL071C	8.391469770206793	7.399936440522282	-0.9915333296845112	0.061990179949020785	FALSE
YPL004C	LSP1	8.072695690818028	7.3802121669214555	-0.6924835238965725	0.06178592392861937	FALSE
YBR296C	PHO89	8.318802909466951	7.395247886338073	-0.9235550231288787	0.061751355184078704	FALSE
YPR196W	YPR196W	8.42456278051965	7.401650589329848	-1.0229121911898025	0.06167789001873647	FALSE
YER143W	DDI1	8.393207590476193	7.399629421113485	-0.9935781693627073	0.06157674573298788	FALSE
YGL218W	YGL218W	8.469567438839212	7.404260534417937	-1.0653069044212744	0.06153199083214922	FALSE
YDR152W	GIR2	7.893659116304089	7.368984925436	-0.5246741908680885	0.061521923522087185	FALSE
YLR114C	AVL9	8.440800417456067	7.40217137442836	-1.038629043027707	0.06120436918412153	FALSE
YBL088C	TEL1	8.223499929244596	7.388851923007937	-0.8346480062366597	0.06119123601346299	FALSE
YMR130W	YMR130W	8.402527967612132	7.399788631829702	-1.0027393357824295	0.06116522646419931	FALSE
YGR151C	YGR151C	8.091978235263168	7.3806771507992845	-0.7113010844638836	0.06107014804302491	FALSE
YOL098C	SDD3	8.118507189916263	7.382178501596619	-0.7363286883196443	0.06094700772046835	FALSE
YMR052C-A	YMR052C-A	8.382581825168467	7.3983342498330495	-0.9842475753354174	0.0609322394188192	FALSE
YBL015W	ACH1	7.922665627780136	7.369906738381985	-0.5527588893981505	0.06066753303570849	FALSE
YHR157W	REC104	7.95577664547747	7.371784346828497	-0.5839922986489725	0.06051760006857432	FALSE
YDR097C	MSH6	8.466356937843946	7.4030178152647625	-1.0633391225791833	0.060485865567629915	FALSE
YNL301C	RPL18B	7.955902892918388	7.371755636209706	-0.5841472567086825	0.060481158732557994	FALSE
YBR260C	RGD1	8.1275296827018	7.3822548550844855	-0.7452748276173145	0.060470872065771175	FALSE
YGL179C	TOS3	8.418914822745824	7.399891200170625	-1.0190236225751992	0.06026435154865961	FALSE
YIL140W	AXL2	8.305259958190558	7.39288354313987	-0.9123764150506872	0.06021630979927739	FALSE
YER123W	YCK3	8.197513773108643	7.386280381761778	-0.8112333913468648	0.06021094781270264	FALSE
YMR048W	CSM3	8.11016506361129	7.380757012369419	-0.7294080512418715	0.06003634563593785	FALSE
YGL140C	YGL140C	8.54969270770304	7.407668450942828	-1.1420242567602115	0.06003346496417894	FALSE
YGR288W	MAL13	7.994997358985833	7.3736186777136385	-0.6213786812721942	0.05995026448614027	FALSE
YER175C	TMT1	8.171832718712846	7.38438272783454	-0.7874499908783061	0.059885864134121114	FALSE
YGR193C	PDX1	8.402043284005774	7.398390230976725	-1.0036530530290495	0.05979650503978462	FALSE
YNL283C	WSC2	8.232538536183549	7.387925925525126	-0.8446126106584231	0.059711762643624766	FALSE
YDR135C	YCF1	8.478381728644836	7.4027018684418024	-1.0756798602030333	0.05943358494900952	FALSE
YMR099C	YMR099C	8.505567568855628	7.404348616583258	-1.1012189522723705	0.059415617816655164	FALSE
YPL052W	OAZ1	7.825314063371283	7.362620045462478	-0.46269401790880504	0.059342128601094224	FALSE
YGL084C	GUP1	7.369600332068979	7.334618179210937	-0.03498215285804207	0.059245730898685345	FALSE
YGR273C	YGR273C	8.279377761979383	7.390008034251725	-0.889369727727658	0.05892568800744513	FALSE
YBR114W	RAD16	8.289372029344337	7.390314309580078	-0.8990577197642589	0.05861996792186286	FALSE
YDR035W	ARO3	8.186453908646483	7.383920304604585	-0.8025336040418978	0.05852811752938436	FALSE
YLR042C	YLR042C	8.428973519805325	7.398709189453643	-1.0302643303516819	0.05846640008827109	FALSE
YGL256W	ADH4	7.799447913081436	7.360099299989261	-0.4393486130921751	0.058405287657893545	FALSE
YLR236C	YLR236C	8.553232361583508	7.406172030938476	-1.147060330645031	0.05832029551110196	FALSE
YMR027W	YMR027W	8.225153897334826	7.386032312184757	-0.8391215851500684	0.05827034504146855	FALSE
YDR519W	FPR2	8.986496404481752	7.432635450192893	-1.5538609542888588	0.05825294491573718	FALSE
YMR019W	STB4	8.461430956062781	7.4003512340836055	-1.0610797219791754	0.05812092513202405	FALSE
YLR095C	IOC2	8.333056416658787	7.392483526257468	-0.9405728904013184	0.05811418665085277	FALSE
YOR006C	TSR3	8.034070975286665	7.374151800041935	-0.6599191752447302	0.05809072779214297	FALSE
YJL182C	YJL182C	8.036030138285584	7.3742059389921915	-0.6618241992933926	0.05802489809170108	FALSE
YNL303W	YNL303W	8.420702683893492	7.397662606464277	-1.023040077429214	0.05792627879965995	FALSE
YKL075C	YKL075C	9.03966426801176	7.435477192068005	-1.6041870759437558	0.057838971543205275	FALSE
YER046W-A	YER046W-A	8.613264559685023	7.409355393454676	-1.2039091662303472	0.05782760768914397	FALSE
YDR428C	BNA7	8.162458800560914	7.381675171961853	-0.7807836285990613	0.05775231681154658	FALSE
YLR425W	TUS1	8.384652227585539	7.395265574551547	-0.9893866530339919	0.05773678378033953	FALSE
YIL079C	AIR1	7.667855142441101	7.35132735920484	-0.3165277832362614	0.05769138346566116	FALSE
YHL010C	ETP1	8.085848678838559	7.376911358879289	-0.7089373199592703	0.05767969733457967	FALSE
YOR167C	RPS28A	8.81388050153952	7.4212819643943835	-1.3925985371451368	0.05746953265192012	FALSE
YMR036C	MIH1	8.322561264347117	7.391137393947796	-0.9314238703993212	0.05741072126700342	FALSE
YGR111W	YGR111W	8.409592131046365	7.39642095951786	-1.013171171528505	0.057364982612375215	FALSE
YAL054C	ACS1	8.014417788447451	7.372215532005813	-0.6422022564416379	0.05735791567486004	FALSE
YBL016W	FUS3	8.065550264603573	7.375273198257683	-0.6902770663458897	0.05728450290232523	FALSE
YBL066C	SEF1	8.758418085287813	7.4174673331625876	-1.3409507521252255	0.057051122789069986	FALSE
YBR210W	ERV15	7.620641122503057	7.347733938195923	-0.272907184307134	0.05698909620576309	FALSE
YBR186W	PCH2	7.991232730932088	7.370336481096469	-0.620896249835619	0.05689859353132665	FALSE
YER150W	SPI1	8.069905942291221	7.375101934465559	-0.6948040078256623	0.05684652073334728	FALSE
YNL098C	RAS2	8.482668528359653	7.400338726752898	-1.0823298016067548	0.05680794260146538	FALSE
YBL051C	PIN4	8.338145495083957	7.391332405504919	-0.9468130895790381	0.05665143798765904	FALSE
YPL037C	EGD1	8.41172199111945	7.3956911502436595	-1.01603084087579	0.05650475211274131	FALSE
YIL015C-A	NA	8.281003268341296	7.387663911203773	-0.8933393571375232	0.05648202765450705	FALSE
YGR281W	YOR1	8.564099665602786	7.404914540392332	-1.1591851252104535	0.056397349461440704	FALSE
YOR311C	DGK1	8.212897809212427	7.383317618009185	-0.8295801912032417	0.05630614807092371	FALSE
YDL013W	SLX5	8.429728129131721	7.396530377712789	-1.0331977514189319	0.056241380113215556	FALSE
YLR273C	PIG1	7.753025665090993	7.355032055172903	-0.39799360991808985	0.05618069271643744	FALSE
YOR216C	RUD3	7.857506921852753	7.3614083489261954	-0.4960985729265577	0.05615911380478433	FALSE
YLR344W	RPL26A	8.084040842326132	7.375137763617379	-0.7089030787087536	0.05601680429969136	FALSE
YKR026C	GCN3	8.321235329528083	7.389659846909578	-0.9315754826185048	0.056014367376697294	FALSE
YMR158W-A	NA	7.607789648297935	7.345902975694614	-0.2618866726033211	0.055945089164882944	FALSE
YAL008W	FUN14	8.360791565572407	7.391834119080838	-0.9689574464915696	0.05576642747700955	FALSE
YIL158W	AIM20	7.719384414529419	7.352495673596304	-0.3668887409331143	0.05570432117468371	FALSE
YER130C	COM2	8.072934626856952	7.3740859522547755	-0.6988486746021767	0.05564507809842212	FALSE
YGR260W	TNA1	8.010495206436087	7.370246743459622	-0.6402484629764649	0.05562932504554219	FALSE
YJL198W	PHO90	7.934696263094494	7.365163454339909	-0.5695328087545857	0.05518755731126479	FALSE
YDR483W	KRE2	8.151167480478872	7.378270697788401	-0.7728967826904709	0.05503926261468184	FALSE
YLR193C	UPS1	8.297119000518206	7.387179826823683	-0.9099391736945233	0.05501110213595961	FALSE
YDR244W	PEX5	8.664178763034	7.409442564686991	-1.2547361983470093	0.05479706575490795	FALSE
YPL152W	RRD2	8.011554108869994	7.369221158580431	-0.6423329502895632	0.05453889865174144	FALSE
YOL045W	PSK2	8.345932958483646	7.389404216915896	-0.9565287415677499	0.054246386842055294	FALSE
YNL304W	YPT11	8.157242091628971	7.37783307153209	-0.7794090200968808	0.05422965970119886	FALSE
YNL015W	PBI2	7.914574884189657	7.36296702254828	-0.5516078616413767	0.0542232510133962	FALSE
YKR065C	PAM17	7.928167853273984	7.363717177292178	-0.5644506759818064	0.05414104512118101	FALSE
YER167W	BCK2	8.13720379902389	7.376482533368207	-0.7607212656556834	0.05410615927100704	TRUE
YLR363C	NMD4	8.092718740085147	7.373751855839094	-0.7189668842460524	0.05409950853295431	FALSE
YOR357C	SNX3	7.974594924826126	7.366430916529696	-0.6081640082964297	0.054011839114709304	FALSE
YBR259W	YBR259W	8.269434097072672	7.384477710685534	-0.8849563863871381	0.05400426123162294	FALSE
YNL307C	MCK1	8.226778958935036	7.381851109898533	-0.8449278490365026	0.0539896326850835	FALSE
YFR008W	FAR7	8.33810952751771	7.388456263512683	-0.9496532640050273	0.05377749845657309	FALSE
YPL062W	YPL062W	7.685779738750771	7.348444802465622	-0.3373349362851492	0.0537112204349981	FALSE
YML052W	SUR7	8.715258006171462	7.411325854638914	-1.303932151532548	0.05355253638742585	FALSE
YPR065W	ROX1	8.61862052262325	7.405259361618508	-1.213361161004742	0.053403605363923745	FALSE
YFR040W	SAP155	8.86940641904815	7.420587000045906	-1.4488194190022448	0.05337445845757305	FALSE
YFR010W	UBP6	6.700815775231107	7.287674213395334	0.586858438164227	0.053254549989632416	FALSE
YNL077W	APJ1	8.226047210661113	7.3810384368119095	-0.8450087738492034	0.05322176794422884	FALSE
YPR149W	NCE102	8.322416457946604	7.386683345164763	-0.9357331127818407	0.052965539652497284	FALSE
YMR137C	PSO2	8.484601990946683	7.396436834712046	-1.0881651562346368	0.05278765566551247	FALSE
YBR261C	TAE1	8.29393235170467	7.384668765996549	-0.9092635857081213	0.052695174617601204	FALSE
YFR015C	GSY1	7.855576030119052	7.357774298734516	-0.497801731384536	0.05264330108291482	FALSE
YLR190W	MMR1	8.454058564535	7.394373946037572	-1.0596846184974282	0.05259508286385195	FALSE
YBR098W	MMS4	8.179450828638908	7.377528643814302	-0.8019221848246056	0.052565287857137655	FALSE
YNL159C	ASI2	8.199382577409326	7.378721033989234	-0.8206615434200915	0.05253716447226786	FALSE
YDL134C	PPH21	8.03274771653377	7.368265396954511	-0.6644823195792586	0.05228535398467038	FALSE
YPR184W	GDB1	8.48169768297283	7.395745394417286	-1.0859522885555446	0.05227405963844589	FALSE
YNL030W	HHF2	8.655642930906092	7.406304391577771	-1.2493385393283214	0.0521815812956552	FALSE
YOL137W	BSC6	7.744268873917712	7.3504669379861705	-0.3938019359315419	0.05215179452837049	FALSE
YDL037C	BSC1	8.236441302015407	7.380573443637393	-0.8558678583780148	0.052120296275735	FALSE
YOL103W	ITR2	8.499204680351122	7.396658805692169	-1.1025458746589525	0.05211543614419156	FALSE
YGR200C	ELP2	8.912591479938444	7.42195503781441	-1.4906364421240337	0.05209807435398961	FALSE
YOL088C	MPD2	7.768014378567431	7.351567398754922	-0.416446979812509	0.051798207750008096	FALSE
YKR097W	PCK1	8.00261415027359	7.365890618206823	-0.6367235320667675	0.051755793468927	FALSE
YIL137C	TMA108	8.3527814378919	7.3872693454980585	-0.9655120923938423	0.05169215121899562	FALSE
YPL192C	PRM3	7.99468624681477	7.365179353814616	-0.6295068930001539	0.051529991430461664	FALSE
YPR135W	CTF4	8.863024010014565	7.4180954304679325	-1.444928579546632	0.05127371343089315	FALSE
YCR102W-A	YCR102W-A	8.187244830949517	7.376142692522297	-0.8111021384272199	0.0507020736006627	FALSE
YJR062C	NTA1	8.382782795171886	7.388082658644145	-0.994700136527741	0.0506683419031031	FALSE
YGL109W	YGL109W	7.775765186469331	7.3509094172900245	-0.4248557691793069	0.05066560831492417	FALSE
YBR290W	BSD2	8.155864878825762	7.374145010438519	-0.7817198683872428	0.050625931744694874	FALSE
YJR073C	OPI3	7.993217365943388	7.364148718108906	-0.6290686478344822	0.050589302123429825	FALSE
YPL140C	MKK2	7.397390840675252	7.327560572512354	-0.06983026816289772	0.05048638227176383	FALSE
YJR129C	EFM3	8.65403420136965	7.404472173467322	-1.2495620279023276	0.050447873167240864	FALSE
YKL030W	YKL030W	7.890447498370474	7.357629083286445	-0.5328184150840292	0.05036274365651128	FALSE
YOR013W	IRC11	8.327382844708719	7.38426877772437	-0.9431140669843492	0.0502468572818886	FALSE
YGR263C	SAY1	8.133121873997133	7.372368213657034	-0.7607536603400993	0.05024179478968538	FALSE
YJL045W	YJL045W	8.214662723055879	7.377201184736288	-0.8374615383195909	0.05008164092540124	FALSE
YBR104W	YMC2	8.367795734700271	7.386517973810798	-0.9812777608894736	0.050021384397039625	FALSE
YPR174C	YPR174C	7.444625898597623	7.329893104617992	-0.11473279397963143	0.04992649237488145	FALSE
YDL194W	SNF3	8.373989999654782	7.386768348427029	-0.9872216512277534	0.04989245539786413	FALSE
YJL100W	LSB6	7.621329405103643	7.34052790109991	-0.28080150400373327	0.049740912369056645	FALSE
YML003W	YML003W	8.353148250728232	7.385299065912242	-0.9678491848159902	0.04969940997937172	FALSE
YOR325W	YOR325W	7.708874642615866	7.3457830655379865	-0.36309157707787953	0.049635275268320456	FALSE
YLR133W	CKI1	8.45806102277981	7.391654568391384	-1.066406454388427	0.04963061610799269	FALSE
YNL194C	YNL194C	8.467464068148168	7.392193896681539	-1.075270171466629	0.04959415225327923	FALSE
YKL114C	APN1	8.060861995351823	7.367197509734789	-0.6936644856170346	0.04949589888263528	FALSE
YHR154W	RTT107	7.862556482904106	7.354342252929418	-0.5082142299746879	0.048783809729719074	FALSE
YOR238W	YOR238W	8.462065846892097	7.39101690984805	-1.071048937044047	0.04874772358193358	FALSE
YML029W	USA1	7.582242868277951	7.337122872359956	-0.24511999591799505	0.048729333835149546	FALSE
YML074C	FPR3	8.120006132139101	7.369996052914825	-0.7500100792242765	0.0486727718438118	FALSE
YGL232W	TAN1	8.374334298915405	7.385493615352934	-0.9888406835624712	0.0485966392807784	FALSE
YDR272W	GLO2	8.257043339335635	7.3782413765904815	-0.8788019627451531	0.04852667078764039	FALSE
YMR007W	YMR007W	7.8705899319865065	7.354547659396356	-0.5160422725901501	0.0484972907941259	FALSE
YIL013C	PDR11	8.422042709477303	7.388262377460381	-1.0337803320169217	0.04844399380487374	FALSE
YDR149C	YDR149C	8.305171475017202	7.381043688853547	-0.9241277861636554	0.048381873748660986	FALSE
YOR097C	YOR097C	8.508673078460976	7.3931275223788875	-1.1155455560820888	0.0480043588341168	FALSE
YDL171C	GLT1	8.257026973188916	7.377573624601333	-0.8794533485875826	0.04785992097367586	FALSE
YOR177C	MPC54	8.280929820553153	7.379028679839536	-0.9019011407136173	0.04785129383950171	FALSE
YKL150W	MCR1	7.693404239083026	7.342945088941505	-0.3504591501415213	0.04774462333988083	FALSE
YFL049W	SWP82	8.527982154608644	7.3940112522755745	-1.1339709023330693	0.04770570430799559	FALSE
YIR037W	HYR1	8.182434441939533	7.372735451668413	-0.8096989902711194	0.04758939521002503	FALSE
YLR443W	ECM7	8.327347944969796	7.381379175977998	-0.9459687689917979	0.04735939260863997	FALSE
YLR290C	COQ11	8.162471645338856	7.371263254505101	-0.7912083908337548	0.047339612809377485	FALSE
YOR178C	GAC1	8.074872151282971	7.365807051774477	-0.7090650995084937	0.04724753399775583	FALSE
YBR033W	EDS1	7.853072537739009	7.352182368498326	-0.5008901692406829	0.04720467131382833	FALSE
YAL042W	ERV46	8.174663955579264	7.3716808185725995	-0.8029831370066649	0.04701058508780953	FALSE
YFR046C	CNN1	8.419492077019283	7.386649611931042	-1.0328424650882413	0.04698741534857742	FALSE
YDL119C	HEM25	8.044475855343837	7.363682361184637	-0.6807934941592002	0.04698414979847687	FALSE
YGR016W	YGR016W	8.056851090913245	7.364422720353158	-0.6924283705600871	0.04696671581035261	FALSE
YAR020C	PAU7	8.152105326744172	7.370161632431189	-0.7819436943129832	0.046872768574367285	FALSE
YNL259C	ATX1	8.29889189512961	7.379147893678552	-0.9197440014510585	0.04687060641871099	FALSE
YPR111W	DBF20	8.316766025427887	7.380211045743624	-0.9365549796842627	0.04683924246062965	FALSE
YPL171C	OYE3	8.653014141336696	7.400553768566096	-1.2524603727706003	0.04659193127999117	FALSE
YLL010C	PSR1	8.320827030554	7.380206334215028	-0.9406206963389714	0.04658585672487092	FALSE
YKR060W	UTP30	8.240177263724222	7.374947697250975	-0.8652295664732472	0.046265779600416224	FALSE
YOL002C	IZH2	8.039499652699106	7.362592147377321	-0.6769075053217852	0.04619865199346318	FALSE
YPL034W	YPL034W	8.286773277387711	7.377624585902713	-0.9091486914849982	0.04608937789795409	FALSE
YBR162W-A	YSY6	7.707317511402964	7.341945464434977	-0.36537204696798753	0.04589302454232058	FALSE
YLR097C	HRT3	8.298891113127251	7.3780565137872465	-0.9208345993400044	0.04577927441304297	FALSE
YOR011W	AUS1	8.191303347590273	7.371241924000764	-0.8200614235895083	0.045552783253484996	FALSE
YHR047C	AAP1	8.012689951769785	7.360261170647833	-0.6524287811219516	0.04550935778242149	FALSE
YLR281C	YLR281C	8.369906179955285	7.38199813819357	-0.987908041761715	0.04537231641386974	FALSE
YJL116C	NCA3	8.21459304493804	7.372446073474314	-0.842146971463726	0.045330796378236116	FALSE
YLR315W	NKP2	8.147567160695822	7.368311110717765	-0.7792560499780565	0.04530013984777792	FALSE
YLR018C	POM34	8.103333062689321	7.365582239719069	-0.7377508229702521	0.04527992813655235	FALSE
YDR372C	VPS74	8.286875370034954	7.376732262790998	-0.9101431072439556	0.04519080317923052	FALSE
YIR035C	YIR035C	8.112125381714277	7.365777231962045	-0.7463481497522322	0.04493652584547725	FALSE
YBR086C	IST2	8.371639712007541	7.381579332512914	-0.9900603794946266	0.044847358513432134	FALSE
YGL209W	MIG2	8.244161640907656	7.373704228137791	-0.8704574127698645	0.04477832856493613	FALSE
YHR143W	DSE2	7.818002551402784	7.347598085027256	-0.4704044663755278	0.04476788600553494	FALSE
YPR011C	YPR011C	7.990908115270676	7.357883199359926	-0.6330249159107497	0.04446518951956513	FALSE
YIL152W	YIL152W	8.323329241352136	7.378111360564539	-0.945217880787597	0.044337661084490776	FALSE
YMR284W	YKU70	8.259584267608792	7.3741808550093975	-0.8854034125993948	0.04431055636582837	FALSE
YAL031C	GIP4	8.23170397779502	7.372436319058258	-0.859267658736762	0.044273260063393494	FALSE
YMR172W	HOT1	8.142693317254441	7.366930031495433	-0.775763285759008	0.0442175086982699	FALSE
YLR389C	STE23	7.9741787256082555	7.356587762789756	-0.6175909628184995	0.044194171186116904	FALSE
YJL123C	MTC1	7.407135296648865	7.3218326496711015	-0.08530264697776335	0.044161761128436616	FALSE
YDL188C	PPH22	8.691047726982394	7.400440754535663	-1.2906069724467306	0.044149944135201125	FALSE
YOR235W	IRC13	8.614036936582174	7.395664672238368	-1.218372264343806	0.04408959024774717	FALSE
YGR100W	MDR1	8.371495680769762	7.380602809452352	-0.9908928713174099	0.04387965515458081	FALSE
YBR084W	MIS1	8.328593208770362	7.377969779746519	-0.9506234290238433	0.04387374309042613	FALSE
YMR158C-B	NA	7.816803025332423	7.346628437055922	-0.4701745882765014	0.04387169058726492	FALSE
YPL257W	YPL257W	8.015448929487627	7.358778181647826	-0.6566707478398017	0.043857423761352266	FALSE
YPL036W	PMA2	8.097727479091349	7.3637568645248574	-0.7339706145664913	0.043797808863871523	FALSE
YFR019W	FAB1	8.576638708769842	7.3930442511266925	-1.1835944576431494	0.043759236339067975	FALSE
YER174C	GRX4	7.8488758725897405	7.348317380698052	-0.5005584918916881	0.043596664814073094	FALSE
YMR225C	MRPL44	8.286041291994367	7.375083113448762	-0.9109581785456049	0.043592728309696405	FALSE
YDL024C	DIA3	8.19438836999916	7.369284401003161	-0.8251039689959994	0.043406350003915684	FALSE
YIL139C	REV7	7.528079837717537	7.328342044194904	-0.1997377935226332	0.04326515961754396	FALSE
YNL056W	OCA2	8.34314719139747	7.378175727722668	-0.9649714636748028	0.043188483107347686	FALSE
YAR027W	UIP3	8.59411762344173	7.393521039116884	-1.2005965843248454	0.043165709194678215	FALSE
YGR249W	MGA1	7.370429060305115	7.318534397442932	-0.051894662862182805	0.043111202251355785	FALSE
YBR044C	TCM62	8.30519772817158	7.375758312738491	-0.9294394154330883	0.04309489003101774	FALSE
YMR104C	YPK2	8.044617921270945	7.359722949696916	-0.6848949715740282	0.043016038954146296	FALSE
YHR082C	KSP1	8.085766515762584	7.362184426599886	-0.7235820891626981	0.042957796281965166	TRUE
YPL046C	ELC1	7.770524286872863	7.342876069356207	-0.4276482175166558	0.04295318500727685	FALSE
YER181C	YER181C	8.59820837653603	7.393497600892174	-1.2047107756438562	0.04289177515653542	FALSE
YOR230W	WTM1	8.248592871557548	7.372057548283431	-0.8765353232741173	0.04286030387490225	FALSE
YPR005C	HAL1	8.12349543364381	7.364332036905836	-0.759163396737975	0.04279508969595103	FALSE
YKL130C	SHE2	8.235043010281627	7.370985597812379	-0.8640574124692479	0.04261807434861886	FALSE
YOR043W	WHI2	8.49436462950805	7.38675311484144	-1.1076115146666101	0.0425061240885265	FALSE
YKL212W	SAC1	8.035106933121336	7.358551690734211	-0.67655524238712506	0.04242718197419748	FALSE
YMR152W	YIM1	8.163920485287031	7.366269582569245	-0.7976509027177858	0.04225722167366097	FALSE
YLR049C	YLR049C	7.670678541130315	7.336042614324398	-0.3346359268059169	0.042233748768847335	FALSE
YML059C	NTE1	8.140825284996774	7.364767626495149	-0.7760576585016254	0.04216949199009701	FALSE
YLR261C	VPS63	8.392247037842743	7.380085862509467	-1.0121611753332767	0.04209200622846332	FALSE
YLR037C	PAU23	8.349607139180211	7.37739266071356	-0.9722144784666513	0.04200984348917025	FALSE
YFL053W	DAK2	7.434381944722598	7.321308718208026	-0.11307322651457241	0.04196939084365159	FALSE
YHR134W	WSS1	9.323886289993766	7.436928934163317	-1.8869573558304484	0.04188647902674969	FALSE
YBR180W	DTR1	8.068574382417651	7.360015679460297	-0.7085587029573546	0.04184180332421317	FALSE
YGL152C	YGL152C	8.442016094409876	7.382845580307078	-1.0591705141027985	0.041804133516160746	FALSE
YOR231W	MKK1	7.944289519394901	7.352291844263005	-0.5919976751318954	0.0417285075905971	FALSE
YGR224W	AZR1	7.781976678682293	7.3423486573807875	-0.43962802130150536	0.041724489885226035	FALSE
YGL175C	SAE2	7.7740402778949536	7.34177937102806	-0.4322609068668939	0.041641186217136195	FALSE
YMR162C	DNF3	7.877212450015683	7.348093460980012	-0.5291189890356707	0.04163756483738634	FALSE
YHR034C	PIH1	8.696405762414868	7.398211222254178	-1.29819454016069	0.041592314456213586	FALSE
YOR208W	PTP2	8.304914577794824	7.374165398763248	-0.9307491790315758	0.04151931466857128	FALSE
YKR049C	FMP46	8.358176799579411	7.377264784811789	-0.9809120147676218	0.04135720747524907	FALSE
YGR271W	SLH1	7.817936646889221	7.344162198452184	-0.47377444843703653	0.04133603506995431	FALSE
YLR092W	SUL2	8.311760686352859	7.374334601078276	-0.9374260852745824	0.04126929795654899	FALSE
YLR414C	PUN1	8.235468327003238	7.36962975394728	-0.8658385730559575	0.04123618636506787	FALSE
YPL022W	RAD1	8.252159978456168	7.370491678261012	-0.8816683001951562	0.04107600332793826	FALSE
YBR118W	TEF2	8.063379840124894	7.358724790131324	-0.7046550499935691	0.04086899994837534	FALSE
YFL011W	HXT10	7.9884820384575095	7.354004008244223	-0.6344780302132866	0.040734558356211537	FALSE
YLR213C	CRR1	7.586758453984851	7.3293824154543605	-0.2573760385304906	0.04071236664191247	FALSE
YOL056W	GPM3	8.10012081393533	7.360768135993311	-0.7393526779420192	0.04066252532283432	FALSE
YGR199W	PMT6	8.291934644738145	7.372511103978735	-0.9194235407594098	0.04065984147665791	FALSE
YMR070W	MOT3	8.449492099718418	7.382137297888488	-1.0673548018299295	0.04063806056662944	FALSE
YIL065C	FIS1	8.70145969484309	7.397356933506582	-1.304102761336508	0.04042854995061962	FALSE
YHR035W	NEL1	7.942416619394918	7.350856335274175	-0.5915602841207432	0.04040768496834968	FALSE
YAR003W	SWD1	8.50695700170413	7.385196190047472	-1.1217608116566584	0.04017810985366577	FALSE
YEL020C	PXP1	8.417448871487208	7.379671424907512	-1.037777446579696	0.04013434329042731	FALSE
YHR009C	TDA3	8.27913755176825	7.3711323587529805	-0.9080051930152688	0.040064721695699745	FALSE
YKR091W	SRL3	8.09665594300808	7.359951840622865	-0.7367041023852154	0.040058400093522906	FALSE
YJR030C	RBH2	7.926973582029504	7.349482071499926	-0.5774915105295779	0.03997907010459567	FALSE
YPR020W	ATP20	8.165689139922067	7.364044461760406	-0.8016446781616615	0.03992379792615175	FALSE
YDR004W	RAD57	8.172240127736684	7.364432578274583	-0.8078075494621011	0.0399107670272274	FALSE
YEL053C	MAK10	8.496131940339739	7.384265316023339	-1.1118666243163995	0.03991010461907685	FALSE
YOR084W	LPX1	8.29122615177859	7.3716542887059004	-0.9195718630726892	0.0398464105186731	FALSE
YGL133W	ITC1	8.47687857874344	7.3829872168152155	-1.0938913619282244	0.03981097817298718	FALSE
YHR123W	EPT1	8.378554120282569	7.3769514213533665	-1.0016026989292026	0.039796046017910314	FALSE
YGR085C	RPL11B	7.907622004279239	7.348097917231862	-0.559524087047377	0.03977990282988575	FALSE
YGR238C	KEL2	8.092749802051072	7.359294622620906	-0.733455179430166	0.039640373246310645	FALSE
YGL236C	MTO1	8.635534746096742	7.392487409902015	-1.243047336194727	0.03959591717790634	FALSE
YKR031C	SPO14	8.74446776057222	7.39905326623583	-1.3454144943363904	0.039491299043637795	FALSE
YER132C	PMD1	8.314880815365413	7.372735500244854	-0.942145315120559	0.039479137130748576	FALSE
YJL057C	IKS1	8.309151289514697	7.372320189927438	-0.9368310995872582	0.03941467229470952	FALSE
YMR195W	ICY1	8.503821686899892	7.384194740319095	-1.119626946580797	0.03936865001422962	FALSE
YBL063W	KIP1	8.210932956401393	7.365990538773742	-0.8449424176276512	0.039099385899803885	FALSE
YPL112C	PEX25	8.176573685897194	7.363831962513106	-0.8127417233840886	0.0390447873702886	FALSE
YBR072W	HSP26	8.340404811418457	7.373830457375069	-0.966574354043388	0.03901114142416695	FALSE
YPL137C	GIP3	8.456572682733345	7.380939154270313	-1.0756335284630323	0.039006339961278336	FALSE
YNR004W	SWM2	8.122870207812396	7.360470825741675	-0.7623993820707202	0.03897216401361003	FALSE
YML038C	YMD8	8.197648726420972	7.36500668111432	-0.8326420453066525	0.038928983347075174	FALSE
YBL052C	SAS3	8.308913954324433	7.3717883241097475	-0.9371256302146858	0.03889733961313624	FALSE
YGL023C	PIB2	7.9755952160743675	7.35134801498291	-0.6242472010914577	0.03886768508846039	FALSE
YBR062C	YBR062C	8.291255517219057	7.370435707364024	-0.9208198098550326	0.03862603099447437	FALSE
YMR316W	DIA1	8.039167283999236	7.3549848023101205	-0.6841824816891151	0.03861165940560163	FALSE
YJR146W	YJR146W	8.48567868312607	7.382258599531593	-1.103420083594477	0.03854348962170118	FALSE
YIL086C	YIL086C	8.09138967910062	7.358088247504242	-0.7333014315963782	0.038517284775648086	FALSE
YMR040W	YET2	7.816758209635311	7.340968095999573	-0.4757901136357381	0.0382140938042177	FALSE
YBR095C	RXT2	8.647509759849605	7.391695783809774	-1.255813976039831	0.03807100536987029	FALSE
YOR070C	GYP1	8.236169702684832	7.366282407022438	-0.8698872956623935	0.03784589094936486	FALSE
YOL035C	YOL035C	7.4079221779259505	7.315358852581592	-0.09256332534435874	0.0376397796432828	FALSE
YBR215W	HPC2	7.903812372589698	7.3455426943156965	-0.5582696782740015	0.03745796135773638	FALSE
YDR207C	UME6	9.056234469868773	7.4160121031319655	-1.6402223667368077	0.03735921217919369	TRUE
YJR024C	MDE1	8.496327839370847	7.381692429962123	-1.1146354094087245	0.03732522275023786	FALSE
YOR371C	GPB1	7.822950841036628	7.340456718114412	-0.4824941229222164	0.03732351233370146	FALSE
YPR179C	HDA3	8.300497121236784	7.369611338344852	-0.9308857828919326	0.03723575563422443	FALSE
YDR120C	TRM1	8.286058902456949	7.368521260940251	-0.9175376415166978	0.03702979743076096	FALSE
YMR271C	URA10	8.066134558940721	7.355036006832509	-0.7110985521082123	0.03701153242085109	FALSE
YPL179W	PPQ1	8.392462148604308	7.374987849588566	-1.017474299015742	0.036980821076446624	FALSE
YLR136C	TIS11	8.616373912581999	7.388623738474683	-1.2277501741073156	0.036905552588384793	FALSE
YOR338W	YOR338W	8.44750464213891	7.378145063296627	-1.069359578842283	0.03676752723406285	FALSE
YBR183W	YPC1	8.219671123040401	7.364168591988168	-0.8555025310522328	0.03674236058230829	FALSE
YKL178C	STE3	8.784435102813648	7.398722696435022	-1.3857124063786257	0.0367133432298532	FALSE
YGL067W	NPY1	8.188211846987123	7.362096300770493	-0.8261155462166299	0.03659646696510599	FALSE
YOR233W	KIN4	7.88584864081511	7.343453642500873	-0.5423949983142364	0.03646891228065918	FALSE
YIR031C	DAL7	7.581815307234784	7.324764029275438	-0.2570512779593459	0.03639667229931742	FALSE
YER106W	MAM1	8.324846729158912	7.370205796881233	-0.9546409322776785	0.036339174574075095	FALSE
YKR001C	VPS1	8.076818214381529	7.354977244854523	-0.7218409695270056	0.036298560594850926	FALSE
YBL028C	YBL028C	8.350451304285738	7.371725285484802	-0.9787260188009359	0.03629077610986986	FALSE
YHR151C	MTC6	8.104238451032655	7.3566456376403995	-0.7475928133922558	0.03628788492410884	FALSE
YDR358W	GGA1	8.138238846237025	7.358567428401868	-0.7796714178351571	0.036127673556033635	FALSE
YKL066W	YKL066W	8.316391761974344	7.369342359251972	-0.9470494027223726	0.03599347385868423	FALSE
YOR359W	VTS1	6.6	7.264207509891725	0.6642075098917255	0.03596126469075589	TRUE
YGR223C	HSV2	8.19334863795724	7.361691559985834	-0.8316570779714052	0.035877176609051986	FALSE
YDR049W	VMS1	8.157713968540865	7.359491251778398	-0.7982227167624663	0.03585894473233253	FALSE
YCR095C	OCA4	8.375826942699932	7.372162722900568	-1.0036642197993642	0.03517434531618413	FALSE
YGR168C	YGR168C	8.225294721980655	7.362874423027772	-0.8624202989528831	0.03510383253729099	FALSE
YMR244W	YMR244W	8.01655370815622	7.350074381624329	-0.6664793265318911	0.03508597300830196	FALSE
YGL032C	AGA2	8.115750375098942	7.356038697312627	-0.7597116777863153	0.034976016013092526	FALSE
YPR154W	PIN3	8.54715343706372	7.3824069435073545	-1.1647464935563656	0.03492744886481436	FALSE
YAR047C	YAR047C	8.173762308938134	7.359503639497921	-0.8142586694402123	0.03488861802509913	FALSE
YKL123W	YKL123W	8.09768908972286	7.354786432075474	-0.7429026576473854	0.0348297271738387	FALSE
YDR263C	DIN7	8.204961596397833	7.361333947706214	-0.8436276486916192	0.03480844894214563	FALSE
YMR238W	DFG5	7.865886378738075	7.340568473950167	-0.525317904787908	0.03480612576125264	FALSE
YBR040W	FIG1	7.8848348619551025	7.341713105783909	-0.5431217561711934	0.034790453952276756	FALSE
YBR008C	FLR1	8.008501742298236	7.349188970224735	-0.659312772073501	0.034693620879417963	FALSE
YFR012W	DCV1	8.383083589495897	7.372079286645147	-1.0110043028507496	0.034646550870461645	FALSE
YNR075W	COS10	7.799312688770827	7.336279977046019	-0.4630327117248072	0.03459424512730447	FALSE
YIL059C	YIL059C	8.001764007266267	7.348492673425375	-0.653271333840892	0.03440990689271484	FALSE
YDR010C	YDR010C	7.890298597834809	7.3415472527732835	-0.5487513450615253	0.03429003101478845	FALSE
YBR269C	SDH8	7.735359132752145	7.332056534696226	-0.4033025980559195	0.03428697607556952	FALSE
YNL192W	CHS1	7.900091707312902	7.342105111842702	-0.5579865954701999	0.03424821250205934	FALSE
YOR008C-A	YOR008C-A	8.602264091243569	7.385036584734791	-1.2172275065087783	0.03418240874889289	FALSE
YGR025W	YGR025W	7.983544955411127	7.347117185455328	-0.636427769955799	0.03415005609490329	FALSE
YIR007W	EGH1	8.388908704360405	7.371866552627904	-1.0170421517325012	0.03407711801251878	FALSE
YBR028C	YPK3	8.364939178240421	7.370277774700892	-0.9946614035395296	0.033956105507819245	FALSE
YLR038C	COX12	8.058109345537318	7.35142564408007	-0.7066837014572478	0.03389259076206397	FALSE
YER002W	NOP16	7.470247445902579	7.3154095343227334	-0.15483791157984594	0.033873995726548145	FALSE
YJR126C	VPS70	8.085294809658341	7.353032333546079	-0.732262476112262	0.03383458798398653	FALSE
YNL302C	RPS19B	8.65181958624208	7.387660319047497	-1.2641592671945832	0.03377162991852156	FALSE
YLR152C	YLR152C	8.475247621881877	7.376794387292706	-1.0984532345891713	0.033718019714874536	FALSE
YER089C	PTC2	8.405685270614349	7.372495110615169	-1.0331901599991795	0.033678368921228774	FALSE
YBR020W	GAL1	8.187931782522526	7.359150097530161	-0.8287816849923644	0.033667413372834964	FALSE
YNL293W	MSB3	8.185468474779556	7.358996900149741	-0.8264715746298155	0.03366505576753376	FALSE
YGL259W	YPS5	8.302453305989168	7.36612085171035	-0.9363324542788183	0.033625482720893274	FALSE
YLR368W	MDM30	6.691938339540894	7.267468419959453	0.5755300804185595	0.033592363176580875	FALSE
YHR156C	LIN1	8.055630248019556	7.350912714948293	-0.7047175330712632	0.033531468286659205	FALSE
YBR188C	NTC20	8.362549014670025	7.369699091881739	-0.9928499227882854	0.03352378350634666	FALSE
YGR018C	YGR018C	8.447112148220128	7.374825694095011	-1.0722864541251171	0.03347219225822151	FALSE
YOR105W	YOR105W	8.587861585512005	7.383260875233205	-1.2046007102788003	0.03328863157261175	FALSE
YGR122W	YGR122W	8.146021686765785	7.356047137613842	-0.7899745491519425	0.03313080329128759	FALSE
YDR330W	UBX5	8.744827948326964	7.392677633651689	-1.3521503146752751	0.03309361049020865	FALSE
YJR091C	JSN1	8.268125788107453	7.363440955456721	-0.904684832650732	0.03304761983782001	FALSE
YGL046W	NA	8.402980799388793	7.371684835963293	-1.0312959634254995	0.033033701604709975	FALSE
YAL022C	FUN26	7.8409895964872796	7.3372434388683345	-0.503746157618945	0.033005636301709274	FALSE
YMR103C	YMR103C	7.299365678085411	7.304068813604169	0.004703135518758117	0.03299715939394421	FALSE
YDR385W	EFT2	8.283648191018859	7.364291154433252	-0.9193570365856072	0.03294730998282347	FALSE
YDR399W	HPT1	8.163555544691375	7.356896351620827	-0.8066591930705487	0.03290633773305629	FALSE
YLR446W	YLR446W	8.166759388040044	7.357084381193382	-0.8096750068466614	0.0328981810955824	FALSE
YKL164C	PIR1	8.14583397281793	7.355634996400966	-0.7901989764169643	0.03273015667536683	FALSE
YML122C	YML122C	7.932862303120418	7.342317190131918	-0.5905451129885	0.03245359499119527	FALSE
YJL190C	RPS22A	8.488466834575995	7.376306229435737	-1.1121606051402582	0.0324203880616567	FALSE
YKL215C	OXP1	8.3630021746002	7.368576514827398	-0.9944256597728032	0.0323734573645611	FALSE
YNL288W	CAF40	7.615563027391683	7.322775124081456	-0.2927879033102263	0.03234123744261996	FALSE
YHR184W	SSP1	8.328256412080218	7.366386619636223	-0.9618697924439958	0.032311206605881715	FALSE
YBR275C	RIF1	8.374020971908298	7.369179230683444	-1.0048417412248538	0.03230144107933164	FALSE
YBR129C	OPY1	8.216491865953191	7.359524721216467	-0.856967144736724	0.03229317048964475	FALSE
YHL017W	YHL017W	8.372921224279619	7.36880537116223	-1.0041158531173888	0.03199492421372785	FALSE
YKL105C	SEG2	8.12971318718585	7.353893928560268	-0.7758192586255817	0.031976239419659436	FALSE
YJR044C	VPS55	8.055102611765609	7.3491858888310775	-0.7059167229345311	0.03183695178813384	FALSE
YBR138C	YBR138C	8.222041319420184	7.359288003079222	-0.862753316340962	0.03171663353951093	FALSE
YMR133W	REC114	8.377547942108647	7.368561441582498	-1.0089865005261487	0.03146767921031035	FALSE
YPL221W	FLC1	7.840784886736817	7.335463133412017	-0.5053217533247993	0.031237866174285145	FALSE
YOR071C	NRT1	8.07130298149301	7.349543275485259	-0.7217597060077514	0.031202314553501864	FALSE
YMR317W	YMR317W	8.371357007892593	7.36781591542465	-1.0035410924679429	0.031101252711280836	FALSE
YIL168W	NA	8.187844228716356	7.356520990194445	-0.8313232385219109	0.031043667363356953	FALSE
YJR005W	APL1	8.331197765011401	7.365191816662581	-0.9660059483488199	0.030936290929735932	FALSE
YLR041W	YLR041W	8.312604398388588	7.364019744880789	-0.9485846535077993	0.030902777352087796	FALSE
YBR165W	UBS1	8.409159866763972	7.369846678627139	-1.0393131881368323	0.030817171271524835	FALSE
YAR002W	NUP60	7.844639035407942	7.335171975724667	-0.5094670596832751	0.030710701061356538	TRUE
YER083C	GET2	8.433926044568464	7.3711512983524665	-1.0627747462159975	0.030605242891464712	FALSE
YKR019C	IRS4	8.566010453772476	7.3791679773972385	-1.1868424763752374	0.030533780031142044	FALSE
YDR411C	DFM1	8.244791344942836	7.3594836734560864	-0.8853076714867498	0.030519214180193543	FALSE
YOR225W	YOR225W	7.566245965901868	7.3176384643897405	-0.24860750151212763	0.030224490502725132	FALSE
YHL014C	YLF2	7.921018352896478	7.3392466106920375	-0.5817717422044408	0.030108275638446536	FALSE
YJL201W	ECM25	8.30582070960383	7.362646927814259	-0.9431737817895716	0.029945357059951938	FALSE
YNL064C	YDJ1	8.56917797246381	7.378622747070568	-1.1905552253932425	0.029794587821938556	FALSE
YBR144C	YBR144C	8.271046187754942	7.360236391863547	-0.910809795891395	0.029664226609031452	FALSE
YLR131C	ACE2	8.191759843960838	7.355313133034539	-0.8364467109262996	0.029596038894073473	FALSE
YIL153W	RRD1	8.279730592552118	7.360580785457919	-0.9191498070941995	0.029476833758779186	FALSE
YJR137C	MET5	8.758897432231889	7.389911330011685	-1.3689861022202034	0.02946576699822412	FALSE
YOR375C	GDH1	8.05822114049773	7.346948717490703	-0.7112724230070278	0.02940881844798504	FALSE
YLR003C	CMS1	8.025330204924824	7.344870625775156	-0.6804595791496677	0.02934479149532976	FALSE
YLR001C	YLR001C	8.012434632169613	7.344024933860981	-0.6684096983086327	0.029288755400641797	FALSE
YBR092C	PHO3	8.264672228076774	7.3593789375513845	-0.9052932905253899	0.02919707945488259	FALSE
YDR205W	MSC2	7.176363011541409	7.292729994328007	0.11636698278659807	0.029190364735285357	FALSE
YGL085W	LCL3	8.162274471149889	7.352995990962717	-0.8092784801871717	0.029084423158454165	FALSE
YFL041W	FET5	8.374634906768941	7.365955642373882	-1.0086792643950595	0.02904025868653637	FALSE
YJR038C	YJR038C	8.628021890631741	7.381446645250367	-1.2465752453813739	0.029015199563449556	FALSE
YOR306C	MCH5	8.146868070433026	7.351921962732027	-0.7949461077009987	0.02895380040609208	FALSE
YER066W	RRT13	7.763886768289053	7.328307346876008	-0.4355794214130455	0.02879090862110978	FALSE
YDR414C	ERD1	7.779330304837884	7.329203467521832	-0.4501268373160521	0.028741349789118686	FALSE
YDL036C	PUS9	8.62382373196945	7.380788739532653	-1.2430349924367974	0.028614366600993257	FALSE
YKL017C	HCS1	7.961221772742195	7.340108111125972	-0.6211136616162225	0.0285079339311185	FALSE
YOR355W	GDS1	8.633557518706539	7.381189865771266	-1.2523676529352725	0.028419447864443725	FALSE
YGL146C	RRT6	8.400459739106426	7.366844267763115	-1.0336154713433103	0.02834750963589805	FALSE
YBL048W	RRT1	8.37210548130435	7.365062552197687	-1.0070429291066638	0.028302056980670898	FALSE
YDR122W	KIN1	8.427547496999237	7.368445844628856	-1.059101652370381	0.02829037726374839	FALSE
YKR052C	MRS4	7.975575160437033	7.340732590948635	-0.6348425694883977	0.028253489154017153	FALSE
YDL204W	RTN2	8.202044645288925	7.354577493885532	-0.8474671514033929	0.02823061358704404	FALSE
YBR078W	ECM33	7.214631317588462	7.294104343768802	0.0794730261803398	0.028221368041275063	FALSE
YPL120W	VPS30	8.043715919935442	7.344863937742541	-0.6988519821929016	0.02821226073132177	FALSE
YKL190W	CNB1	8.176903904378806	7.352769723544157	-0.8241341808346485	0.02796232758985262	FALSE
YER108C	NA	8.297596108217132	7.360134667140559	-0.9374614410765725	0.02793672693227478	FALSE
YIL076W	SEC28	7.876382795102801	7.334329247691096	-0.5420535474117045	0.027924155172518006	FALSE
YJR019C	TES1	8.327241753333423	7.36180807654	-0.9654336767934231	0.027794795777794867	FALSE
YNL202W	SPS19	8.32213595457357	7.361487768154935	-0.9606481864186351	0.027787139167132047	FALSE
YHR153C	SPO16	8.290851907994954	7.359473550287546	-0.9313783577074082	0.027688588785545143	FALSE
YHR125W	YHR125W	8.349733839934984	7.362990035841586	-0.9867438040933987	0.027599460141458643	FALSE
YOR021C	SFM1	8.5778904708851	7.376915262463733	-1.200975208421367	0.027553596467380537	FALSE
YJL021C	NA	8.654282123389333	7.381551848425785	-1.272730274963548	0.02751236670884527	FALSE
YAL045C	YAL045C	8.255529832990955	7.357115380087816	-0.8984144529031397	0.027493353308667423	FALSE
YOL128C	YGK3	8.242479684595342	7.356283362810547	-0.8861963217847943	0.027460457235349622	FALSE
YBL049W	MOH1	8.562673027069795	7.375671109260284	-1.1870019178095115	0.027241278033475425	FALSE
YDR395W	SXM1	8.430069447270096	7.367484423060252	-1.0625850242098442	0.027174524965649205	FALSE
YPR014C	YPR014C	8.614517838378061	7.378746206943289	-1.2357716314347726	0.02714167710192683	FALSE
YLR016C	PML1	7.8842045279789685	7.334002826607704	-0.5502017013712646	0.02711877305331889	FALSE
YGR014W	MSB2	8.082311975713786	7.3460905340084395	-0.7362214417053465	0.027075441223978203	FALSE
YLR123C	YLR123C	7.890358119843922	7.334328813942948	-0.5560293059009744	0.02706794737535656	FALSE
YLR267W	BOP2	8.018946382885332	7.342136764164187	-0.676809618721145	0.027001840960568124	FALSE
YHR171W	ATG7	8.141924981970174	7.34949541878741	-0.7924295631827638	0.02682994472860578	FALSE
YKR076W	ECM4	8.572755481558747	7.375816101167646	-1.1969393803911013	0.02676887441967235	FALSE
YMR056C	AAC1	8.729305079126652	7.385314259541796	-1.3439908195848558	0.02668077376487865	FALSE
YPR118W	MRI1	8.141738012299518	7.349280457214543	-0.7924575550849751	0.026626432177143222	FALSE
YNL068C	FKH2	8.083592634302763	7.345717775718308	-0.7378748585844548	0.026624262259808518	FALSE
YNL091W	NST1	6.718442037446465	7.262067723275191	0.5436256858287258	0.026568721960394726	FALSE
YIL054W	YIL054W	8.155039781641895	7.350022156116827	-0.8050176255250676	0.026553601956131878	FALSE
YBR250W	SPO23	8.557479718728585	7.374638826573422	-1.1828408921551627	0.026527005739163556	FALSE
YDL134C-A	NA	8.011131854930676	7.34115534378118	-0.6699765111494962	0.02649894042255685	FALSE
YNR013C	PHO91	8.02514471156155	7.342000229151623	-0.6831444824099275	0.026485753492042186	FALSE
YOR091W	TMA46	8.171894989951136	7.35091540902581	-0.820979580925326	0.026414732168222876	FALSE
YPR071W	YPR071W	8.212117053748102	7.353295149748815	-0.8588219039992868	0.026331489094229	FALSE
YMR206W	YMR206W	8.717717422254216	7.383727162491673	-1.333990259762543	0.025803242769497636	FALSE
YBR090C	YBR090C	7.45860906118536	7.306570119282388	-0.15203894190297174	0.025747253042510465	FALSE
YOR322C	LDB19	8.215703334146136	7.352892137733237	-0.862811196412899	0.025708872471675193	FALSE
YAL043C-A	NA	7.700694791917622	7.321349930462665	-0.37934486145495683	0.025703030446500463	FALSE
YHR049C-A	YHR049C-A	8.511712022825188	7.370976770430635	-1.1407352523945535	0.025667518206605067	FALSE
YNL090W	RHO2	7.858017986199405	7.3308175502698605	-0.5272004359295446	0.02553702030462013	FALSE
YML028W	TSA1	8.347383094899781	7.360729038457472	-0.9866540564423092	0.025482409795015926	FALSE
YFR014C	CMK1	7.963345137632145	7.337205077356538	-0.6261400602756071	0.025474876666483404	FALSE
YCL027W	FUS1	8.10393122073629	7.345805087186705	-0.7581261335495855	0.02546614760853938	FALSE
YOL054W	PSH1	7.13148937583404	7.286240111645809	0.15475073581176968	0.025448303204622214	FALSE
YNL335W	DDI3	8.147997986692467	7.348482346621071	-0.7995156400713954	0.025444994274130828	FALSE
YIL161W	YIL161W	8.208448597016849	7.352158478990162	-0.8562901180266866	0.025419454981141065	FALSE
YPR008W	HAA1	8.535461726139278	7.372131734207174	-1.1633299919321045	0.025368177332309116	FALSE
YLR242C	ARV1	8.419242808091887	7.364945948373362	-1.0542968597185256	0.0252990156851709	FALSE
YOR378W	AMF1	7.929730182482384	7.334898844891285	-0.5948313375910992	0.025227044045868396	FALSE
YDR210W	YDR210W	8.31503419867797	7.358476471861768	-0.9565577268162029	0.025210716374972186	FALSE
YGL243W	TAD1	7.566169061638895	7.312516031252081	-0.25365303038681386	0.02510676657030597	FALSE
YOL039W	RPP2A	7.7662203126274765	7.32451643727061	-0.4417038753568665	0.024857105256601564	FALSE
YGR058W	PEF1	8.218400992654542	7.352120053922756	-0.8662809387317862	0.024771598500153758	FALSE
YLR422W	DCK1	8.16521147341889	7.348692544104142	-0.8165189293147472	0.02460113000862929	FALSE
YDR306C	YDR306C	8.346800266718557	7.359798178356144	-0.9870020883624129	0.02458723897045001	FALSE
YNR007C	ATG3	8.258751708823667	7.35438674240175	-0.9043649664219169	0.024567425199813364	FALSE
YDR515W	SLF1	8.44137460516843	7.365357726441848	-1.0760168787265822	0.024355561016890626	FALSE
YGR286C	BIO2	8.440467897175541	7.3652543127388235	-1.0752135844367174	0.024307669255911435	FALSE
YDR461W	MFA1	8.204114320503738	7.350722545102359	-0.8533917754013789	0.024248928976866146	FALSE
YOR155C	ISN1	7.637814418168332	7.315947585680554	-0.32186683248777737	0.024151143027182798	FALSE
YHL012W	YHL012W	8.365532516873042	7.3604494695358005	-1.0050830473372416	0.024091467462207028	FALSE
YOR050C	YOR050C	7.6925415770968515	7.3191829628753435	-0.37335861422150796	0.02403532207418113	FALSE
YIL107C	PFK26	8.294244817420733	7.3559080063895035	-0.9383368110312293	0.0239152812833634	FALSE
YFR006W	YFR006W	8.057789719258372	7.341328677035441	-0.7164610422229307	0.02381519591915282	FALSE
YOR215C	AIM41	8.577393108816254	7.373136235481044	-1.2042568733352104	0.0238050252744042	FALSE
YKR095W	MLP1	8.60725315556914	7.374926252268845	-1.2323269033002946	0.02376657270018523	FALSE
YLR098C	CHA4	8.186211999640182	7.3490566402001996	-0.8371553594399828	0.023679266337117255	FALSE
YDR001C	NTH1	8.562764501609957	7.3721038615458365	-1.1906606400641202	0.023668428908036887	TRUE
YIL009C-A	EST3	7.933214482360949	7.33350044052533	-0.599714041835619	0.023615279813843593	FALSE
YMR100W	MUB1	8.79509217286878	7.386209984800151	-1.4088821880686284	0.023548049693620676	FALSE
YIL066C	RNR3	8.563870569862196	7.37203006798602	-1.1918405018761762	0.023526905651469754	FALSE
YDR058C	TGL2	8.445346813605232	7.364752450431663	-1.080594363173569	0.023507048233287975	FALSE
YBR240C	THI2	8.183743979290586	7.348709809123322	-0.8350341701672646	0.023483563610152025	FALSE
YML016C	PPZ1	8.050134471830408	7.340479000496294	-0.7096554713341137	0.02343428573849682	FALSE
YJL169W	YJL169W	7.503457296336793	7.306987102337899	-0.19647019399889398	0.023417970340512184	FALSE
YGL062W	PYC1	8.562485678949447	7.371819846503837	-1.1906658324456094	0.023401487472665572	FALSE
YLR427W	MAG2	8.464241056459391	7.365751339306058	-1.098489717153333	0.023348954854330195	FALSE
YDR030C	RAD28	8.640333343824777	7.3765296279319825	-1.2638037158927942	0.023344294779593433	FALSE
YFR021W	ATG18	7.901019880603035	7.331123672084985	-0.5698962085180499	0.023209936382439622	FALSE
YOL012C	HTZ1	7.048475903277015	7.27889537785372	0.23041947457670542	0.023186869933178755	FALSE
YHR121W	LSM12	8.241473773910712	7.351945463538534	-0.889528310372178	0.02318415454699263	FALSE
YJR035W	RAD26	7.910171162208882	7.3316581369703435	-0.5785130252385384	0.02318402578754597	FALSE
YGL222C	EDC1	8.190068889338892	7.3487658682120305	-0.841303021126862	0.02315231907751869	FALSE
YGL221C	NIF3	8.108388826476562	7.343539193211734	-0.7648496332648271	0.022927293728599807	FALSE
YML027W	YOX1	8.084847928713456	7.342094958894339	-0.7427529698191169	0.022924577928255196	FALSE
YLR149C	YLR149C	8.310253621460577	7.355871612458496	-0.9543820090020807	0.02289859392041027	TRUE
YDR112W	IRC2	8.271330931691644	7.3534780262145665	-0.9178529054770772	0.02288842476617603	FALSE
YMR192W	GYL1	7.642312224566671	7.314901063778525	-0.327411160788146	0.02282919954715812	FALSE
YDR319C	YFT2	8.070648172192229	7.341022133704033	-0.7296260384881954	0.022721269787338905	FALSE
YAR050W	FLO1	8.229249121914888	7.350620753614762	-0.8786283683001264	0.022608016848196577	FALSE
YKL188C	PXA2	7.189272313144551	7.286919066972784	0.09764675382823285	0.022588940879444408	FALSE
YMR118C	SHH3	8.41511579050252	7.361950491414142	-1.0531652990883789	0.022556275182864738	FALSE
YCR075C	ERS1	8.270442827455122	7.353058513733903	-0.917384313721219	0.022523295033142432	FALSE
YNL057W	YNL057W	8.055176141589481	7.339757464202871	-0.7154186773866096	0.0224040245872672	FALSE
YER032W	FIR1	8.245729079623457	7.35134194305202	-0.8943871365714369	0.02232006192587388	FALSE
YPL183C	RTT10	8.469135742643408	7.365016667496825	-1.104119075146583	0.02231455867432608	FALSE
YCR092C	MSH3	8.224771234597654	7.350029709124513	-0.8747415254731408	0.022291174198082686	FALSE
YPR001W	CIT3	7.934880906677851	7.3322639693677525	-0.6026169373100982	0.022276765754833505	FALSE
YOL138C	RTC1	8.092377890202746	7.341892239703596	-0.75048565049915	0.022260764218996698	FALSE
YBL091C	MAP2	8.250847673780074	7.351580490302089	-0.8992671834779848	0.022245173879961833	FALSE
YGL217C	YGL217C	8.162861795914267	7.346102648830825	-0.8167591470834425	0.02215511640312684	FALSE
YBR199W	KTR4	8.040193038927061	7.338522222041662	-0.7016708168853993	0.022086267398300663	FALSE
YKL117W	SBA1	8.271070333334233	7.352633348614221	-0.918436984720012	0.022059704813728764	FALSE
YLR143W	DPH6	8.034607705354677	7.338125642816501	-0.696482062538176	0.022031704091543425	FALSE
YLR102C	APC9	7.782499071397399	7.322612482536747	-0.4598865888606518	0.021956326508735913	FALSE
YLR408C	BLS1	8.228327377845256	7.349821007163464	-0.8785063706817917	0.021864713067766495	FALSE
YGR093W	DRN1	7.987211690102901	7.335038609016004	-0.6521730810868975	0.021846948458489557	FALSE
YHR163W	SOL3	8.342543825625658	7.3567571807319085	-0.9857866448937491	0.021806883005419664	FALSE
YKL198C	PTK1	7.844988194588901	7.326088677553611	-0.5188995170352904	0.021606022251812185	FALSE
YJL215C	YJL215C	8.078561944980711	7.34027294052309	-0.7382890044576209	0.021487479539235466	FALSE
YMR008C	PLB1	7.90969926453112	7.3299316214255095	-0.5797676431056109	0.021486406729477103	FALSE
YDR477W	SNF1	7.961554271314803	7.333090549784516	-0.6284637215302871	0.021470012157611684	FALSE
YDR241W	BUD26	7.620842803798735	7.312139040730499	-0.30870376306823566	0.021381848857799035	FALSE
YHR146W	CRP1	7.939753680798135	7.331499734315809	-0.6082539464823258	0.021214148109563347	TRUE
YOL053C-A	NA	7.972357801808157	7.333371887362738	-0.6389859144454197	0.0210897993815351	FALSE
YHR096C	HXT5	8.48649763201134	7.364841480806994	-1.1216561512043448	0.02107622285285604	FALSE
YLR135W	SLX4	7.932308071458014	7.330758209241921	-0.6015498622160926	0.020928552280282453	FALSE
YBL008W	HIR1	8.540614060795587	7.367954110827033	-1.172659949968554	0.020875052568666952	FALSE
YHR198C	AIM18	8.277707937006516	7.351813797870007	-0.925894139136509	0.02083370276512042	FALSE
YHR152W	SPO12	8.151377154957673	7.344065145382791	-0.8073120095748827	0.02082087086680051	FALSE
YER124C	DSE1	8.31163948933964	7.353860608009688	-0.9577788813299524	0.020802726344038014	FALSE
YPR145W	ASN1	8.68575556266895	7.376569530000461	-1.3091860326684888	0.02060278340291255	FALSE
YOR292C	YOR292C	7.483428637685948	7.302913750674937	-0.18051488701101093	0.02057106647947382	FALSE
YAL058C-A	NA	8.594970212281536	7.370741558368313	-1.2242286539132232	0.020334020471187486	FALSE
YIL108W	YIL108W	8.281035531333998	7.351499248606661	-0.9295362827273372	0.02031538944449096	FALSE
YAR043C	NA	8.226929341409331	7.3479878354547985	-0.8789415059545327	0.020117149623924746	FALSE
YKL116C	PRR1	7.720419406296379	7.316858781076512	-0.4035606252198676	0.020004051301483194	FALSE
YMR068W	AVO2	7.834060476266749	7.323796676714322	-0.5102637995524271	0.0199831763644287	FALSE
YGR188C	BUB1	8.473794564809092	7.362740184320072	-1.11105438048902	0.019752794176229216	FALSE
YEL065W	SIT1	8.304392752287905	7.352312048636815	-0.9520807036510899	0.01969791834179624	FALSE
YBL102W	SFT2	8.35506698530316	7.3553688375319135	-0.9996981477712472	0.019651688568536052	FALSE
YPR070W	MED1	8.268357753445997	7.350042533757813	-0.9183152196881839	0.019634993823759217	FALSE
YNL100W	MIC27	8.389617497438593	7.357458396794486	-1.0321591006441064	0.019625559486593502	FALSE
YOL132W	GAS4	8.272041145834313	7.350064057698109	-0.9219770881362042	0.019430966538831917	FALSE
YPR077C	YPR077C	7.596789546950235	7.308626120434073	-0.2881634265161619	0.019341821205120624	FALSE
YOL037C	YOL037C	8.268591800612846	7.349522150312827	-0.9190696503000186	0.019100278583602304	FALSE
YOL050C	YOL050C	7.575957932265069	7.30694219108257	-0.2690157411824998	0.018933508383238262	FALSE
YAL068C	PAU8	7.884579131124813	7.32568732195623	-0.5588918091685828	0.018780329711201027	FALSE
YGL211W	NCS6	8.389996442839347	7.356627730295072	-1.0333687125442754	0.01877168840009702	FALSE
YER114C	BOI2	8.46138755244312	7.3609048040794844	-1.1004827483636364	0.01867715293314287	FALSE
YGL096W	TOS8	7.956826429822973	7.329853203367438	-0.6269732264555348	0.018522173435811418	FALSE
YPL229W	YPL229W	8.134379432998529	7.340613189626924	-0.7937662433716044	0.018409764580582966	FALSE
YDR271C	YDR271C	8.490308796368241	7.362380848601707	-1.1279279477665343	0.01838221535121054	FALSE
YJR150C	DAN1	8.431143250670495	7.358728833633181	-1.0724144170373133	0.01835318156857646	FALSE
YNL116W	DMA2	8.782148128280966	7.380026645182267	-1.402121483098699	0.018157334050686202	FALSE
YML124C	TUB3	8.198117794236039	7.344248215370217	-0.8538695788658215	0.018141794401844713	FALSE
YBL042C	FUI1	8.29643224210209	7.350222070157468	-0.9462101719446228	0.01809539887754319	FALSE
YOL062C	APM4	8.048378487611526	7.334610712619084	-0.7137677749924416	0.017673524931521634	FALSE
YDR155C	CPR1	8.12644245065079	7.339052613811131	-0.787389836839659	0.01733520706107239	FALSE
YCR020C	PET18	8.090652116368215	7.336828281580003	-0.7538238347882116	0.01730248324347894	FALSE
YMR237W	BCH1	8.230067944204379	7.345333620733753	-0.8847343234706253	0.017270743674989042	FALSE
YMR042W	ARG80	8.138403657462426	7.33965133528311	-0.7987523221793165	0.017201488280399246	FALSE
YHR028C	DAP2	8.44672513744194	7.358528938819485	-1.0881961986224544	0.017199135450301384	FALSE
YLR380W	CSR1	8.443629318351523	7.358271948447935	-1.0853573699035879	0.01713171646167666	FALSE
YKL146W	AVT3	8.248125840797472	7.346299836916778	-0.9018260038806947	0.017131190971037213	FALSE
YDR251W	PAM1	8.724012715123438	7.375417690949616	-1.3485950241738216	0.01710828120354435	FALSE
YIL112W	HOS4	7.2736422288161675	7.286578211793118	0.0129359829769502	0.017081723866574805	FALSE
YIL173W	VTH1	8.508490055599491	7.362113752195765	-1.1463763034037262	0.017001795990940316	FALSE
YBL037W	APL3	8.683132590542245	7.372784695425866	-1.3103478951163794	0.016978565595289652	FALSE
YMR251W	GTO3	8.153857132990998	7.340347255493955	-0.8135098774970428	0.01695112040353486	FALSE
YJR108W	ABM1	8.625417320787154	7.369207560752546	-1.2562097600346078	0.01693560497538904	FALSE
YDR026C	NSI1	7.7423486286021115	7.315084752037683	-0.4272638765644281	0.016887194120060123	FALSE
YBR276C	PPS1	7.584289324128323	7.30539316416252	-0.27889615996580375	0.016874311640246553	FALSE
YBR168W	PEX32	8.46996859338984	7.359491251237542	-1.110477342152298	0.01673814309526378	FALSE
YMR041C	ARA2	7.821708983743037	7.3197466418667965	-0.5019623418762409	0.016689480776575394	FALSE
YDL156W	CMR1	8.569817116621877	7.365353842244767	-1.20446327437711	0.016486545230526062	FALSE
YBR007C	DSF2	8.328434588955934	7.350493490396077	-0.9779410985598576	0.016407166768007464	FALSE
YNL101W	AVT4	8.256038351571647	7.346054640775633	-0.9099837107960136	0.01640147504172962	FALSE
YBR171W	SEC66	7.8185559947251395	7.319244683897844	-0.4993113108272951	0.016380594970762274	FALSE
YGL159W	YGL159W	8.190201451852221	7.3417902285159	-0.8484112233363215	0.016168561962946804	FALSE
YOL110W	SHR5	8.080910595562745	7.335081608518682	-0.7458289870440629	0.016152328750252742	FALSE
YGL208W	SIP2	8.227275492655126	7.3439993434677975	-0.8832761491873287	0.01610746118827766	FALSE
YCR086W	CSM1	8.32782156076465	7.350147481022946	-0.9776740797417052	0.01609869595853297	FALSE
YIL110W	HPM1	8.22632748874582	7.343873413286056	-0.8824540754597638	0.01603958168936348	FALSE
YJR107W	LIH1	8.084713005032008	7.335193769033432	-0.7495192359985756	0.016031650071080428	FALSE
YDR265W	PEX10	8.195662437463184	7.3419289676173625	-0.8537334698458219	0.015972899549276498	FALSE
YOR385W	YOR385W	8.202192655438385	7.342244282057715	-0.8599483733806697	0.01588833841027082	FALSE
YNL289W	PCL1	8.46820967539513	7.3585181118271885	-1.1096915635679414	0.015872710403866286	FALSE
YOR365C	YOR365C	7.824378362708634	7.318829126585077	-0.5055492361235574	0.0156085070215779	FALSE
YBR113W	YBR113W	8.373884399393013	7.352414588986353	-1.0214698104066606	0.015545162351727981	FALSE
YIL162W	SUC2	8.27185173287484	7.346037489381119	-0.9258142434937211	0.015415996857169212	FALSE
YHL036W	MUP3	8.429240709788896	7.355612962928012	-1.0736277468608844	0.01535381227885324	FALSE
YMR164C	MSS11	8.109566994804606	7.336028051403276	-0.7735389434013298	0.015344007200845944	FALSE
YMR278W	PRM15	8.422142026907236	7.35513283827636	-1.0670091886308768	0.015308372953289684	FALSE
YBR059C	AKL1	8.551903947182504	7.36306515187984	-1.1888387953026642	0.0152947614366985	FALSE
YHR087W	RTC3	8.29423388619598	7.347265748213803	-0.9469681379821777	0.015273692477330236	FALSE
YKR087C	OMA1	7.290558239452573	7.2857875204544476	-0.004770718998125645	0.015255186622094463	FALSE
YJR134C	SGM1	8.45173232822459	7.356863025215281	-1.0948693030093093	0.015226608296170951	FALSE
YCR037C	PHO87	8.24915711335956	7.344307753260379	-0.9048493600991812	0.015075957705420251	FALSE
YGR069W	YGR069W	8.142616680361709	7.337539587957676	-0.8050770924040327	0.014831757993432504	FALSE
YGR080W	TWF1	8.226159366132022	7.342588301515066	-0.8835710646169552	0.014764764846942668	FALSE
YAL020C	ATS1	8.60839501596013	7.365992398405431	-1.2424026175547	0.01476279742111064	FALSE
YKR094C	RPL40B	8.237759776172819	7.343284556650089	-0.8944752195227297	0.014750672991485914	FALSE
YGR007W	ECT1	8.29127401578276	7.346560187707667	-0.9447138280750922	0.014749378585136697	FALSE
YMR223W	UBP8	8.45717082643415	7.356684989579257	-1.100485836854892	0.01471554815305609	FALSE
YOR040W	GLO4	7.873365465394666	7.320929173577966	-0.5524362918166998	0.014708846172854173	FALSE
YPL253C	VIK1	8.138905120701757	7.337030964240222	-0.801874156461535	0.014550410314080331	FALSE
YML118W	NGL3	8.21739157853361	7.341813722476788	-0.8755778560568217	0.014527078169519037	FALSE
YDR421W	ARO80	7.980065172417664	7.327158568536811	-0.6529066038808526	0.014404522452600155	FALSE
YKL081W	TEF4	8.55095153496312	7.362037110442112	-1.1889144245210082	0.014325040623099916	FALSE
YDL104C	QRI7	8.793293048803939	7.376798447738232	-1.4164946010657067	0.014246681355089663	FALSE
YNL144C	YNL144C	7.952269558126887	7.324918389148075	-0.6273511689788123	0.013866397636980388	FALSE
YGR149W	GPC1	8.193457028654963	7.339653253927208	-0.8538037747277549	0.013832233284531092	FALSE
YCR060W	TAH1	8.361197113551585	7.349917912675221	-1.0112792008763636	0.013825387484865281	FALSE
YLR448W	RPL6B	8.037066862874159	7.330068740985779	-0.7069981218883798	0.013824216623164354	FALSE
YDL149W	ATG9	8.479178797672958	7.357073052162854	-1.1221057455101038	0.013755960431098835	FALSE
YDR436W	PPZ2	8.075411011809733	7.332224150375293	-0.7431868614344399	0.013631635665520392	FALSE
YBR285W	YBR285W	8.375724838604393	7.350577726873748	-1.0251471117306448	0.013595601597406137	FALSE
YMR111C	YMR111C	8.49073503241775	7.357568894741466	-1.133166137676283	0.013544161077800432	FALSE
YHR108W	GGA2	7.941833878164532	7.323937768143914	-0.6178961100206184	0.013524801790446794	FALSE
YLL005C	SPO75	8.109295801576241	7.333772397764641	-0.7755234038115999	0.01310495998327088	FALSE
YPR083W	MDM36	7.818183828980624	7.315853465679778	-0.502330363300846	0.013012166189935392	FALSE
YML055W	SPC2	7.930909926577837	7.322717208194795	-0.6081927183830427	0.012973166138525727	FALSE
YLR401C	DUS3	8.84903423871177	7.378907628214073	-1.4701266104976973	0.012942569856121189	FALSE
YDR400W	URH1	8.433727306307308	7.353365882994606	-1.0803614233127021	0.012831997200470013	FALSE
YPR023C	EAF3	7.97375729316064	7.3251204044892955	-0.6486368886713443	0.012752619151969569	FALSE
YNR061C	YNR061C	7.9209102869963	7.321788346752728	-0.5991219402435721	0.012656629076168713	FALSE
YDR171W	HSP42	8.215536489384734	7.339779631041979	-0.8757568583427551	0.012606582460148452	FALSE
YMR280C	CAT8	8.373901281742944	7.349434564871766	-1.0244667168711779	0.012564104452436275	FALSE
YNL044W	YIP3	8.224478423571444	7.340146125783761	-0.8843322977876831	0.012425521036567133	FALSE
YOR202W	HIS3	8.195989383064072	7.338390689500208	-0.8575986935638644	0.012414601034323347	FALSE
YPL018W	CTF19	8.70235561801575	7.369392541316864	-1.3329630766988858	0.012409296223493627	FALSE
YFL055W	AGP3	8.236444681731776	7.340778221849406	-0.8956664598823698	0.012324867532016448	FALSE
YMR167W	MLH1	8.290946297092809	7.344094745529845	-0.9468515515629639	0.012304004144946923	FALSE
YBR286W	APE3	8.248240725627177	7.341353547989715	-0.9068871776374623	0.01217786711221347	FALSE
YFR032C	RRT5	8.181245803210825	7.337241339850861	-0.8440044633599637	0.012168069263035264	FALSE
YDR059C	UBC5	8.052402585686007	7.329328937333317	-0.7230736483526901	0.012145335428796145	FALSE
YOL024W	YOL024W	8.159183606861205	7.335851145975988	-0.8233324608852177	0.012128846149125572	FALSE
YOL081W	IRA2	8.365807651725195	7.348489049442252	-1.017318602282943	0.012114199583664664	FALSE
YOR015W	YOR015W	8.138279165538725	7.334544338088759	-0.8037348274499658	0.012102114304799017	FALSE
YER047C	SAP1	7.723014005691092	7.309074850928952	-0.41393915476214005	0.012061241781120557	FALSE
YLL048C	YBT1	8.51518289437115	7.357580558474493	-1.1576023358966578	0.012058768663572472	TRUE
YAR031W	PRM9	8.359334009209386	7.347971510853459	-1.0113624983559264	0.011993072196060162	FALSE
YLR431C	ATG23	8.411103516146618	7.351058176115176	-1.0600453400314418	0.01190965007964806	FALSE
YNL274C	GOR1	8.448749200626795	7.35333982523535	-1.0954093753914442	0.011886079075623002	FALSE
YLR036C	YLR036C	8.356916794151012	7.347681272891584	-1.009235521259428	0.01185085154012544	FALSE
YML109W	ZDS2	7.779162174524624	7.312111677354611	-0.4670504971700131	0.011659855021942	FALSE
YIR018W	YAP5	8.385317050964153	7.349115950538011	-1.0362011004261413	0.011546449543240023	FALSE
YMR147W	YMR147W	8.567411214651873	7.360232134569998	-1.2071790800818754	0.011512162108748392	FALSE
YER183C	FAU1	7.755964431965497	7.310509525372978	-0.4454549065925191	0.011478208570269821	FALSE
YDR522C	SPS2	8.495820838920743	7.35576391997705	-1.140056918943693	0.011427758757732498	FALSE
YLR081W	GAL2	8.185995478694261	7.3367707465250716	-0.8492247321691897	0.011406631245243659	FALSE
YGL235W	YGL235W	7.88942204898229	7.318549119515108	-0.5708729294671819	0.011345572914405189	FALSE
YLR171W	YLR171W	8.57032283858567	7.36022313927732	-1.2100996993083495	0.01132487455816733	FALSE
YNL190W	YNL190W	8.137026994891805	7.333666136091674	-0.8033608588001311	0.011300588532733968	FALSE
YDL169C	UGX2	8.32364176241934	7.345077116418861	-0.9785646460004793	0.011284279822214138	FALSE
YOR010C	TIR2	8.465576649370655	7.353658328975284	-1.1119183203953718	0.01117415996579485	FALSE
YDR253C	MET32	8.219463568379627	7.338551797284607	-0.8809117710950201	0.011138275414713128	FALSE
YKR036C	CAF4	8.214659559542586	7.33822768334447	-0.876431876198116	0.011108333250196445	FALSE
YBR063C	YBR063C	8.530341625465402	7.357420800887321	-1.172920824578081	0.010970771559486892	FALSE
YOL105C	WSC3	8.251554012125114	7.340284450009855	-0.9112695621152591	0.010905881209932744	FALSE
YGL057C	GEP7	8.372896620607916	7.347698160303923	-1.0251984603039928	0.010889219952523455	FALSE
YPL032C	SVL3	7.844395241224773	7.315298872659107	-0.529096368565666	0.010852526646051075	FALSE
YDL063C	SYO1	7.383881061999649	7.28698096414844	-0.09690009785120868	0.010734040408817869	FALSE
YEL067C	YEL067C	8.205935706687152	7.337276930663645	-0.8686587760235067	0.010691782601838007	FALSE
YJR131W	MNS1	8.104888867560698	7.3309193536292785	-0.7739695139314193	0.010521772887803316	FALSE
YDR089W	VTC5	8.406618567402049	7.349364623356392	-1.057253944045657	0.010490731564994249	FALSE
YER095W	RAD51	7.686561371083089	7.3052460477707575	-0.3813153233123314	0.010464602761759423	FALSE
YFL050C	ALR2	8.409672434460433	7.349420973020177	-1.0602514614402558	0.010360078763641312	FALSE
YDR430C	CYM1	8.29046464914909	7.3420088526540255	-0.9484557964950646	0.010247604809967115	FALSE
YGR077C	PEX8	8.366481285761083	7.346663639349172	-1.0198176464119104	0.010247539749550505	FALSE
YOR251C	TUM1	8.023476840187424	7.325390858303686	-0.6980859818837377	0.009978514155573492	FALSE
YMR181C	YMR181C	8.765959868722554	7.370785087189523	-1.395174781533031	0.00990705838485706	FALSE
YLR335W	NUP2	8.464074564729827	7.352295184288511	-1.111779380441316	0.009902994898735251	FALSE
YAR029W	YAR029W	8.226490066362068	7.337711429303957	-0.8887786370581106	0.009867642324651094	FALSE
YMR234W	RNH1	7.734407597014797	7.307512112199004	-0.42689548481579287	0.009800820531410182	FALSE
YLR390W-A	CCW14	8.050937661667197	7.32681322198481	-0.7241244396823872	0.00971932418250443	FALSE
YHR113W	APE4	8.472708912064224	7.352542887041765	-1.120166025022459	0.009621976458326742	FALSE
YNL065W	AQR1	8.133316653290969	7.331683401769563	-0.8016332515214053	0.0095450556613077	FALSE
YML035C-A	NA	8.29330886253615	7.341430914443802	-0.9518779480923483	0.009495502202738315	FALSE
YNR025C	YNR025C	8.34825193720838	7.344791927413894	-1.0034600097944857	0.00949209550112684	FALSE
YHR209W	CRG1	8.459472053591005	7.351540562112911	-1.1079314914780944	0.009430205858739882	FALSE
YPL055C	LGE1	7.008096840316806	7.262625406199377	0.25452856588257156	0.009389495863858066	FALSE
YKR080W	MTD1	8.284555388018076	7.340755671562727	-0.9437997164553487	0.009356275226124033	FALSE
YCR061W	YCR061W	8.372795089618956	7.346025713304689	-1.0267693763142667	0.00922299016735284	FALSE
YJL218W	YJL218W	8.167488291860808	7.333443693747294	-0.8340445981135138	0.009212859482804703	FALSE
YNL318C	HXT14	7.835386879610554	7.313082824625371	-0.5223040549851827	0.00918810243761925	FALSE
YBR235W	VHC1	8.237387595273685	7.337607241083214	-0.8997803541904705	0.009096147789838582	FALSE
YMR101C	SRT1	8.0718334911934555	7.327465171274365	-0.7443683199190909	0.009091724769441534	FALSE
YNL234W	YNL234W	7.912625213644719	7.317704487906933	-0.5949207257377864	0.009080103755697344	FALSE
YLR387C	REH1	7.7542989953271855	7.3079506136558665	-0.44634838167131896	0.009021279274444183	FALSE
YOR333C	YOR333C	8.177757175723416	7.3338726296728485	-0.8438845460505675	0.00901298395068384	FALSE
YNR055C	HOL1	8.285184177433266	7.340440649305103	-0.9447435281281624	0.00900274927189404	FALSE
YOL093W	TRM10	8.27464122059565	7.339639668238621	-0.9350015523570283	0.008847362424409866	FALSE
YLR187W	SKG3	8.163971805015047	7.332757343397278	-0.831214461617769	0.008741839956368125	FALSE
YLR453C	RIF2	7.422473269703054	7.287260367340715	-0.13521290236233874	0.008650263463353625	FALSE
YNL201C	PSY2	7.89421499374184	7.316012782251461	-0.5782022114903791	0.008515741379994779	FALSE
YLR077W	FMP25	7.778808055480194	7.3088644028070275	-0.46994365267316685	0.008434264828324878	FALSE
YDR247W	VHS1	8.36609255675989	7.344609912273376	-1.0214826444865137	0.008217616356136048	FALSE
YMR126C	DLT1	8.205134166749222	7.334673013569737	-0.8704611531794848	0.008136947521466986	FALSE
YHR039C	MSC7	8.681239314932608	7.3638107670911985	-1.3174285478414092	0.008120571320429981	FALSE
YGL157W	ARI1	8.196619987694032	7.334074166477278	-0.8625458212167532	0.008059463160755342	FALSE
YLR377C	FBP1	8.077416645021104	7.326700682755985	-0.7507159622651196	0.007985353808552809	FALSE
YER056C-A	RPL34A	8.360533904998809	7.3440308387180515	-1.016503066280757	0.007978924867972914	FALSE
YDR452W	PPN1	8.22715666427004	7.335769893472604	-0.8913867707974363	0.007885287607058977	FALSE
YGL139W	FLC3	8.283041708740607	7.33918411756004	-0.9438575911805662	0.007877410836607979	FALSE
YFR007W	YFH7	8.262845551127766	7.3379276673486284	-0.9249178837791376	0.007857665166593364	FALSE
YDL178W	DLD2	8.447392553944306	7.349179622640633	-1.0982129313036735	0.007808950258872294	FALSE
YNL157W	IGO1	8.517840891507888	7.353435773613173	-1.1644051178947148	0.007751222291225268	FALSE
YKL124W	SSH4	8.17827982011225	7.332588838623376	-0.8456909814888736	0.007697188957610734	FALSE
YGL161C	YIP5	8.116352479835085	7.3286178163710405	-0.7877346634640441	0.0075182654017469375	FALSE
YDL088C	ASM4	8.408027200220909	7.346409394021952	-1.0616178061989565	0.007449245099984125	FALSE
YAL029C	MYO4	8.196930212517268	7.33342557787369	-0.8635046346435775	0.00739187805025221	FALSE
YPL269W	KAR9	7.894808263660734	7.314880608435866	-0.5799276552248687	0.007347238891538765	FALSE
YIL001W	YIL001W	8.425677087588562	7.347322757357038	-1.0783543302315248	0.007281823848162006	FALSE
YHR032W	ERC1	8.41481917114867	7.346517336275464	-1.068301834873206	0.007141283425014855	FALSE
YLR405W	DUS4	8.174385439320332	7.331728516020048	-0.8426569233002841	0.007075337379495394	FALSE
YNL130C	CPT1	7.839230754691237	7.311055262456776	-0.5281754922344613	0.006925161943108549	FALSE
YFL013W-A	YFL013W-A	8.44989437594258	7.348291833751469	-1.1016025421911113	0.006767963187839676	FALSE
YPR172W	YPR172W	8.569524963582746	7.355612343938562	-1.2139126196441836	0.006762936811952613	FALSE
YPR141C	KAR3	8.225156628462774	7.334140003855263	-0.8910166246075102	0.006377869472324882	FALSE
YPR106W	ISR1	8.443224876092513	7.347465054170796	-1.0957598219217166	0.006349588062684042	FALSE
YBL082C	ALG3	8.139865828391567	7.328847290923305	-0.8110185374682626	0.006307908402846785	FALSE
YLL032C	YLL032C	8.292065127803797	7.338158232208785	-0.9539068955950123	0.006298979622505918	FALSE
YJR140C	HIR3	8.73989606803549	7.365549030378816	-1.3743470376566744	0.006267009156070813	FALSE
YOL092W	YPQ1	8.226597549133434	7.3341003210081785	-0.8924972281252552	0.006249952359526745	FALSE
YCL050C	APA1	7.959045194881225	7.317696975749851	-0.6413482191313733	0.006230080527586779	FALSE
YOL079W	YOL079W	8.365402880842005	7.342361792649068	-1.0230410881929375	0.006011728791810889	FALSE
YKL217W	JEN1	8.277998562102212	7.336889781833864	-0.9411087802683484	0.00589189040441962	FALSE
YLR020C	YEH2	8.527599970147515	7.352134702716073	-1.1754652674314414	0.005852557678289294	FALSE
YML097C	VPS9	7.873998581536635	7.312063177447784	-0.5619354040888513	0.005804081400487604	FALSE
YHR129C	ARP1	8.154534249513116	7.3291880220764005	-0.8253462274367154	0.005750423996137677	FALSE
YMR275C	BUL1	7.7656043944302695	7.305260721284356	-0.4603436731459132	0.005639104802491524	FALSE
YKL061W	BLI1	8.429258508909284	7.345708233622026	-1.0835502752872577	0.005447993050049504	FALSE
YIL095W	PRK1	8.238948798279072	7.3339341960855435	-0.9050146021935284	0.005327503080390095	FALSE
YPL198W	RPL7B	8.186226609510584	7.330704126269421	-0.8555224832411632	0.005325857776111498	FALSE
YDL039C	PRM7	8.106619670624433	7.325674614091601	-0.7809450565328317	0.005171048238986842	FALSE
YGR037C	ACB1	7.739184306500753	7.302976286091847	-0.4362080204089054	0.004972494314705145	FALSE
YLR455W	PDP3	7.653341121175851	7.297592574182329	-0.35574854699352176	0.004845359382571246	FALSE
YPR192W	AQY1	8.25019273983844	7.333972416726444	-0.9162203231119959	0.00467720495171875	FALSE
YPL107W	YPL107W	8.38508903581899	7.34213980015127	-1.0429492356677192	0.0045842615829627675	FALSE
YBL095W	MRX3	8.42253973639719	7.3444300367072595	-1.0781096996899313	0.0045812177847670554	FALSE
YIL023C	YKE4	8.462413493003547	7.346792181152552	-1.1156213118509948	0.004501706900222224	FALSE
YMR004W	MVP1	7.645223513475409	7.296722231900286	-0.34850128157512383	0.004472095926156605	FALSE
YHR077C	NMD2	7.719141480403007	7.3012134385968315	-0.41792804180617527	0.004436962160195179	FALSE
YPR155C	NCA2	8.611668783128401	7.355861817707469	-1.2558069654209323	0.00443174875285024	FALSE
YBR074W	PFF1	8.417577469206055	7.343955247990239	-1.0736222212158157	0.00441029173749552	FALSE
YBR077C	SLM4	8.464516985630137	7.346767154717671	-1.1177498309124658	0.0043478738411319995	FALSE
YPR006C	ICL2	8.218549080138093	7.331685329365548	-0.8868637507725445	0.004327805858464373	FALSE
YAR037W	NA	7.929959277063101	7.313947333842791	-0.6160119432203093	0.004261504472058419	FALSE
YDR179W-A	NVJ3	8.176185911536315	7.328987775945573	-0.8471981355907419	0.004224346028077086	FALSE
YPR015C	YPR015C	7.755255631069367	7.303151488030384	-0.4521041430389836	0.004163574398912573	FALSE
YOR320C	GNT1	8.163790036726992	7.328052505346501	-0.8357375313804907	0.0040481324221790516	FALSE
YLR428C	YLR428C	8.006201614590905	7.318203895414454	-0.687997719176451	0.0038493935727057504	FALSE
YJL107C	YJL107C	8.189755816108278	7.329350026054649	-0.8604057900536288	0.003755647848266541	FALSE
YPR066W	UBA3	8.918956131920758	7.373999637389288	-1.54495649453147	0.0037529367243056555	FALSE
YOL101C	IZH4	8.050581726210417	7.3207071139302675	-0.7298746122801498	0.0036350117092940337	FALSE
YLR168C	UPS2	8.329697038157805	7.337751298737252	-0.9919457394205535	0.003587669480499045	FALSE
YJL164C	TPK1	8.486670735485172	7.3473236185114	-1.139347116973772	0.003547760627496288	FALSE
YBR197C	YBR197C	8.278302343332468	7.334469593583098	-0.9438327497493706	0.0034531002178672665	TRUE
YOR025W	HST3	8.288668250290314	7.335055341762481	-0.9536129085278331	0.003404095764783399	FALSE
YMR222C	FSH2	7.905050333789606	7.311369246556176	-0.5936810872334295	0.0032087074836404383	FALSE
YNR044W	AGA1	8.431477009230987	7.3435910559528175	-1.0878859532781693	0.0031949663012511564	FALSE
YBL071C	YBL071C	8.333540950713646	7.337591800511213	-0.9959491502024331	0.003192790633766762	FALSE
YCL062W	NA	8.115386352465777	7.324144708137156	-0.791241644328621	0.0031043176343272805	FALSE
YOL150C	YOL150C	8.246850381432864	7.332120057260169	-0.9147303241726954	0.0030295136158073888	FALSE
YBR030W	RKM3	8.01096886471339	7.317653854544671	-0.6933150101687193	0.00300743183413843	FALSE
YNL099C	OCA1	8.312602289107636	7.3361220986300735	-0.9764801904775622	0.0030052602624426328	FALSE
YNL115C	YNL115C	7.757691467042737	7.30201935735764	-0.4556721096850973	0.0028822861751081064	FALSE
YMR173W-A	YMR173W-A	7.31751056256323	7.275023187261265	-0.042487375301965	0.002840437491824943	FALSE
YBR158W	AMN1	8.397123704881315	7.34106863167383	-1.0560550732074852	0.002776154418030252	FALSE
YOR239W	ABP140	7.959126146965882	7.314095582971675	-0.6450305639942062	0.0026237306772465274	FALSE
YNL050C	YNL050C	8.318082054270311	7.336021745641042	-0.9820603086292694	0.002569355799097117	FALSE
YLR346C	CIS1	7.936428101533569	7.312525871078803	-0.6239022304547666	0.002443925538178071	FALSE
YOL116W	MSN1	7.572782950254533	7.29010727432871	-0.2826756759258231	0.0022930105256140365	FALSE
YDR493W	MZM1	8.117375927919323	7.323445466956679	-0.7939304609626436	0.0022832455072911984	FALSE
YJR142W	YJR142W	8.328761007137599	7.336362868235052	-0.9923981389025469	0.002256556505512819	FALSE
YKR104W	YKR104W	8.373980633474105	7.339107705134509	-1.0348729283395954	0.002232385640093426	FALSE
YNL166C	BNI5	8.183573820964636	7.327328664254798	-0.8562451567098375	0.002112838326309152	FALSE
YDR165W	TRM82	7.495871724068645	7.2850639530459445	-0.21080777102270076	0.001959320873372583	FALSE
YLL026W	HSP104	8.551428643183526	7.349678738198892	-1.2017499049846334	0.0019374528273861102	FALSE
YDR380W	ARO10	8.542844471333291	7.349028277305187	-1.1938161940281038	0.001812640649384356	FALSE
YGR189C	CRH1	8.314925015289885	7.335042048483145	-0.9798829668067404	0.0017829788023568938	FALSE
YKR053C	YSR3	8.026784521726713	7.317391150960478	-0.709393370766235	0.0017762621075974039	FALSE
YDR314C	RAD34	7.835926946874831	7.305673284249512	-0.5302536626253191	0.0017454912345664653	FALSE
YCR043C	YCR043C	8.895375555239491	7.3705006742341705	-1.5248748810053208	0.0016979218107051608	FALSE
YDR006C	SOK1	8.430375729636332	7.3420009752426845	-1.088374754393647	0.0016723220561223329	FALSE
YMR306C-A	YMR306C-A	8.01841734194249	7.316497812471089	-0.7019195294714011	0.0013952849017853097	FALSE
YML054C	CYB2	8.660559786634655	7.355692651151769	-1.304867135482886	0.001268758954694249	FALSE
YER020W	GPA2	8.665975405439955	7.355997426627156	-1.3099779788127988	0.0012419109351879953	FALSE
YNR049C	MSO1	8.285566835005113	7.332674104180389	-0.9528927308247246	0.001212772246618421	FALSE
YOR023C	AHC1	8.17529718088011	7.325891026791281	-0.8494061540888289	0.0011820179800006159	FALSE
YLR165C	PUS5	7.691339060614969	7.2961971601146685	-0.39514190050030074	0.0011231549833574661	FALSE
YNL140C	YNL140C	8.405093050685279	7.339871758452755	-1.0652212922325237	0.0010912811359213848	FALSE
YPR199C	ARR1	7.659011418921562	7.294122852953609	-0.36488856596795305	0.0010284194844567551	FALSE
YER004W	FMP52	7.9725102933173115	7.313318338008753	-0.6591919553085583	0.0010269122641251016	FALSE
YKL131W	YKL131W	7.881112958204559	7.307702827380275	-0.5734101308242838	0.0010080850034590583	FALSE
YOR192C	THI72	8.123618377951715	7.322539545215497	-0.8010788327362182	9.950695545652977e-4	FALSE
YPL195W	APL5	8.128303560273737	7.322813200130441	-0.8054903601432963	9.81828993350753e-4	FALSE
YGL089C	MF(ALPHA)2	8.071621546195308	7.319341247521995	-0.7522802986733126	9.807793937897102e-4	FALSE
YLR460C	YLR460C	8.114135918335698	7.321846757157747	-0.7922891611779512	8.829365449463111e-4	FALSE
YKL070W	YKL070W	8.371151089393791	7.337386951405198	-1.0337641379885936	6.848980379974279e-4	FALSE
YJR078W	BNA2	8.369671699704325	7.3372163176531355	-1.0324553820511895	6.04854188358317e-4	FALSE
YOL061W	PRS5	7.933469486852287	7.310407959216765	-0.6230615276355218	5.071833957837057e-4	FALSE
YJR096W	YJR096W	8.334493438926254	7.334790685339871	-0.9997027535863827	3.333501848770126e-4	FALSE
YDR344C	YDR344C	8.410396656481685	7.33934676003626	-1.0710498964454258	2.415183013653177e-4	FALSE
YDR309C	GIC2	8.306536533300985	7.332986367596808	-0.973550165704177	2.4096363253711672e-4	FALSE
YGR232W	NAS6	8.229788475605877	7.328286145770129	-0.9015023298357487	2.403818717766626e-4	FALSE
YMR273C	ZDS1	7.901679170503786	7.3080260971340705	-0.5936530733697154	7.199004851354829e-5	FALSE
YHR161C	YAP1801	8.137749672051472	7.322367269618413	-0.8153824024330589	-4.253081983573992e-5	FALSE
YNL300W	TOS6	7.827500729446978	7.3032664671570675	-0.5242342622899105	-1.4534942515354032e-4	FALSE
YNL008C	ASI3	8.084337231466865	7.318748235230435	-0.7655889962364295	-3.9087337106114006e-4	FALSE
YLR205C	HMX1	8.581968928189015	7.349177831350744	-1.2327910968382714	-4.3357753068296034e-4	FALSE
YOL153C	NA	8.282567223712762	7.330744335082121	-0.951822888630641	-5.333167190819665e-4	FALSE
YNL319W	YNL319W	7.6595863540354925	7.292547357004223	-0.3670389970312691	-5.822824125170101e-4	FALSE
YMR320W	YMR320W	8.217000932830597	7.3266519398960686	-0.8903489929345287	-6.107833602628787e-4	FALSE
YJR115W	YJR115W	8.253338852964875	7.328860894878071	-0.9244779580868041	-6.269680170207792e-4	FALSE
YDR117C	TMA64	8.138870614007745	7.32169839725059	-0.8171722167571547	-7.800436703941926e-4	FALSE
YKL102C	YKL102C	8.566112513617945	7.347595849379584	-1.2185166642383614	-0.0010445975849169287	FALSE
YPR057W	BRR1	8.401921174636524	7.337504635984314	-1.0644165386522095	-0.0010816126287513939	FALSE
YGL031C	RPL24A	7.749119102746943	7.297452625396887	-0.45166647735005583	-0.0011595201013463452	FALSE
YER059W	PCL6	8.034646786420009	7.314886330946445	-0.7197604554735637	-0.001210000893673957	FALSE
YGL079W	KXD1	8.459062191895935	7.34081494914335	-1.1182472427525854	-0.00127030937543271	FALSE
YDL180W	YDL180W	7.521057819682771	7.283326797688575	-0.23773102199419593	-0.0013200961073778217	FALSE
YKL179C	COY1	7.61406036476961	7.2889666645972735	-0.32509370017233685	-0.0013752070293744367	FALSE
YDL079C	MRK1	8.445468583908568	7.339875821872418	-1.1055927620361494	-0.001377036887250327	FALSE
YPR128C	ANT1	8.61451152826202	7.35021583627876	-1.2642956919832589	-0.0013883071648859158	FALSE
YKL023W	YKL023W	8.377872047102379	7.335622326017065	-1.042249721085314	-0.0014912828093507358	FALSE
YMR086C-A	YMR086C-A	8.057481463792868	7.315850464952119	-0.7416309988407495	-0.0016441402501756741	FALSE
YLL062C	MHT1	8.256792464455732	7.328046055955804	-0.9287464084999275	-0.0016532876128314555	FALSE
YGR027C	RPS25A	8.299753460624167	7.330674908097269	-0.9690785525268986	-0.0016551368197585958	FALSE
YFL032W	YFL032W	8.377249031031921	7.335416716554307	-1.041832314477614	-0.0016587421042171258	FALSE
YNR002C	ATO2	8.11768692486926	7.319277033130206	-0.7984098917390536	-0.0019042321070017465	FALSE
YLR119W	SRN2	8.588869706756151	7.348069957952342	-1.2407997488038092	-0.0019640176547337518	FALSE
YKR009C	FOX2	7.958466467988988	7.30934833116901	-0.6491181368199772	-0.002083125917467399	FALSE
YMR250W	GAD1	8.808209878602923	7.361381417014831	-1.4468284615880922	-0.002083776145290095	FALSE
YIL006W	YIA6	8.01335647340973	7.312629697292455	-0.700726776117274	-0.0021629297889509402	FALSE
YOR247W	SRL1	7.644624260653842	7.29004808321477	-0.3545761774390721	-0.0021653577255769108	FALSE
YPR164W	MMS1	8.344810810230978	7.332838520438933	-1.0119722897920456	-0.0022505952850400135	FALSE
YOR285W	RDL1	7.353111253852668	7.27202342164596	-0.08108783220670812	-0.002339323815657046	FALSE
YNL123W	NMA111	6.979334541834941	7.249089735994158	0.26975519415921667	-0.0023849252049954472	FALSE
YGR250C	RIE1	8.586951522123991	7.347448797524142	-1.2395027245998493	-0.0024677187279760204	FALSE
YOL032W	OPI10	8.022155966132722	7.3128593346971105	-0.7092966314356115	-0.0024721261971984987	FALSE
YOR229W	WTM2	8.109286478697406	7.318141419223659	-0.791145059473747	-0.0025254476745351084	FALSE
YPL033C	SRL4	8.556422666767446	7.345381695155841	-1.211040971611605	-0.002665397476851794	FALSE
YCR076C	FUB1	7.945360704032232	7.3078717210456405	-0.6374889829865911	-0.0027572092377434743	FALSE
YCL022C	YCL022C	8.181246762372993	7.322226924685432	-0.8590198376875611	-0.002846404636348332	FALSE
YIR020W-B	NA	7.504149465563083	7.280698545012343	-0.22345092055074023	-0.002912971721882762	FALSE
YPL021W	ECM23	7.986278132123209	7.31018521131422	-0.6760929208089888	-0.002949283151838955	FALSE
YJR051W	OSM1	8.361347116038509	7.333133306949097	-1.0282138090894115	-0.002968403590291935	FALSE
YER177W	BMH1	8.483527943799833	7.340312682664995	-1.1432152611348387	-0.003270727485809033	FALSE
YER096W	SHC1	8.22812733609834	7.324608868184302	-0.9035184679140373	-0.00333517642604253	FALSE
YGL261C	PAU11	8.351311049365721	7.332140269054746	-1.0191707803109749	-0.0033468865049322005	FALSE
YDL048C	STP4	7.530977668405728	7.281894897911173	-0.24908277049455485	-0.003359434299592401	FALSE
YMR182C	RGM1	8.37380080421536	7.333428878330754	-1.0403719258846058	-0.003435429382844468	FALSE
YGR287C	IMA1	8.205544961890942	7.323118978017676	-0.882425983873266	-0.0034422429252565223	FALSE
YML070W	DAK1	8.550937939287262	7.344213961692108	-1.2067239775951544	-0.0034972756005196004	FALSE
YGL144C	ROG1	7.41164917530729	7.27436595542752	-0.13728321987977044	-0.003581338872279183	FALSE
YMR053C	STB2	8.034436342030505	7.312489516034091	-0.7219468259964135	-0.0035939293185478505	FALSE
YOL075C	YOL075C	7.623979608704586	7.287290281339338	-0.3366893273652476	-0.0036589916681455392	FALSE
YBR232C	YBR232C	8.481251374486304	7.339770880926718	-1.1414804935595857	-0.0036731243103975686	FALSE
YEL016C	NPP2	7.948057022121206	7.307104710211539	-0.6409523119096665	-0.0036893281527783373	FALSE
YBL009W	ALK2	8.18706794488555	7.32173445640687	-0.8653334884786803	-0.0036953309594354167	FALSE
YFL027C	GYP8	8.168865317724498	7.320511886467239	-0.8483534312572587	-0.00380326948714238	FALSE
YDR273W	DON1	7.891988472200573	7.303541892068174	-0.5884465801323993	-0.003818808547170427	FALSE
YLR367W	RPS22B	8.245677382044935	7.325168372016897	-0.920509010028038	-0.003850343426382352	FALSE
YOR182C	RPS30B	8.093973328331922	7.315632550354024	-0.7783407779778981	-0.004096621218004692	FALSE
YOL104C	NDJ1	7.7063003717467575	7.291811784461482	-0.41448858728527593	-0.004178371245430412	FALSE
YPR032W	SRO7	8.394117119650343	7.333813711955786	-1.0603034076945566	-0.004294658120790551	FALSE
YPL111W	CAR1	7.320225540326698	7.2680116221582916	-0.05221391816840626	-0.004337378310625084	FALSE
YAL067C	SEO1	8.393271370910748	7.333580377688224	-1.0596909932225236	-0.004476203264540679	FALSE
YGL059W	PKP2	8.008434104202797	7.309980212009686	-0.6984538921931112	-0.0045109955408699776	FALSE
YPR031W	NTO1	8.4126083262822835	7.33461278329452	-1.0779955429877637	-0.004627889255428563	FALSE
YMR031C	EIS1	7.586811415869056	7.284005498978796	-0.30280591689025993	-0.004667792935829418	FALSE
YNL010W	YNL010W	8.398006516871337	7.333564455791417	-1.0644420610799203	-0.0047820801431761595	FALSE
YKR090W	PXL1	7.690338550232715	7.290190515767881	-0.40014803446483427	-0.004822223465373199	FALSE
YDR169C	STB3	7.994416251946086	7.308714370805398	-0.6857018811406883	-0.004918458538825554	TRUE
YER054C	GIP2	8.336788527956084	7.32967865239425	-1.0071098755618344	-0.004919221722683886	FALSE
YJR015W	YJR015W	8.333611180694941	7.329384910910198	-1.004226269784743	-0.005018399475219759	FALSE
YBR291C	CTP1	8.417316290702637	7.334499459810103	-1.0828168308925337	-0.005029503269707192	FALSE
YOR342C	YOR342C	7.9290359192857975	7.30453392859319	-0.6245019906926075	-0.005095359291860113	FALSE
YKL006W	RPL14A	8.61006358722899	7.34606730635362	-1.2639962808753689	-0.0052644689999734595	FALSE
YOR193W	PEX27	7.789787183939823	7.295814068483329	-0.4939731154564937	-0.005288372528796437	FALSE
YER098W	UBP9	7.927492843196237	7.304229615167376	-0.6232632280288612	-0.005305183001151903	FALSE
YBR145W	ADH5	8.176815559365332	7.319261033777968	-0.8575545255873642	-0.005540952400800769	FALSE
YDR020C	DAS2	7.693334061811146	7.289611901782085	-0.40372216002906036	-0.00558426653921007	FALSE
YDR524C	AGE1	8.221263458806131	7.321903937092112	-0.8993595217140191	-0.005619800429052191	FALSE
YBR001C	NTH2	8.389091675712276	7.332164813307179	-1.0569268624050974	-0.005635825493979674	FALSE
YOR234C	RPL33B	8.16027959872293	7.318122050281765	-0.8421575484411647	-0.005667362217651295	FALSE
YER097W	YER097W	8.19144663802643	7.31999966788194	-0.8714469701444907	-0.005698247204326101	FALSE
YLR352W	YLR352W	7.413214355577937	7.272206648794582	-0.14100770678335461	-0.005836488763421244	FALSE
YBR161W	CSH1	7.617928451250068	7.284710138898307	-0.3332183123517609	-0.005868593630727226	FALSE
YOR165W	SEY1	8.26852319320846	7.324488897726842	-0.944034295481619	-0.005928772852332287	FALSE
YCL057W	PRD1	8.32325334796311	7.327760940239137	-0.9954924077239733	-0.006008111936178118	FALSE
YFL025C	BST1	8.232735784114002	7.322176674562935	-0.910559109551067	-0.006049566725560673	FALSE
YIL156W	UBP7	8.249240393129408	7.323165735456623	-0.9260746576727854	-0.0060711597054758926	FALSE
YDR315C	IPK1	8.056929921340073	7.3113497310624025	-0.7455801902776704	-0.006111100633603428	FALSE
YMR075C-A	YMR075C-A	8.685582933752986	7.349710676793776	-1.3358722569592105	-0.0062454989333904365	FALSE
YDR150W	NUM1	8.229198918063167	7.321729481869592	-0.9074694361935753	-0.006280180681936365	FALSE
YGL230C	YGL230C	7.952732682778996	7.304786257388339	-0.647946425390657	-0.006294093396408407	FALSE
YDR131C	YDR131C	8.028109716288645	7.309357818123171	-0.7187518981654737	-0.00633821854823946	FALSE
YBR203W	COS111	8.311347930729694	7.3265774359079625	-0.9847704948217313	-0.006462592269716794	FALSE
YIL036W	CST6	8.57844449046414	7.342914702568855	-1.2355297878952847	-0.0064808886197322835	FALSE
YDL110C	TMA17	8.27081101999292	7.323999120734331	-0.9468118992585888	-0.006558644105767009	FALSE
YML042W	CAT2	8.273110238780149	7.324126926069647	-0.9489833127105012	-0.006571630616619473	FALSE
YOL008W	COQ10	8.134293410429567	7.315610067956873	-0.8186833424726938	-0.006588089527997276	FALSE
YER011W	TIR1	8.27480445841692	7.324136137344995	-0.9506683210719249	-0.006666164279248932	FALSE
YOR005C	DNL4	8.344791406911432	7.328362876063359	-1.0164285308480725	-0.006725051505229729	FALSE
YPR098C	YPR098C	8.414854770822043	7.332637446631702	-1.0822173241903403	-0.006740786152106715	FALSE
YMR075W	RCO1	8.320419594658103	7.326837580744749	-0.9935820139133549	-0.006757947552970656	FALSE
YGL006W	PMC1	8.573179168447693	7.342302406873354	-1.230876761574339	-0.006770764190847878	FALSE
YLR394W	CST9	8.617987988437228	7.344931175994251	-1.2730568124429773	-0.006885847254014088	FALSE
YFR053C	HXK1	8.147571021263023	7.31603938438135	-0.8315316368816728	-0.006971822889099144	FALSE
YML048W	GSF2	7.673957585426432	7.287027229424348	-0.38693035600208425	-0.006982427244551559	FALSE
YNL095C	YNL095C	8.36492533850846	7.329108013127322	-1.0358173253811378	-0.007212808594676545	FALSE
YLR084C	RAX2	8.27562413350605	7.323492047094688	-0.9521320864113614	-0.00736044704263783	FALSE
YPL150W	YPL150W	8.161338176676152	7.316456838982002	-0.84488133769415	-0.00739739516256499	FALSE
YNL074C	MLF3	8.448804843524137	7.334035174156664	-1.1147696693674725	-0.007421979276127644	FALSE
YBR298C	MAL31	8.375845334485048	7.32952006855634	-1.046325265928708	-0.00746943524247623	FALSE
YKL096W	CWP1	7.931240761126044	7.302266640585379	-0.6289741205406649	-0.007497660006997364	FALSE
YDR386W	MUS81	8.354019131027982	7.3281550063601735	-1.0258641246678089	-0.0074979776186721026	FALSE
YIL087C	AIM19	8.371776972205954	7.329193836014891	-1.0425831361910625	-0.0075465430641115105	FALSE
YDR278C	YDR278C	8.116434827216883	7.3135220418479845	-0.8029127853688989	-0.007582551633999124	FALSE
YOR031W	NA	7.757221576706429	7.291519995184653	-0.46570158152177576	-0.007588302429955007	FALSE
YOL159C	CSS3	7.75288025351107	7.291166744701269	-0.461713508809801	-0.007675713528723982	FALSE
YPL056C	LCL1	8.056139439216468	7.309714743387315	-0.7464246958291527	-0.007697683416489021	FALSE
YOR034C	AKR2	7.906788415902795	7.3004719302571415	-0.6063164856456531	-0.007795039656542713	FALSE
YDR096W	GIS1	8.340571505764666	7.326990759505054	-1.0135807462596125	-0.007838763914959301	TRUE
YLR375W	STP3	8.266509865004835	7.322439479255862	-0.9440703857489732	-0.007854905885533725	FALSE
YNL035C	YNL035C	7.724235217830574	7.2892120153273146	-0.43502320250325965	-0.007876374312323797	FALSE
YKR093W	PTR2	8.15502667316797	7.315557756105064	-0.8394689170629066	-0.007909995362884281	FALSE
YHL029C	OCA5	8.438603391635967	7.332908574849551	-1.105694816786416	-0.007923896298581035	FALSE
YLR343W	GAS2	8.30545830617555	7.324752547427451	-0.9807057587480994	-0.007926831681585256	FALSE
YEL013W	VAC8	9.539236752348305	7.4002137310384315	-2.1390230213098738	-0.008015633206848172	FALSE
YDR261C	EXG2	8.087971381411101	7.31119942885086	-0.7767719525602415	-0.008162215632278702	FALSE
YDR124W	YDR124W	8.39698919997572	7.330003628621955	-1.0669855713537642	-0.008280612273702026	FALSE
YKL202W	YKL202W	8.45525802656536	7.333488398093068	-1.1217696284722924	-0.008363913712248205	FALSE
YGR015C	YGR015C	7.644022375734131	7.283803372267853	-0.3602190034662778	-0.008373212463116175	FALSE
YPL138C	SPP1	8.646686808981324	7.345171238546362	-1.3015155704349617	-0.008403146789285998	FALSE
YKR103W	NFT1	8.53471971304814	7.338277685763632	-1.1964420272845082	-0.00844043420302576	FALSE
YBR053C	YBR053C	8.74833585852941	7.351304243623079	-1.3970316149063313	-0.008494585174273261	FALSE
YBR016W	YBR016W	8.33829729032437	7.32614951410021	-1.0121477762241593	-0.008540748544706211	FALSE
YOL141W	PPM2	8.114886146035808	7.31245887655223	-0.8024272694835775	-0.008550883987441082	FALSE
YHL031C	GOS1	7.790852994251565	7.2926018270511594	-0.4982511672004053	-0.008565878477022615	FALSE
YKL110C	KTI12	8.412793465941665	7.330662786281507	-1.0821306796601577	-0.008589223229755305	FALSE
YNL236W	SIN4	7.906218450640998	7.299588135524566	-0.6066303151164325	-0.0086439327686616	FALSE
YBR151W	APD1	8.005303318456178	7.305614135871853	-0.6996891825843257	-0.008685359124998016	FALSE
YMR030W	RSF1	7.987704291705982	7.3044614753824755	-0.6832428163235065	-0.008760349459320693	FALSE
YHR136C	SPL2	8.441567288494404	7.3321629336648195	-1.1094043548295849	-0.008851030655198322	FALSE
YBR213W	MET8	8.672046645128615	7.346269608384872	-1.3257770367437436	-0.008857677514024331	FALSE
YGR121C	MEP1	7.826144865727716	7.294392565684215	-0.5317523000435012	-0.00893622506451397	FALSE
YBR295W	PCA1	8.25027445572556	7.320328579139367	-0.929945876586193	-0.008971636478695366	FALSE
YML032C	RAD52	8.3201959642769	7.324404415025631	-0.995791549251269	-0.009177419345088644	FALSE
YOL027C	MDM38	8.435090172766122	7.331340890069173	-1.103749282696949	-0.009276450368724376	FALSE
YEL025C	YEL025C	8.171565695681357	7.315142289018285	-0.8564234066630725	-0.009338223621599084	FALSE
YLR385C	SWC7	8.198173802476152	7.316589733118155	-0.8815840693579968	-0.009520117494917102	FALSE
YJL037W	IRC18	8.119350652185863	7.311760377425328	-0.8075902747605355	-0.009522765563456659	FALSE
YDL001W	RMD1	7.992569857679574	7.303914939791103	-0.6886549178884707	-0.009604826255715793	FALSE
YHL002W	HSE1	8.04125480726241	7.306872427798202	-0.7343823794642086	-0.009628543852226557	FALSE
YBL083C	YBL083C	8.226133528537837	7.318162773094186	-0.9079707554436505	-0.009659181418030904	FALSE
YKR040C	YKR040C	8.078139439535164	7.309087399791006	-0.7690520397441576	-0.009672189221888061	FALSE
YGR125W	YGR125W	8.475500168534886	7.333369686037431	-1.1421304824974552	-0.00972214614503919	TRUE
YOR131C	YOR131C	8.36503664955458	7.326589312617034	-1.0384473369375469	-0.009738325197356623	FALSE
YBR184W	YBR184W	8.457993090275036	7.332189073982268	-1.1258040162927676	-0.009830718478309741	FALSE
YMR247C	RKR1	8.091749554923021	7.3096512303223085	-0.7820983246007129	-0.009941769274507628	FALSE
YDR534C	FIT1	8.774383835548676	7.351188323456419	-1.4231955120922573	-0.010205543966173458	FALSE
YGR126W	YGR126W	8.506428237754209	7.334751266079644	-1.1716769716745645	-0.010234435441409673	TRUE
YGR207C	CIR1	8.305447173513473	7.322416175750032	-0.983030997763441	-0.010262521654394341	FALSE
YJL101C	GSH1	8.542270371776414	7.3368495499356845	-1.2054208218407299	-0.01033093193756951	FALSE
YOR082C	YOR082C	8.373913570485348	7.326495098032277	-1.0474184724530708	-0.01037611488383039	FALSE
YML013C-A	NA	8.139505588391255	7.312130084412015	-0.8273755039792405	-0.010387238939915555	FALSE
YKL048C	ELM1	8.454146662848792	7.331257752289456	-1.122888910559336	-0.010526505553231758	FALSE
YBL069W	AST1	8.2642965120817	7.319624667189836	-0.9446718448918636	-0.010534184071094188	FALSE
YPR150W	YPR150W	8.060616139245033	7.307052880801653	-0.7535632584433802	-0.010633675139085419	FALSE
YLR361C	DCR2	8.33167784669689	7.323624706067047	-1.0080531406298423	-0.010660217297370878	FALSE
YMR140W	SIP5	8.391774570081497	7.327175011914545	-1.0645995581669512	-0.010789912970833093	FALSE
YLR282C	YLR282C	8.185307609366774	7.314369494224609	-0.8709381151421649	-0.01095249962115652	FALSE
YOR275C	RIM20	8.259954460487776	7.3189253024985135	-0.9410291579892629	-0.010967664774574892	FALSE
YBR266C	SLM6	7.77158490707587	7.288958052450354	-0.4826268546255159	-0.011029778600167184	FALSE
YOR343C	YOR343C	8.044325250021199	7.305636984745926	-0.7386882652752726	-0.011052004376769453	FALSE
YFR047C	BNA6	8.833363591972969	7.353900921501068	-1.479462670471901	-0.01110455036721536	FALSE
YDR015C	YDR015C	8.24923212968975	7.318081899746488	-0.9311502299432615	-0.011154489406816737	FALSE
YJR088C	EMC2	8.525449124428317	7.334987443160183	-1.1904616812681335	-0.011162995603577919	FALSE
YPL106C	SSE1	8.472899170558689	7.33171159414747	-1.1411875764112187	-0.01122096684733176	FALSE
YPL123C	RNY1	7.629915972006896	7.279930097865138	-0.3499858741417583	-0.011382686241639739	FALSE
YNL314W	DAL82	8.238601655174318	7.317105543764833	-0.9214961114094846	-0.011479892055543672	FALSE
YER179W	DMC1	8.30080176931057	7.32083512520931	-0.9799666441012604	-0.011559112517959491	FALSE
YLR137W	RKM5	8.086078176442012	7.307641010758524	-0.7784371656834876	-0.011604703990456322	FALSE
YJR037W	YJR037W	8.133748707235025	7.3105563265381965	-0.8231923806968284	-0.011608476239936216	FALSE
YGR086C	PIL1	8.509375423248548	7.3335320393736945	-1.1758433838748532	-0.011634132004797237	FALSE
YIR013C	GAT4	7.4719411072938655	7.2699717243512225	-0.201969382942643	-0.011667524998975942	FALSE
YPL134C	ODC1	8.538051150476578	7.33519669321645	-1.2028544572601279	-0.011725426138413653	FALSE
YKL142W	MRP8	8.238748848814613	7.316830259418629	-0.9219185893959834	-0.0117641897520544	FALSE
YOL030W	GAS5	7.6558710065360245	7.281106835817492	-0.3747641707185325	-0.011795295614138723	FALSE
YBR205W	KTR3	8.228181803395277	7.316133128136476	-0.9120486752588004	-0.011814251759458827	FALSE
YGL015C	YGL015C	7.783093029728584	7.288837620151012	-0.49425540957757175	-0.011854906704542145	FALSE
YER010C	YER010C	8.294476604624654	7.320147808943289	-0.9743287956813651	-0.011859109569994253	FALSE
YOR123C	LEO1	7.971693569084557	7.300311977006244	-0.6713815920783137	-0.011929436919944969	FALSE
YBL061C	SKT5	8.170324316306704	7.3124139903970145	-0.8579103259096899	-0.011990506817576296	FALSE
YDR313C	PIB1	8.156934740835883	7.31156028357536	-0.8453744572605233	-0.012024307738832896	FALSE
YER184C	TOG1	8.071941308683712	7.306230792018797	-0.7657105166649147	-0.012149256651864171	FALSE
YGL005C	COG7	7.487428756529408	7.270429885998225	-0.21699887053118339	-0.012157744054497321	FALSE
YFR026C	ULI1	8.153192117620009	7.311192740905787	-0.841999376714222	-0.01216267220448497	FALSE
YLR353W	BUD8	7.7848044318726926	7.288548750455035	-0.49625568141765797	-0.012248573503233828	FALSE
YGR154C	GTO1	7.746823829748452	7.2862208262849775	-0.4606030034634747	-0.01225076898605959	FALSE
YIL034C	CAP2	8.395336722273504	7.325881637705958	-1.0694550845675455	-0.012301414304265457	FALSE
YAR028W	YAR028W	7.461751207487127	7.268477365853431	-0.19327384163369565	-0.012537908599712821	FALSE
YPR062W	FCY1	8.021210517416078	7.302694707489558	-0.7185158099265196	-0.0125788591882392	FALSE
YOR299W	BUD7	8.20202524872082	7.313602448223163	-0.8884228004976578	-0.012743244333363712	FALSE
YJL144W	YJL144W	8.009170545295467	7.301771038972379	-0.707399506323088	-0.012765264287035727	FALSE
YGL219C	MDM34	7.156905430818103	7.24953531472592	0.09262988390781679	-0.012812836819026785	FALSE
YML050W	AIM32	7.99893140307181	7.301015631555252	-0.6979157715165583	-0.01289368146518921	FALSE
YHR016C	YSC84	8.017594397294564	7.30215584650247	-0.7154385507920944	-0.012896288343479334	FALSE
YJL042W	MHP1	8.05168919270872	7.304241423710515	-0.7474477689982049	-0.012898493828309654	FALSE
YPR043W	RPL43A	9.197539188809445	7.374360491543845	-1.8231786972656003	-0.01294514370735822	FALSE
YLR241W	CSC1	7.53021054258965	7.272188106711481	-0.25802243587816864	-0.013019250822281059	FALSE
YOL013W-A	YOL013W-A	8.306431656114249	7.31968203285531	-0.9867496232589392	-0.013056948991664541	FALSE
YMR039C	SUB1	7.646427014840765	7.279250653120897	-0.367176361719868	-0.01307317883207304	FALSE
YBR148W	YSW1	8.313044378012352	7.3200624068853735	-0.9929819711269783	-0.013081502639387566	FALSE
YPL015C	HST2	8.117040176254962	7.3079608581158055	-0.8090793181391565	-0.013180803699613719	FALSE
YOR024W	YOR024W	8.103379565181072	7.306930752847814	-0.7964488123332583	-0.013374406298276575	FALSE
YOR129C	AFI1	8.369971328976398	7.323251232381535	-1.0467200965948624	-0.013378578775343541	FALSE
YMR233W	TRI1	7.372744582857877	7.262156379218238	-0.1105882036396384	-0.013408606174801996	FALSE
YDR317W	HIM1	8.64587234871967	7.340048754120548	-1.305823594599123	-0.013475758030127238	FALSE
YBL103C	RTG3	8.182223596589756	7.311588601801776	-0.8706349947879799	-0.01354454361647317	FALSE
YGL029W	CGR1	8.074616972964142	7.304984415554976	-0.7696325574091656	-0.013559476467984943	FALSE
YGR142W	BTN2	8.306402704741622	7.31902543969186	-0.9873772650497621	-0.013711769328089929	FALSE
YDR085C	AFR1	8.280984062771871	7.317351897903402	-0.9636321648684696	-0.013828809599639058	FALSE
YKR092C	SRP40	7.583514598011943	7.274633228040347	-0.308881369971596	-0.013838184403232034	FALSE
YFR023W	PES4	7.968733304426256	7.298189630642428	-0.6705436737838282	-0.013870512528360912	FALSE
YGR023W	MTL1	8.242773434035803	7.314860686971917	-0.9279127470638855	-0.013980206245980398	FALSE
YOR089C	VPS21	7.847550461595903	7.2903682213536385	-0.5571822402422644	-0.014271333458680147	FALSE
YMR022W	UBC7	8.187638009208944	7.311158082936128	-0.8764799262728165	-0.014306612116635975	FALSE
YIR017C	MET28	8.284056843058027	7.317011621511773	-0.9670452215462539	-0.014357246601194085	FALSE
YDR497C	ITR1	8.091984687754017	7.305249782259992	-0.7867349054940256	-0.014357615612254016	FALSE
YDR492W	IZH1	7.927779611679652	7.295185437424911	-0.6325941742547405	-0.014366920909889558	FALSE
YHR003C	TCD1	8.064866316519634	7.303503544259423	-0.7613627722602105	-0.014443269777829393	FALSE
YPR119W	CLB2	7.908205920956775	7.293847627855233	-0.6143582931015423	-0.014506142477189954	FALSE
YPL265W	DIP5	7.596688639056362	7.27474202390534	-0.3219466151510222	-0.014536096264555098	FALSE
YNL072W	RNH201	7.593129907932207	7.274490988865849	-0.3186389190663581	-0.014569213667076752	FALSE
YER085C	YER085C	7.535926925197936	7.270922770008992	-0.2650041551889437	-0.014634628184362342	FALSE
YBR125C	PTC4	7.598614552895293	7.274722376591791	-0.3238921763035014	-0.014673676228293964	FALSE
YJL106W	IME2	7.682441109751453	7.2798254459535245	-0.40261566379792857	-0.01470369631560331	FALSE
YPR097W	YPR097W	8.607514547284724	7.336420851084147	-1.2710936962005777	-0.014754834713418319	FALSE
YOR045W	TOM6	7.643010748230515	7.2773520931577425	-0.36565865507277273	-0.014762544922189313	FALSE
YGL124C	MON1	7.991468942660447	7.298660240293803	-0.6928087023666443	-0.01479211161266658	FALSE
YPL074W	YTA6	8.119528106076789	7.3064039017140585	-0.8131242043627305	-0.014890107600737501	FALSE
YDL243C	AAD4	8.037906824459602	7.301357808882618	-0.7365490155769843	-0.01493815022947853	FALSE
YFL054C	AQY3	8.388442662247744	7.322813937972595	-1.0656287242751494	-0.01494695871947549	FALSE
YML063W	RPS1B	8.27681878316936	7.315837212727131	-0.960981570442228	-0.015088435358204144	FALSE
YLR082C	SRL2	8.30348301683999	7.317458638649577	-0.9860243781904137	-0.015099784318262088	FALSE
YGL121C	GPG1	8.27387754302968	7.315635609325755	-0.9582419337039259	-0.015109932963824235	FALSE
YER007W	PAC2	8.326122306637307	7.318781126560077	-1.0073411800772307	-0.015163605281117043	FALSE
YOR268C	YOR268C	8.397703114951975	7.32307729812549	-1.0746258168264848	-0.015250659100284558	FALSE
YMR294W	JNM1	8.783413737129068	7.346492810963258	-1.4369209261658105	-0.01545399927682034	FALSE
YML100W-A	YML100W-A	8.21627313990028	7.311718037887189	-0.9045551020130915	-0.015500119227435327	FALSE
YOR270C	VPH1	8.40391475792544	7.322997029257463	-1.080917728667977	-0.01571129572053831	FALSE
YML012W	ERV25	7.747769705782096	7.28273993030668	-0.4650297754754158	-0.015789585347472546	FALSE
YPL239W	YAR1	7.930269345266691	7.293911217195996	-0.6363581280706949	-0.015793599091104227	FALSE
YLL028W	TPO1	8.105870502073522	7.304655665603484	-0.801214836470038	-0.015802025178884627	FALSE
YDR423C	CAD1	7.9375772338134	7.294259315990929	-0.643317917822471	-0.01589299625688767	FALSE
YKL157W	APE2	8.617716644725357	7.3357566063078234	-1.2819600384175338	-0.016043801304577165	FALSE
YER188W	YER188W	8.089892878227513	7.303424174735024	-0.7864687034924884	-0.0160551319234985	FALSE
YGR170W	PSD2	8.250990441945328	7.313254454453013	-0.9377359874923155	-0.01608960432702844	FALSE
YJL084C	ALY2	8.20609527116749	7.310504401139921	-0.8955908700275685	-0.016090517796190085	FALSE
YDR435C	PPM1	8.246859050006156	7.312971487993723	-0.9338875620124334	-0.016119586467646663	FALSE
YCL014W	BUD3	8.131422835371104	7.305870929921414	-0.8255519054496903	-0.016151448918861	FALSE
YIL099W	SGA1	8.195883430965301	7.309804321384265	-0.8860791095810363	-0.01616527914246646	FALSE
YMR307W	GAS1	8.126773307926939	7.305567540879204	-0.8212057670477355	-0.01617012579870014	FALSE
YOR086C	TCB1	7.983816395397886	7.296697800008599	-0.6871185953892871	-0.016285950883049516	FALSE
YDL211C	YDL211C	8.134935724111463	7.305931422975781	-0.829004301135682	-0.016306066359367044	FALSE
YIL164C	NIT1	8.253544782303141	7.313164143380962	-0.9403806389221794	-0.01633632952404973	FALSE
YIL141W	YIL141W	7.80922131082469	7.285951364430347	-0.5232699463943433	-0.0163411184420843	FALSE
YMR264W	CUE1	7.143197764549512	7.2451608584058995	0.10196309385638713	-0.016347909061575905	FALSE
YMR156C	TPP1	7.791012467842529	7.284793177392583	-0.5062192904499465	-0.016384293444326126	FALSE
YNL333W	SNZ2	8.518832699124314	7.329281191879979	-1.1895515072443343	-0.016464092429249177	FALSE
YMR110C	HFD1	8.237561908947498	7.312055229004433	-0.9255066799430649	-0.01646653832487388	FALSE
YHL030W	ECM29	8.317692371497907	7.316954912570938	-1.0007374589269693	-0.01647361518478352	FALSE
YCL055W	KAR4	8.396311595180023	7.321722693020925	-1.074588902159098	-0.01652005498563014	FALSE
YHR049W	FSH1	8.08718658855409	7.302779366112669	-0.7844072224414207	-0.016534221858486298	FALSE
YHL028W	WSC4	7.952476522518188	7.294416015353361	-0.6580605071648264	-0.016648649548757888	FALSE
YDR502C	SAM2	7.882421388168368	7.290019700065505	-0.5924016881028624	-0.016755163555626673	FALSE
YOR379C	YOR379C	8.086354523355414	7.302078869327756	-0.7842756540276579	-0.017183767426358187	FALSE
YMR252C	YMR252C	8.364284468803001	7.319074505844331	-1.04520996295867	-0.01720707244877495	FALSE
YDR320C	SWA2	8.155791151971929	7.3062789375982025	-0.8495122143737266	-0.017235626457901887	TRUE
YER135C	YER135C	7.878363829802156	7.289264510338624	-0.5890993194635321	-0.01726189013646451	FALSE
YOR172W	YRM1	8.35866272654483	7.318638244996912	-1.0400244815479187	-0.017299087904842025	FALSE
YHR206W	SKN7	8.31406628155085	7.315886595177945	-0.9981796863729056	-0.01731989024720093	FALSE
YAL034C	FUN19	8.230939413831155	7.310743345343457	-0.920196068487698	-0.017372895848513537	FALSE
YNL004W	HRB1	6.890553046108781	7.228652762367734	0.3380997162589523	-0.01738539545977158	FALSE
YHR200W	RPN10	8.471811412290837	7.3254787816111495	-1.1463326306796873	-0.017387170892295245	FALSE
YMR265C	YMR265C	8.285984839799172	7.314044815825541	-0.9719400239736302	-0.017442112483394112	FALSE
YML026C	RPS18B	8.034498068855418	7.2986379145053615	-0.7358601543500569	-0.01744931066748734	FALSE
YJL155C	FBP26	8.374641254785823	7.3194408442721235	-1.0552004105136996	-0.017474928133782264	FALSE
YPL003W	ULA1	8.290414782715876	7.314274137948939	-0.9761406447669376	-0.01748405634178596	FALSE
YPL177C	CUP9	8.277670743748143	7.313488856542031	-0.9641818872061121	-0.017488961046884022	FALSE
YLR251W	SYM1	8.125065025907343	7.303930352284447	-0.8211346736228959	-0.017702708350459062	FALSE
YPR059C	YPR059C	8.2847708004041	7.313261112516304	-0.9715096878877967	-0.018151474521281408	FALSE
YNL255C	GIS2	8.01363458927626	7.296623063125627	-0.7170115261506327	-0.01818659428212932	FALSE
YHR180W	YHR180W	8.9928467164292	7.356226775381586	-1.6366199410476145	-0.018544588993188782	FALSE
YJR020W	YJR020W	7.9840089829357535	7.2942694878522945	-0.689739495083459	-0.018726056068862462	FALSE
YML005W	TRM12	8.355079129142277	7.316975295955129	-1.0381038331871482	-0.01874259663192568	FALSE
YOR273C	TPO4	8.277366253967772	7.312193373409528	-0.965172880558244	-0.01876579885578522	FALSE
YPR188C	MLC2	8.11616258281049	7.302220646894266	-0.8139419359162243	-0.018867275798143623	FALSE
YLR292C	SEC72	8.141380179112746	7.303738528392481	-0.8376416507202649	-0.01889358485676418	FALSE
YLR313C	SPH1	8.261697291159729	7.310996961960101	-0.9507003291996279	-0.019002726930446023	FALSE
YER158C	YER158C	8.013508655508966	7.295759380931735	-0.7177492745772307	-0.019042564966489373	FALSE
YKL151C	NNR2	8.37463797245168	7.317856099608981	-1.0567818728426985	-0.01905947180435774	FALSE
YJL141C	YAK1	8.090851312096794	7.300471061472691	-0.7903802506241027	-0.019066934543555014	FALSE
YDR312W	SSF2	7.729239453180255	7.278242112192538	-0.45099734098771727	-0.01915271002213892	FALSE
YNR069C	BSC5	8.155370213640138	7.304295059991379	-0.8510751536487593	-0.01919372805541908	FALSE
YCR027C	RHB1	8.189732537246961	7.306384166940902	-0.8833483703060585	-0.019208785792671712	FALSE
YML117W-A	NA	8.589640444536503	7.3308072952010015	-1.2588331493355014	-0.01927387626042787	FALSE
YML100W	TSL1	7.804360674079871	7.282654144195249	-0.5217065298846224	-0.019340699311733545	TRUE
YJR009C	TDH2	8.279603966942576	7.311738549874342	-0.9678654170682339	-0.01935764795055217	FALSE
YLR181C	VTA1	7.828193016893951	7.28407505784538	-0.5441179590485712	-0.0193791507128811	FALSE
YDL052C	SLC1	8.191057217693398	7.306289244108537	-0.8847679735848608	-0.01938482496188776	FALSE
YNL241C	ZWF1	8.202077279147023	7.306919386329959	-0.895157892817064	-0.01942949229124391	FALSE
YKR043C	SHB17	8.420881133976176	7.3202539788620795	-1.100627155114096	-0.01949327612999774	FALSE
YMR029C	FAR8	8.254963397628721	7.310031692887449	-0.944931704741272	-0.019555648423388305	FALSE
YHL008C	YHL008C	7.996846304285232	7.294225596997383	-0.7026207072878492	-0.019556035739112687	FALSE
YPR027C	YPR027C	8.616328006927745	7.332032659992535	-1.2842953469352096	-0.019682714877322205	FALSE
YOR246C	ENV9	8.529621884180438	7.326658663450478	-1.20296322072996	-0.01974729277529441	FALSE
YPL136W	YPL136W	7.916769088098395	7.289014349267979	-0.6277547388304159	-0.019863783564272097	FALSE
YFL034C-A	RPL22B	7.94782100222196	7.290915115781328	-0.6569058864406321	-0.019864469988251088	FALSE
YFL019C	YFL019C	8.22252226075903	7.307692479610762	-0.914829781148268	-0.019908340201089558	FALSE
YEL028W	YEL028W	8.274668580543377	7.310847114222058	-0.9638214663213187	-0.019946866968838073	FALSE
YLR011W	LOT6	8.235520960723832	7.308427732076515	-0.9270932286473172	-0.01996905851289199	FALSE
YOL155C	HPF1	8.144850188915806	7.302870277063159	-0.841979911852647	-0.019974321004456286	FALSE
YMR119W	ASI1	8.202340200314376	7.306291948719245	-0.8960482515951309	-0.02007302978629877	FALSE
YJR031C	GEA1	8.245902634120108	7.308954792697597	-0.9369478414225112	-0.020077715976536403	FALSE
YJR118C	ILM1	8.260590215709678	7.3097257077280995	-0.9508645079815787	-0.020206189790296314	FALSE
YDR277C	MTH1	8.082439586209189	7.298745018018587	-0.7836945681906018	-0.02027788894925653	FALSE
YBR022W	POA1	8.592020345219785	7.329930682272239	-1.2620896629475462	-0.0202962215626199	FALSE
YPL089C	RLM1	8.559360248443575	7.327857574874016	-1.2315026735695591	-0.020369399529716503	FALSE
YJR087W	YJR087W	8.448486173474361	7.321037346494985	-1.1274488269793759	-0.02040029329044213	FALSE
YOR300W	YOR300W	7.715191680176133	7.275983858550887	-0.43920782162524574	-0.020550753271111333	FALSE
YMR230W	RPS10B	8.234626460268315	7.30775743745058	-0.9268690228177343	-0.020584578720997726	FALSE
YLR381W	CTF3	8.280718331152345	7.310520462535905	-0.9701978686164399	-0.020643972985753933	FALSE
YBL036C	YBL036C	7.863143741732187	7.2848393547335	-0.5783043869986866	-0.020755049052048058	FALSE
YJR120W	YJR120W	8.079109470907959	7.29799552983044	-0.7811139410775185	-0.020823458709187115	FALSE
YNR062C	YNR062C	7.888576063981379	7.286236900049028	-0.602339163932351	-0.020914842960484847	FALSE
YPR017C	DSS4	8.219653336845074	7.306425762832438	-0.9132275740126357	-0.02099937944206598	FALSE
YNL097C	PHO23	8.675667728843008	7.334345641227366	-1.3413220876156418	-0.02100338044722605	FALSE
YNR018W	RCF2	7.429467999025506	7.258022998825289	-0.17144500020021702	-0.0210154248188692	FALSE
YGR004W	PEX31	8.219326113692656	7.306250564491297	-0.9130755492013591	-0.02115454038963893	FALSE
YJR040W	GEF1	8.115121770496717	7.29967050036357	-0.8154512701331473	-0.021353688556314587	FALSE
YPR158W	CUR1	8.215388942001388	7.305567584299079	-0.9098213577023087	-0.021596429271113493	FALSE
YBR137W	YBR137W	8.170567363113246	7.302688200435287	-0.8678791626779594	-0.021731179664215894	FALSE
YOR161C	PNS1	8.10699518343091	7.298768564671595	-0.8082266187593161	-0.021757995574410494	FALSE
YNL332W	THI12	7.557736226733485	7.265083461290861	-0.2926527654426234	-0.021809421739299673	FALSE
YKL093W	MBR1	8.552419909590911	7.3259620483314105	-1.226457861259501	-0.021839936886633105	FALSE
YDL203C	ACK1	8.357959283927755	7.313941241771624	-1.0440180421561314	-0.02195301607120914	FALSE
YAR044W	NA	7.89076442389089	7.285234233499064	-0.6055301903918267	-0.022051512952597996	FALSE
YNL027W	CRZ1	7.423264454264359	7.256546607964391	-0.1667178462999681	-0.022111943818696744	FALSE
YJR080C	AIM24	8.441347385129198	7.318852638750286	-1.1224947463789121	-0.02214785986523271	FALSE
YLR386W	VAC14	7.726694223257562	7.275040690047342	-0.4516535332102203	-0.022198275916624155	FALSE
YKR035C	OPI8	8.135148431497818	7.299991521496172	-0.835156910001646	-0.02225899290026412	FALSE
YMR121C	RPL15B	7.686540786597917	7.272498662485145	-0.41404212411277275	-0.022281522040212387	FALSE
YDR220C	YDR220C	8.061495534294892	7.29540873515006	-0.7660867991448317	-0.022331670234353673	FALSE
YDL168W	SFA1	8.288096091811886	7.309196445848532	-0.9788996459633532	-0.022419764227866068	FALSE
YBR175W	SWD3	8.776558970944098	7.339102715794387	-1.4374562551497112	-0.02242434527192927	FALSE
YOR386W	PHR1	7.876491921238106	7.28395832929979	-0.5925335919383157	-0.02245344551894224	FALSE
YDL086W	YDL086W	8.346152725947093	7.312663810607819	-1.033488915339274	-0.022507476848623753	FALSE
YDR214W	AHA1	8.180966346347143	7.302302280600484	-0.8786640657466585	-0.022753877545506285	FALSE
YKL120W	OAC1	8.918832570130295	7.347468659573048	-1.5713639105572472	-0.022770474829562737	FALSE
YMR187C	YMR187C	7.785104150873872	7.278031118864816	-0.507073032009056	-0.02278455828008319	FALSE
YGR032W	GSC2	8.39945048026494	7.315648192206651	-1.0838022880582896	-0.022786764313714514	FALSE
YKR020W	VPS51	8.426624611406586	7.317279807836419	-1.109344803570167	-0.02281914695706444	FALSE
YDR540C	IRC4	8.356434066428275	7.312904883326274	-1.0435291831020006	-0.02289597836445978	FALSE
YNL173C	MDG1	7.836845896380474	7.281025008481731	-0.5558208878987427	-0.022959056079947082	FALSE
YMR319C	FET4	8.337109934477756	7.311544255312768	-1.0255656791649876	-0.023073300018415566	FALSE
YER153C	PET122	8.167754190618922	7.30113524860179	-0.8666189420171317	-0.023111867878752967	FALSE
YDR368W	YPR1	8.1438312737098	7.2996524965108485	-0.8441787771989517	-0.023129708645861946	FALSE
YOR271C	FSF1	8.16976210520755	7.301239760593304	-0.868522344614246	-0.023130309824225925	FALSE
YFR016C	YFR016C	8.23569666713715	7.305269226910604	-0.9304274402265458	-0.023138322998643268	FALSE
YDR275W	BSC2	8.569403894732693	7.3256952538587266	-1.2437086408739662	-0.023146739659831717	FALSE
YNR064C	YNR064C	8.374070288109177	7.313701626119377	-1.0603686619898003	-0.02317918334478808	FALSE
YOL119C	MCH4	8.305909591161747	7.309462553163197	-0.99644703799855	-0.023244460221754082	FALSE
YIL155C	GUT2	7.901002519745835	7.284662307575221	-0.6163402121706136	-0.023250365041396215	FALSE
YKL121W	DGR2	8.48802332416416	7.32055981066339	-1.1674635135007705	-0.02329887250807605	FALSE
YOR328W	PDR10	8.263938077605264	7.30683634880947	-0.9571017287957941	-0.0233005538435469	FALSE
YGR268C	HUA1	7.722041818583111	7.273562401007802	-0.4484794175753084	-0.023391676607617207	FALSE
YDR424C	DYN2	8.383985673176355	7.313999732703711	-1.0699859404726437	-0.0234882418448894	FALSE
YMR020W	FMS1	8.805880791770226	7.339828802127879	-1.4660519896423478	-0.02349377022691357	FALSE
YDR036C	EHD3	8.488333849139627	7.320311702447965	-1.168022146691662	-0.02356599561013173	FALSE
YHR041C	SRB2	8.528718723429947	7.322743159378124	-1.2059755640518226	-0.0236074921197309	FALSE
YOR088W	NA	7.763290107827401	7.275806109062782	-0.4874839987646187	-0.023673792900573254	FALSE
YOR317W	FAA1	8.277567990438234	7.307283997948447	-0.9702839924897866	-0.023687527578013956	FALSE
YBR083W	TEC1	8.381590940415677	7.313626535497422	-1.0679644049182553	-0.023714798440755303	FALSE
YJR103W	URA8	7.6398976937188285	7.268193845163078	-0.3717038485557502	-0.023730166129024788	FALSE
YNL128W	TEP1	8.228971205134568	7.304228276969099	-0.9247429281654691	-0.02376744166208855	FALSE
YMR316C-B	YMR316C-B	8.107244488119827	7.29658594444062	-0.8106585436792066	-0.023955881889502706	FALSE
YOR279C	RFM1	7.713290812182634	7.272431037763756	-0.440859774418878	-0.023987175081506606	FALSE
YDR239C	YDR239C	8.577632822724059	7.325296599414222	-1.252336223309837	-0.024049289588459644	FALSE
YIR036C	IRC24	7.957157562439834	7.287291371141541	-0.6698661912982926	-0.024059935578320868	FALSE
YBR041W	FAT1	8.25391732192051	7.305400902334545	-0.9485164195859639	-0.024122382901676787	FALSE
YPR200C	ARR2	7.894475794753111	7.283356661933599	-0.6111191328195122	-0.024156348995203025	FALSE
YDR370C	DXO1	8.644818275638574	7.329264713524361	-1.3155535621142134	-0.024195252835409242	FALSE
YDR346C	SVF1	8.089747524256211	7.295230508505539	-0.7945170157506718	-0.024239897454154224	FALSE
YOL111C	MDY2	8.113761568189377	7.296681541804422	-0.8170800263849545	-0.024259355610070088	FALSE
YER067W	RGI1	8.040349303609084	7.292150083608291	-0.7481992200007923	-0.02429543984739624	FALSE
YDR539W	FDC1	8.606430282566107	7.3267876985898335	-1.2796425839762735	-0.02432159264262168	FALSE
YML116W	ATR1	7.750524330460783	7.274353839594324	-0.47617049086645835	-0.024344354524083123	FALSE
YNR067C	DSE4	7.946406128415383	7.286309465585532	-0.6600966628298508	-0.02438348088880904	FALSE
YIL124W	AYR1	8.219245268557769	7.303002199490394	-0.9162430690673746	-0.0243979548674087	FALSE
YKR005C	YKR005C	8.234647103314856	7.303815747177004	-0.9308313561378521	-0.024527533064200746	FALSE
YML019W	OST6	7.678315047143855	7.2697141088395165	-0.4086009383043381	-0.02456237545066653	FALSE
YPL014W	CIP1	8.635671218153682	7.328327227938838	-1.3073439902148438	-0.02457262160322582	FALSE
YGL263W	COS12	7.694643997130287	7.270689859880547	-0.42395413724973974	-0.024586521864963018	FALSE
YNL049C	SFB2	7.678468170269781	7.269683482724273	-0.40878468754550834	-0.024602378006164827	FALSE
YDR535C	YDR535C	8.38639289639239	7.312791895143711	-1.0736010012486794	-0.02484348486391319	FALSE
YFR030W	MET10	8.607021986787574	7.32624660213695	-1.2807753846506236	-0.024898921893440118	FALSE
YOR190W	SPR1	8.484270563587271	7.318653432118316	-1.1656171314689558	-0.024975452091527295	FALSE
YOL049W	GSH2	7.56928797326623	7.262611054742379	-0.30667691852385115	-0.024989195385622054	FALSE
YKL097C	YKL097C	8.157199921627962	7.298607580371413	-0.858592341256549	-0.024993249194437794	FALSE
YLR421C	RPN13	7.715524837627445	7.271552949518737	-0.4439718881087078	-0.025002063081515757	FALSE
YKR059W	TIF1	8.332338435413899	7.309216288208736	-1.0231221472051626	-0.025109086071246622	FALSE
YDL189W	RBS1	8.508166442962848	7.319948998671387	-1.1882174442914613	-0.025143141228521237	FALSE
YOR049C	RSB1	7.639372782408513	7.266687005045122	-0.37268577736339115	-0.025204863489247664	FALSE
YPL224C	MMT2	8.30764322924595	7.30760491003701	-1.000038319208941	-0.025208262060552933	FALSE
YLR072W	LAM6	8.516843286035591	7.3204020291769245	-1.1964412568586669	-0.0252214341280963	FALSE
YDL085W	NDE2	7.360946649124962	7.249599875625916	-0.11134677349904631	-0.02524266748348314	FALSE
YGL163C	RAD54	8.495560793774809	7.319056383204745	-1.1765044105700637	-0.025263854242382422	FALSE
YMR221C	FMP42	8.456383500807792	7.3166017731045505	-1.1397817277032418	-0.025319456716435873	TRUE
YAL023C	PMT2	8.330598415137592	7.30883326623873	-1.0217651488988624	-0.025385558517373674	FALSE
YKR061W	KTR2	8.448454750272475	7.315944953127119	-1.1325097971453566	-0.025490762469697614	FALSE
YBR139W	YBR139W	8.421867644562315	7.314292392691042	-1.107575251871273	-0.025515270926547373	FALSE
YLR338W	OPI9	7.363998398908223	7.249506819451495	-0.11449157945672805	-0.025522596472451475	FALSE
YDR219C	MFB1	8.706657480667102	7.331560935022441	-1.375096545644661	-0.02568573310314015	FALSE
YNL063W	MTQ1	7.861629704347505	7.279628465834766	-0.5820012385127393	-0.025873226409044214	FALSE
YOL014W	YOL014W	8.175345600051893	7.298820609294976	-0.8765249907569164	-0.025891364447097942	FALSE
YAL015C	NTG1	8.202963858057778	7.300403454735678	-0.9025604033221004	-0.02599971323037309	FALSE
YMR180C	CTL1	7.43799959394096	7.25351486228339	-0.1844847316575704	-0.026045990546535336	FALSE
YNL042W	BOP3	7.940468287236045	7.284265579397999	-0.6562027078380455	-0.026063765479772627	FALSE
YCR045C	RRT12	8.394765953665155	7.312004652388343	-1.082761301276812	-0.0261434488087815	FALSE
YPL130W	SPO19	7.369287885002622	7.249017959618206	-0.12026992538441661	-0.02633535610886284	FALSE
YPL149W	ATG5	8.076764065222324	7.292294064081183	-0.7844700011411412	-0.02638130437394892	FALSE
YOR037W	CYC2	7.868327656738077	7.279473808424558	-0.5888538483135193	-0.026438030555986813	FALSE
YPL205C	YPL205C	8.053348027639077	7.290784499759055	-0.7625635278800216	-0.026456995947811812	FALSE
YEL014C	YEL014C	8.418789527724577	7.313087735281657	-1.10570179244292	-0.026531440944164153	FALSE
YKL047W	ANR2	7.991693868360527	7.286909606146211	-0.7047842622143161	-0.02655651900564937	FALSE
YML128C	MSC1	8.002084283980818	7.287538740736092	-0.7145455432447259	-0.02656363782747917	FALSE
YOR374W	ALD4	8.172607247885695	7.297811491901045	-0.8747957559846506	-0.026732799818300457	FALSE
YNL134C	YNL134C	8.178272704185868	7.297904241542398	-0.8803684626434709	-0.02698697238214276	FALSE
YLR099C	ICT1	8.564471774161984	7.321500495688382	-1.2429712784736013	-0.02703948117802657	FALSE
YFR024C-A	LSB3	8.386502377219925	7.3105973083519	-1.0759050688680247	-0.027044775675330257	FALSE
YFL035C-B	NA	8.249765619996806	7.302207430160029	-0.9475581898367773	-0.027061627082829887	FALSE
YLR207W	HRD3	8.371987514077228	7.309552597137943	-1.062434916939285	-0.027200674397800384	FALSE
YOR076C	SKI7	8.67149711466807	7.327839412422272	-1.343657702245797	-0.02725422317396653	FALSE
YJL079C	PRY1	8.142175634699804	7.29533672027523	-0.8468389144245734	-0.027344102414486038	FALSE
YGR192C	TDH3	8.435803554072033	7.313228303904551	-1.1225752501674817	-0.027432720184349613	FALSE
YHR001W-A	QCR10	8.407059629397311	7.311466949870842	-1.0955926795264697	-0.027433950195249857	FALSE
YNR058W	BIO3	7.652440572963905	7.265206746559815	-0.3872338264040902	-0.02748532348989663	FALSE
YMR139W	RIM11	8.008662421743127	7.286935798254756	-0.7217266234883706	-0.027569390239324143	FALSE
YGR107W	YGR107W	8.166565002894473	7.2964214664244125	-0.87014353647006	-0.02775283056800859	FALSE
YGL042C	YGL042C	8.806890324451267	7.335593873104314	-1.4712964513469524	-0.02779051762579776	FALSE
YGL177W	YGL177W	7.995147413946401	7.2855514308297655	-0.7095959831166354	-0.028126170959970942	FALSE
YER170W	ADK2	8.531949515507703	7.318280906165519	-1.213668609342184	-0.028267581738223413	FALSE
YCL035C	GRX1	8.499558025133593	7.316273190518789	-1.1832848346148044	-0.028291815971499545	FALSE
YOR382W	FIT2	8.323997732912611	7.3053953698200615	-1.0186023630925494	-0.028419264503364516	FALSE
YLR225C	YLR225C	8.190501315800647	7.297220110943867	-0.8932812048567804	-0.02841991767151164	FALSE
YKL148C	SDH1	8.795694592306969	7.334236707607713	-1.4614578846992563	-0.028462116439244234	FALSE
YLR263W	RED1	7.855885569606022	7.27665167016906	-0.5792338994369617	-0.028498282023133648	FALSE
YLR134W	PDC5	8.294085538284707	7.303463822457591	-0.9906217158271158	-0.028519149247201447	FALSE
YNL156C	NSG2	7.973787493853183	7.283804142619589	-0.689983351233594	-0.02856549204642267	TRUE
YLL054C	YLL054C	8.445734874847489	7.312695307788195	-1.1330395670592939	-0.028573857202580655	FALSE
YEL001C	IRC22	7.591546750018332	7.260388753598231	-0.33115799642010124	-0.028574504821889946	FALSE
YOL048C	RRT8	7.978114239790186	7.283982706677484	-0.694131533112702	-0.028651874739901828	FALSE
YCR023C	YCR023C	8.172148752496188	7.2958114542463255	-0.8763372982498625	-0.02870476167061753	FALSE
YIL130W	ASG1	8.832074293723261	7.336209146307803	-1.4958651474154578	-0.028717375839883985	FALSE
YFL018C	LPD1	9.029195027064882	7.348171358424987	-1.6810236686398943	-0.028825781847212184	FALSE
YLR189C	ATG26	8.531041361153195	7.317654070581303	-1.2133872905718919	-0.028838806812954587	FALSE
YCR059C	YIH1	8.119598784400935	7.292399837865197	-0.8271989465357379	-0.028898499411685208	FALSE
YLR327C	TMA10	7.951711634392377	7.28210963521328	-0.6696019991790969	-0.028908192036004365	FALSE
YDR391C	YDR391C	8.863338800786462	7.337883068065003	-1.5254557327214586	-0.028957925073196833	FALSE
YKL084W	HOT13	8.13127361520675	7.293049429156491	-0.8382241860502591	-0.028963812239996223	FALSE
YML101C	CUE4	8.491941109164125	7.315120579527788	-1.1768205296363377	-0.028978007817261897	FALSE
YNL143C	YNL143C	8.030265250932588	7.286828242973106	-0.7434370079594821	-0.028999787096969598	FALSE
YJL092W	SRS2	7.678608213844976	7.265168324969496	-0.4134398888754802	-0.02912611127955067	FALSE
YGR201C	YGR201C	7.897933275897516	7.2785718702877285	-0.6193614056097871	-0.02915285827147862	FALSE
YKR089C	TGL4	8.254084807697653	7.300368789784505	-0.9537160179131483	-0.029164751383819798	FALSE
YIR033W	MGA2	8.022015829138565	7.285892945413072	-0.7361228837254936	-0.02942993424215068	FALSE
YGR276C	RNH70	8.547629039170875	7.31799573680505	-1.2296333023658255	-0.02951288116367401	FALSE
YMR193C-A	YMR193C-A	8.223423572253006	7.298086409369066	-0.92533716288394	-0.029569601932135647	FALSE
YBR223C	TDP1	8.224602945075997	7.298068616079177	-0.9265343289968202	-0.029659613698140852	FALSE
YNL170W	YNL170W	8.326369102401653	7.304199569480901	-1.0221695329207519	-0.029760274811304832	FALSE
YGR049W	SCM4	7.957664546278743	7.281596315369437	-0.6760682309093067	-0.029786036325811338	FALSE
YGL077C	HNM1	8.45857860989224	7.312249170343136	-1.1463294395491053	-0.029806476203330767	FALSE
YGR038W	ORM1	8.048233669311164	7.2871032303796905	-0.7611304389314739	-0.029825089410662642	FALSE
YBL070C	YBL070C	7.391762721461361	7.24687699808255	-0.14488572337881056	-0.029852556276067865	FALSE
YPL090C	RPS6A	8.262914810935165	7.300194547806602	-0.9627202631285625	-0.02987969547515057	FALSE
YAL018C	LDS1	8.17984672356664	7.295058409116456	-0.8847883144501845	-0.029929189326058037	FALSE
YJR077C	MIR1	8.27914496095207	7.301086076771191	-0.9780588841808795	-0.02998201398483058	FALSE
YOL087C	DUF1	8.41620883926457	7.309381380901374	-1.1068274583631963	-0.03007976778279353	FALSE
YGR283C	YGR283C	7.005249038874718	7.222904899624079	0.21765586074936127	-0.030156626601158365	FALSE
YDR142C	PEX7	7.962619096797125	7.281526163696988	-0.6810929331001372	-0.030159578140292354	FALSE
YAL064C-A	TDA8	7.922117965877438	7.279019140761364	-0.6430988251160734	-0.030186528702731863	FALSE
YKR016W	MIC60	8.114757820115537	7.290739638702462	-0.8240181814130754	-0.030262263845040493	FALSE
YMR274C	RCE1	7.999632525700034	7.283419986252994	-0.7162125394470396	-0.030532259762674485	FALSE
YER057C	HMF1	7.589115288511857	7.258218097502653	-0.33089719100920334	-0.030596271235334704	FALSE
[truncated: 1,239 more rows]
