# Supplementary material for: Systematic identification of factors mediating accelerated mRNA degradation in response to changes in environmental nitrogen
Source: PLoS Genet. 2018 May 21;14(5):e1007406. doi: 10.1371/journal.pgen.1007406 (PMC5983874; doi:10.1371/journal.pgen.1007406)
Supplement: S10 Table — (CSV) [file pgen.1007406.s012.csv]

#
# Supplementary Table
#
# Gene set enrichment analysis of BFF modeled GAP1 means arranged by
# several comparisons. Pre-shift or post-shift are before and after
# glutamine addition. Difference refers to post-shift mean minus the
# pre-shift mean. Residual refers to a residual to the model of
# pre-shift mean predicted post-shift mean.
#
# Key:
# which comparison is made	term ID	the term	score of enrichment	FDR adjusted p-value	size of the enriched set	rank of the set in the list	common names of genes in the set
GO terms, Post-shift	GO:1990726	Lsm1-7-Pat1 complex	0.9993779160186625	7.181830473905813e-5	3	5	LSM6,PAT1,LSM1
GO terms, Post-shift	GO:0045721	negative regulation of gluconeogenesis	0.896358543417367	0.0356037919013861	5	338	UBC8,VID24,UBP14,VID30,GID8
GO terms, Post-shift	GO:0033588	Elongator holoenzyme complex	0.8640323584318605	0.12618837062763083	4	441	ELP4,ELP6,ELP3,ELP2
GO terms, Pre-shift	GO:0000103	sulfate assimilation	0.8637790332705587	0.016085469994461036	6	440	MET5,MET8,MET10,MET14,MET1,TRX2
GO terms, Pre-shift	GO:1990726	Lsm1-7-Pat1 complex	0.953590467231107	0.07468061525493	3	151	PAT1,LSM1,LSM6
GO terms, Pre-shift	GO:0030428	cell septum	-0.7947913398180106	0.14845526088759392	5	660	ZDS1,CHS1,ZDS2,EGT2
GO terms, Pre-shift	GO:0000408	EKC/KEOPS complex	0.974294670846395	0.15847407344916467	2	84	CGI121,QRI7
GO terms, Pre-shift	GO:0097249	mitochondrial respiratory chain supercomplex	-0.9714733542319749	0.1635868241972119	2	94	RCF1
GO terms, Residuals from pre predicting post	GO:1990726	Lsm1-7-Pat1 complex	0.9993704752911552	1.4592099412651178e-4	3	5	LSM6,PAT1,LSM1
GO terms, Residuals from pre predicting post	GO:0016592	mediator complex	0.8784640803975233	0.1592402761268538	6	124	CSE2,SNT1,NUT1
