# Supplementary material for: Systematic identification of factors mediating accelerated mRNA degradation in response to changes in environmental nitrogen
Source: PLoS Genet. 2018 May 21;14(5):e1007406. doi: 10.1371/journal.pgen.1007406 (PMC5983874; doi:10.1371/journal.pgen.1007406)
Supplement: S11 Table — (CSV) [file pgen.1007406.s013.csv]

Strain ID	Short description	Details
DGY1	FY4	Isogenic to S288C, prototrophic, MATa
-	Deletion collection pool	Haploid (MATa) prototrophic deletion collection as described in the publication of Vandersluis et. al. 2014
DGY410	xrn1KO::KanMX	ygl173cKO::KanMX from the prototrophic deletion collection
DGY564	ccr4KO::KanMX	yal021cKO::KanMX from the prototrophic deletion collection
DGY565	pop2KO::KanMX	ynr052cKO::KanMX from the prototrophic deletion collection
DGY547	lsm1KO::KanMX	yjl124cKO::KanMX from the prototrophic deletion collection
DGY571	lsm6KO::KanMX	ydr378cKO::KanMX from the prototrophic deletion collection
DGY545	pat1KO::KanMX	ycr077cKO::KanMX from the prototrophic deletion collection
DGY554	edc3KO::KanMX	yel015wKO::KanMX from the prototrophic deletion collection
DGY552	scd6KO::KanMX	ypr129wKO::KanMX from the prototrophic deletion collection
DGY611	tif4632KO::KanMX	ygl049cKO::KanMX from the prototrophic deletion collection
DGY539	GAP1 5' UTR delete	confirmed by Sanger sequencing to have 152bp deleted 5' of the start codon
DGY576	GAP1 5' UTR delete	confirmed by Sanger sequencing to have 100bp deleted 5' of the start codon
DGY577	GAP1 3' UTR delete	confirmed by Sanger sequencing to have 150bp deleted 3' of the stop codon
DGY525	FY3 + pRP1315	FY3, a ura- auxotroph (ura3-52), transformed with pRP1315 (URA3 marker, expressing a Dcp2-GFP fusion)
