# Supplementary material for: Systematic identification of factors mediating accelerated mRNA degradation in response to changes in environmental nitrogen
Source: PLoS Genet. 2018 May 21;14(5):e1007406. doi: 10.1371/journal.pgen.1007406 (PMC5983874; doi:10.1371/journal.pgen.1007406)
Supplement: S12 Table — All primers were synthesized by Integrated DNA Technologies (IDT). Barseq multiplexing barcode sequences and index numbers available in the file data/dme209/sampleBarcodesRobinson2014.txt within the data zip archive (Availability of data and analysis scripts). (CSV) [file pgen.1007406.s014.csv]

ID	Sequence	Description
DGO230	ACGGTATCAAGGGTTTGCCAAG	Figure 3 qPCR GAP1 reverse
DGO232	GCATAAATGGCAGAGTTAC	Figure 3 qPCR GAP1 forward
DGO229	CTCTACGGATTCACTGGCAGCA	Figure 5 qPCR GAP1 reverse
DGO231	TTTGTTCTGTCTTCGTCAC	Figure 5 qPCR GAP1 forward
DGO236	TTACCCAATAGCTTGTTCAATT	qPCR HTA1 forward
DGO233	GCTGGTAATGCTGCTAGGGATA	qPCR HTA1 reverse
DGO605	CTGGACGACTTCGACTACGG	qPCR 1200 spike-in forward
DGO606	ATCAGCCTTTCCTTTCGTCA	qPCR 1200 spike-in reverse
DGO1562	GTCTGAACTCCAGTCACATCNCNCNCNTNCNGTCGACCTGCAGCGTA	Degenerate first round primer
DGO1588	CCATTGGTGAGCAGCGAAGGATTTGGTGGA/3Phos/	First round blocker oligo
DGO1589	AGAAAAAGCAGCGTAGATGTAGAAGCAAGA/3Phos/	First round blocker oligo
DGO1567	GATGTCCACGAGGTCTCT	Second round outside primer
DGO1576	CGTACGCTGCAGGTCGAC/3Phos/	Second round blocker oligo
DGO1519	CAAGCAGAAGACGGCATACGAGATGTCTGAACTCCAGTCAC	Second and third round inside primer and P7 adapter
Forward index primer	ACGCTCTTCCGATCTXXXXXGTCCACGAGGTCTCT	Multiplexing primer, where XXXXX is one of 120 different barcodes
DGO276	AATGATACGGCGACCACCGAGATCTACACTCTTTCCCTACACGACGCTCTTCCGATCT	Illumina P5 adapter incorporation primer
DGO366	AATGATACGGCGACCACCGAGATCTACAC	RNAseq Illumina library amplification, forward
DGO367	CAAGCAGAAGACGGCATACGAGAT	RNAseq Illumina library amplifcation, reverse
